# Supplementary material for: Comparative genomics of molybdenum utilization in prokaryotes and eukaryotes
Source: BMC Genomics. 2018 Sep 19;19:691. doi: 10.1186/s12864-018-5068-0 (PMC6147048; doi:10.1186/s12864-018-5068-0)
Supplement: Supplementary file 1 — Table S1. Occurrence of the Mo utilization trait in bacteria. Table S2. Occurrence of the Mo utilization trait in archaea. Table S3. Occurrence of the Mo utilization trait in eukaryotes. Table S4. Distribution of Mo transporters in Mo-utilizing bacteria. Table S5. Distribution of Mo transporters in Mo-utilizing archaea. Table S6. Distribution of Mo transporters in Mo-utilizing eukaryotes. Table S7. List of Mo transporters, Moco biosynthesis components and molybdoproteins. (XLSX 488 kb) [file 12864_2018_5068_MOESM1_ESM.xlsx]

## Sheet: Table S1
Table S1. Occurence of Mo utiliztion trait in bacteria
Lineage	Organism	Mo-utilizing	Mo transporters			Moco	Moco-dependent enzymes					Nitrogenase	Molybdoproteomes
			ModABC	WtpABC	TupABC		SO	XO	DMSOR	AOR	MOSC-containing
Acidobacteria	Acidobacteria bacterium KBS 146	+	+	-	-	+	+; (2)	+; (2)	+; (3)	-	-	-	7
	Acidobacteriaceae bacterium KBS 83	+	+	-	-	+	+; (5)	+; (3)	+; (3)	-	-	-	11
	Acidobacteriaceae bacterium KBS 89	+	+	-	-	+	+; (3)	+; (3)	+; (3)	-	-	-	9
	Acidobacteriaceae bacterium KBS 96	+	+	-	-	+	+; (3)	+; (5)	+; (4)	-	+; (2)	-	14
	Acidobacteriaceae bacterium TAA166	+	+	+	-	+	+; (2)	-	+; (1)	-	-	-	3
	Acidobacteriaceae bacterium URHE0068	+	+	-	-	+	+; (3)	+; (4)	+; (3)	-	+; (1)	-	11
	Acidobacterium capsulatum ATCC 51196	+	+	-	-	+	+; (2)	+; (1)	+; (2)	-	-	-	5
	Acidobacterium sp. PMMR2	+	+	-	-	+	+; (2)	+; (1)	+; (2)	-	-	-	5
	Bryobacter aggregatus MPL3	+	+	-	-	+	+; (7)	+; (5)	+; (2)	-	+; (1)	-	15
	Candidatus Chloracidobacterium thermophilum B	+	-	-	-	+	+; (1)	+; (1)	+; (2)	-	-	-	4
	Candidatus Koribacter versatilis Ellin345	+	+	-	-	+	+; (3)	+; (3)	+; (4)	-	+; (2)	-	12
	Candidatus Solibacter usitatus Ellin6076	+	+	-	-	+	+; (6)	+; (9)	+; (6)	-	+; (2)	-	23
	Edaphobacter aggregans DSM 19364	+	+	+	+	+	+; (7)	+; (6)	+; (4)	+; (1)	+; (1)	-	19
	Geothrix fermentans DSM 14018	+	+	-	+	+	-	+; (3)	+; (6)	+; (3)	-	-	12
	Granulicella mallensis MP5ACTX8	+	+	+	-	+	+; (3)	+; (2)	+; (2)	-	+; (1)	-	8
	Granulicella tundricola MP5ACTX9	+	+	-	-	+	+; (2)	+; (1)	+; (3)	-	+; (1)	-	7
	Holophaga foetida DSM 6591	+	+	-	+	+	-	-	+; (8)	+; (1)	-	+; (1)	10
	Pyrinomonas methylaliphatogenes K22	+	+	-	-	+	+; (4)	+; (4)	+; (3)	-	+; (1)	-	12
	Terriglobus roseus DSM 18391	+	+	-	-	+	+; (5)	+; (7)	+; (4)	-	+; (3)	-	19
	Terriglobus saanensis SP1PR4	+	+	-	-	+	+; (2)	+; (3)	+; (3)	-	+; (2)	-	10
	Terriglobus sp. TAA 43	+	+	-	-	+	+; (1)	+; (1)	+; (3)	-	-	-	5
	Thermoanaerobaculum aquaticum MP-01	-	+	-	-	-	-	+; (1)	+; (1)	-	-	-	2
Actinobacteria	[Cellvibrio] gilvus ATCC 13127	+	+	-	-	+	+; (1)	-	+; (2)	-	+; (1)	-	4
	[Kitasatospora] papulosa NRRL B-16504	+	+	-	-	+	+; (6)	+; (5)	+; (8)	-	+; (4)	-	23
	Acaricomes phytoseiuli DSM 14247	+	+	-	-	+	+; (1)	-	+; (1)	-	+; (1)	-	3
	Acidimicrobium ferrooxidans DSM 10331	+	-	+	-	+	+; (1)	+; (2)	+; (2)	-	-	-	5
	Acidithrix ferrooxidans Py-F3	+	-	+	-	+	+; (2)	+; (4)	+; (1)	-	-	-	7
	Acidothermus cellulolyticus 11B	+	+	-	-	+	-	+; (2)	+; (3)	-	+; (1)	-	6
	Actinoalloteichus cyanogriseus DSM 43889	+	+	-	-	+	+; (1)	+; (2)	+; (4)	-	+; (2)	-	9
	Actinoalloteichus spitiensis RMV-1378	+	+	-	-	+	+; (1)	+; (1)	+; (6)	-	+; (2)	-	10
	actinobacterium acAcidi	+	-	-	-	+	+; (3)	+; (7)	+; (2)	-	+; (2)	-	14
	actinobacterium acAMD-2	-	-	-	-	-	-	-	-	-	-	-	0
	actinobacterium acAMD-5	-	-	-	-	-	-	-	-	-	-	-	0
	actinobacterium acIB-AMD-6	-	-	-	-	-	-	-	-	+; (1)	-	-	1
	actinobacterium acIB-AMD-7	+	+	-	-	+	-	-	+; (1)	+; (3)	-	-	4
	actinobacterium acMicro-1	-	-	-	-	-	-	-	-	-	-	-	0
	actinobacterium acMicro-4	-	-	-	-	-	-	-	-	-	-	-	0
	actinobacterium LLX17	+	+	-	-	+	+; (1)	-	+; (2)	-	+; (1)	-	4
	actinobacterium SCGC AAA015-D07	-	-	-	-	-	-	-	-	-	-	-	0
	actinobacterium SCGC AAA015-M09	-	-	-	-	-	-	-	-	-	-	-	0
	actinobacterium SCGC AAA023-D18	-	-	-	-	-	-	-	-	-	-	-	0
	actinobacterium SCGC AAA023-J06	+	-	-	-	+	-	-	+; (2)	-	+; (2)	-	4
	actinobacterium SCGC AAA024-D14	-	-	-	-	-	-	-	-	-	+; (1)	-	1
	actinobacterium SCGC AAA027-D23	-	-	-	-	-	-	+; (1)	-	-	+; (1)	-	2
	actinobacterium SCGC AAA027-J17	-	-	-	-	-	-	-	-	-	-	-	0
	actinobacterium SCGC AAA027-L06	-	-	-	-	-	-	-	-	-	-	-	0
	actinobacterium SCGC AAA027-M14	-	-	-	-	-	-	-	-	+; (1)	-	-	1
	actinobacterium SCGC AAA028-A23	-	-	-	-	-	-	-	-	-	-	-	0
	actinobacterium SCGC AAA028-I14	-	-	-	-	-	-	-	-	-	-	-	0
	actinobacterium SCGC AAA028-N15	-	-	-	-	-	-	-	-	-	-	-	0
	actinobacterium SCGC AAA041-L13	+	-	-	-	+	-	-	+; (1)	-	-	-	1
	actinobacterium SCGC AAA044-D11	-	-	-	-	-	-	-	-	-	-	-	0
	actinobacterium SCGC AAA044-N04	+	-	-	-	+	-	-	+; (1)	-	+; (1)	-	2
	actinobacterium SCGC AAA278-I18	-	-	-	-	-	-	-	-	-	-	-	0
	actinobacterium SCGC AAA278-O22	-	-	-	-	-	-	-	-	-	-	-	0
	Actinobaculum massiliae ACS-171-V-Col2	-	-	-	-	-	-	-	-	-	-	-	0
	Actinobaculum schaalii DSM 15541	-	-	-	-	-	-	-	-	-	-	-	0
	Actinobaculum sp. oral taxon 183 str. F0552	+	+	-	-	+	-	-	+; (1)	-	-	-	1
	Actinobaculum urinale DSM 15805	-	-	-	-	-	-	-	-	-	-	-	0
	Actinocatenispora sera NRRL B-24477	+	-	+	-	+	+; (6)	+; (3)	+; (3)	+; (1)	+; (3)	-	16
	Actinokineospora enzanensis DSM 44649	+	+	-	-	+	+; (1)	+; (2)	+; (3)	-	+; (4)	-	10
	Actinokineospora inagensis DSM 44258	+	+	-	-	+	+; (2)	+; (3)	+; (2)	-	+; (2)	-	9
	Actinokineospora sp. EG49	+	+	-	-	+	+; (2)	+; (5)	+; (5)	-	+; (4)	-	16
	Actinomadura atramentaria DSM 43919	+	+	-	-	+	+; (4)	+; (2)	+; (6)	-	+; (2)	-	14
	Actinomadura flavalba DSM 45200	+	+	-	-	+	+; (4)	+; (2)	+; (6)	-	+; (2)	-	14
	Actinomadura madurae LIID-AJ290	+	+	-	-	+	+; (6)	+; (9)	+; (8)	-	+; (3)	-	26
	Actinomadura oligospora ATCC 43269	+	+	-	-	+	+; (5)	+; (3)	+; (7)	-	+; (1)	-	16
	Actinomadura rifamycini DSM 43936	+	+	-	-	+	+; (4)	+; (6)	+; (6)	-	+; (2)	-	18
	Actinomyces cardiffensis F0333	+	+	-	-	+	-	-	+; (1)	-	-	-	1
	Actinomyces coleocanis DSM 15436	-	-	-	-	-	-	-	-	-	-	-	0
	Actinomyces dentalis DSM 19115	+	+	-	-	+	-	-	-	-	+; (1)	-	1
	Actinomyces europaeus ACS-120-V-Col10b	+	+	-	-	+	-	-	+; (2)	-	-	-	2
	Actinomyces georgiae DSM 6843	+	+	-	-	+	-	-	+; (1)	-	-	-	1
	Actinomyces gerencseriae DSM 6844	+	+	-	-	+	-	-	+; (1)	-	+; (1)	-	2
	Actinomyces graevenitzii C83	-	-	-	-	-	-	-	-	-	-	-	0
	Actinomyces israelii DSM 43320	+	+	-	-	+	-	-	+; (2)	-	+; (1)	-	3
	Actinomyces johnsonii F0510	+	+	-	-	+	+; (1)	-	+; (1)	-	+; (1)	-	3
	Actinomyces massiliensis 4401292	+	+	-	-	+	+; (1)	-	+; (1)	-	+; (1)	-	3
	Actinomyces naeslundii str. Howell 279	+	+	-	-	+	+; (1)	-	+; (1)	-	+; (1)	-	3
	Actinomyces neuii BVS029A5	+	+	-	-	+	-	-	+; (3)	-	+; (1)	-	4
	Actinomyces odontolyticus ATCC 17982	+	+	-	-	+	-	-	+; (1)	-	-	-	1
	Actinomyces oris K20	+	+	-	-	+	+; (1)	-	+; (1)	-	+; (1)	-	3
	Actinomyces slackii ATCC 49928	+	+	-	-	+	-	-	+; (1)	-	+; (1)	-	2
	Actinomyces sp. oral taxon 848 str. F0332	+	+	-	-	+	-	-	+; (2)	-	+; (1)	-	3
	Actinomyces suimastitidis DSM 15538	-	-	-	-	-	-	-	-	-	-	-	0
	Actinomyces timonensis DSM 23838	+	+	-	-	+	-	-	+; (2)	-	+; (1)	-	3
	Actinomyces turicensis ACS-279-V-Col4	-	-	-	-	-	-	-	-	-	-	-	0
	Actinomyces urogenitalis DSM 15434	+	+	-	-	+	+; (1)	-	+; (3)	-	-	-	4
	Actinomyces vaccimaxillae DSM 15804	-	-	-	-	-	-	-	-	-	-	-	0
	Actinomyces viscosus C505	+	+	-	-	+	+; (1)	-	+; (1)	-	+; (1)	-	3
	Actinomycetospora chiangmaiensis DSM 45062	+	+	-	-	+	+; (6)	+; (11)	+; (6)	-	+; (4)	-	27
	Actinoplanes friuliensis DSM 7358	+	+	-	-	+	+; (5)	+; (4)	+; (5)	-	+; (4)	-	18
	Actinoplanes globisporus DSM 43857	+	+	-	-	+	+; (5)	+; (4)	+; (4)	-	+; (3)	-	16
	Actinoplanes liguriensis NRRL B-16723	+	+	-	-	+	+; (8)	+; (5)	+; (5)	-	+; (3)	-	21
	Actinoplanes missouriensis 431	+	+	-	-	+	+; (3)	+; (4)	+; (6)	-	+; (3)	-	16
	Actinoplanes rectilineatus NRRL B-16090	+	+	-	-	+	+; (3)	+; (2)	+; (3)	-	+; (2)	-	10
	Actinoplanes sp. N902-109	+	+	-	-	+	+; (4)	+; (3)	+; (3)	-	+; (3)	-	13
	Actinoplanes subtropicus NRRL B-24665	+	+	-	-	+	+; (4)	+; (4)	+; (6)	-	+; (3)	-	17
	Actinoplanes utahensis NRRL 12052	+	+	-	-	+	+; (4)	+; (5)	+; (6)	-	+; (3)	-	18
	Actinopolymorpha alba DSM 45243	+	+	-	-	+	+; (2)	+; (2)	+; (2)	-	+; (3)	-	9
	Actinopolyspora erythraea YIM 90600	+	+	-	-	+	+; (2)	+; (3)	+; (4)	-	+; (2)	-	11
	Actinopolyspora halophila DSM 43834	+	+	-	-	+	-	+; (5)	+; (3)	-	+; (1)	-	9
	Actinopolyspora iraqiensis IQ-H1	+	-	-	-	+	-	+; (5)	+; (5)	-	+; (1)	-	11
	Actinopolyspora mortivallis DSM 44261	+	+	-	-	+	+; (1)	+; (3)	+; (5)	-	+; (1)	-	10
	Actinospica acidiphila NRRL B-24431	+	+	-	-	+	+; (7)	+; (4)	+; (7)	-	+; (2)	-	20
	Actinospica robiniae DSM 44927	+	+	-	-	+	+; (4)	+; (1)	+; (4)	-	+; (3)	-	12
	Actinosynnema mirum DSM 43827	+	+	-	-	+	+; (1)	+; (3)	+; (5)	-	+; (2)	-	11
	Actinosynnema pretiosum subsp. auranticum	+	+	-	-	+	+; (2)	+; (4)	+; (3)	-	+; (2)	-	11
	Actinotalea fermentans ATCC 43279 = JCM 9966 = DSM 3133	+	-	-	-	+	+; (1)	-	+; (4)	-	+; (1)	-	6
	Actinotalea ferrariae CF5-4	+	-	-	-	+	+; (2)	-	+; (4)	-	+; (1)	-	7
	Adlercreutzia equolifaciens DSM 19450	+	+	-	-	+	+; (6)	-	+; (35)	+; (1)	+; (1)	-	43
	Aeromicrobium marinum DSM 15272	+	+	-	-	+	+; (3)	+; (1)	+; (2)	-	+; (1)	-	7
	Aeromicrobium massiliense JC14	+	+	-	-	+	+; (2)	+; (1)	+; (3)	-	+; (2)	-	8
	Aestuariimicrobium kwangyangense DSM 21549	+	+	-	-	+	+; (1)	-	+; (3)	-	+; (1)	-	5
	Agreia bicolorata VKM Ac-1804	+	+	-	-	+	+; (3)	+; (1)	+; (1)	-	+; (2)	-	7
	Agrococcus lahaulensis DSM 17612	-	-	-	-	-	-	-	-	-	-	-	0
	Agrococcus pavilionensis RW1	-	-	-	-	-	-	-	-	-	-	-	0
	Agromyces italicus DSM 16388	+	+	-	-	+	+; (1)	+; (1)	+; (2)	-	+; (1)	-	5
	Agromyces subbeticus DSM 16689	+	+	-	-	+	+; (4)	+; (1)	+; (1)	-	-	-	6
	Allokutzneria albata NRRL B-24461	+	+	-	-	+	+; (2)	+; (3)	+; (2)	-	+; (2)	-	9
	Alloscardovia omnicolens F0580	-	-	-	-	-	-	-	-	-	-	-	0
	Ampullariella violaceochromogenes NRRL B-16710	+	+	-	-	+	+; (4)	+; (5)	+; (6)	-	+; (4)	-	19
	Amycolatopsis alba DSM 44262	+	+	-	-	+	+; (4)	+; (6)	+; (5)	-	+; (2)	-	17
	Amycolatopsis azurea DSM 43854	+	+	-	-	+	+; (4)	+; (5)	+; (6)	-	+; (2)	-	17
	Amycolatopsis balhimycina FH 1894	+	+	-	-	+	+; (4)	+; (7)	+; (8)	-	+; (2)	-	21
	Amycolatopsis benzoatilytica AK 16/65	+	+	-	-	+	+; (4)	+; (8)	+; (6)	-	+; (2)	-	20
	Amycolatopsis decaplanina DSM 44594	+	+	-	-	+	+; (3)	+; (5)	+; (6)	-	+; (2)	-	16
	Amycolatopsis halophila YIM 93223	+	+	-	-	+	+; (4)	+; (12)	+; (7)	-	+; (2)	-	25
	Amycolatopsis japonica MG417-CF17	+	+	-	-	+	+; (4)	+; (7)	+; (7)	-	+; (2)	-	20
	Amycolatopsis jejuensis NRRL B-24427	+	+	-	-	+	+; (6)	+; (17)	+; (7)	-	+; (3)	-	33
	Amycolatopsis lurida NRRL 2430	+	+	-	-	+	+; (4)	+; (5)	+; (3)	-	+; (2)	-	14
	Amycolatopsis mediterranei U32	+	+	-	-	+	+; (4)	+; (9)	+; (10)	-	+; (2)	-	25
	Amycolatopsis methanolica 239	+	+	-	-	+	+; (5)	+; (18)	+; (6)	-	+; (3)	-	32
	Amycolatopsis nigrescens CSC17Ta-90	+	+	+	-	+	+; (3)	+; (8)	+; (6)	-	+; (2)	-	19
	Amycolatopsis orientalis HCCB10007	+	+	-	-	+	+; (4)	+; (6)	+; (3)	-	+; (2)	-	15
	Amycolatopsis rifamycinica DSM 46095	+	+	-	-	+	+; (5)	+; (9)	+; (8)	-	+; (2)	-	24
	Amycolatopsis sp. ATCC 39116	+	+	-	-	+	+; (6)	+; (12)	+; (8)	-	+; (4)	-	30
	Amycolatopsis taiwanensis DSM 45107	+	+	-	-	+	+; (5)	+; (13)	+; (5)	-	+; (2)	-	25
	Amycolatopsis thermoflava N1165	+	+	-	-	+	+; (5)	+; (11)	+; (7)	-	+; (4)	-	27
	Amycolatopsis vancoresmycina DSM 44592	+	+	-	-	+	+; (5)	+; (7)	+; (10)	-	+; (2)	-	24
	Amycolicicoccus subflavus DQS3-9A1	+	+	-	-	+	+; (1)	+; (1)	+; (6)	-	+; (2)	-	10
	Arcanobacterium haemolyticum DSM 20595	+	+	-	-	+	-	-	+; (1)	-	-	-	1
	Arcanobacterium sp. S3PF19	-	-	-	-	-	-	-	-	-	-	-	0
	Arsenicicoccus bolidensis DSM 15745	+	+	-	-	+	+; (2)	-	+; (3)	-	+; (1)	-	6
	Arthrobacter albus DNF00011	-	-	-	-	-	-	-	-	-	-	-	0
	Arthrobacter arilaitensis Re117	+	+	-	-	+	+; (1)	+; (1)	+; (4)	-	+; (1)	-	7
	Arthrobacter aurescens TC1	+	+	-	-	+	+; (3)	+; (2)	+; (4)	-	+; (1)	-	10
	Arthrobacter castelli DSM 16402	+	+	-	-	+	+; (1)	+; (2)	+; (3)	-	+; (1)	-	7
	Arthrobacter chlorophenolicus A6	+	+	-	-	+	+; (4)	+; (1)	+; (3)	-	+; (1)	-	9
	Arthrobacter crystallopoietes BAB-32	+	+	-	-	+	+; (3)	+; (4)	+; (6)	-	+; (1)	-	14
	Arthrobacter gangotriensis Lz1y	+	+	-	-	+	+; (2)	+; (2)	+; (4)	-	+; (1)	-	9
	Arthrobacter globiformis NBRC 12137	+	+	-	-	+	+; (3)	+; (1)	+; (5)	-	+; (1)	-	10
	Arthrobacter nicotinovorans 231Sha2.1M6	+	+	-	-	+	+; (3)	+; (1)	+; (4)	-	+; (1)	-	9
	Arthrobacter phenanthrenivorans Sphe3	+	+	-	-	+	+; (3)	+; (1)	+; (5)	-	+; (1)	-	10
	Arthrobacter sanguinis DSM 21259	+	+	-	-	+	+; (1)	-	+; (2)	-	+; (1)	-	4
	Arthrobacter sp. FB24	+	+	-	-	+	+; (3)	+; (2)	+; (6)	-	+; (1)	-	12
	Arthrobacter sp. SJCon	+	+	-	-	+	+; (3)	+; (3)	+; (5)	-	+; (1)	-	12
	Atopobium fossor DSM 15642	-	-	-	-	-	-	-	-	-	-	-	0
	Atopobium minutum 10063974	-	-	-	-	-	-	-	-	-	-	-	0
	Atopobium parvulum DSM 20469	+	+	-	-	+	-	+; (1)	-	-	+; (1)	-	2
	Atopobium rimae ATCC 49626	+	+	-	-	+	-	+; (2)	-	-	+; (1)	-	3
	Atopobium sp. oral taxon 199 str. F0494	+	+	-	-	+	-	+; (2)	-	-	+; (1)	-	3
	Atopobium vaginae DSM 15829	-	-	-	-	-	-	-	-	-	-	-	0
	Austwickia chelonae NBRC 105200	+	+	-	-	+	+; (1)	+; (2)	+; (3)	-	+; (1)	-	7
	Beutenbergia cavernae DSM 12333	+	+	-	-	+	+; (4)	+; (1)	+; (2)	-	+; (1)	-	8
	Bifidobacterium actinocoloniiforme DSM 22766	-	-	-	-	-	-	-	-	-	-	-	0
	Bifidobacterium adolescentis ATCC 15703	-	-	-	-	-	-	-	-	-	-	-	0
	Bifidobacterium angulatum DSM 20098	-	-	-	-	-	-	-	-	-	-	-	0
	Bifidobacterium animalis subsp. animalis ATCC 25527	-	-	-	-	-	-	-	-	-	-	-	0
	Bifidobacterium asteroides PRL2011	-	-	-	-	-	-	-	-	-	-	-	0
	Bifidobacterium biavatii DSM 23969	-	-	-	-	-	-	-	-	-	-	-	0
	Bifidobacterium bifidum PRL2010	-	-	-	-	-	-	-	-	-	-	-	0
	Bifidobacterium bohemicum DSM 22767	-	-	-	-	-	-	-	-	-	-	-	0
	Bifidobacterium bombi DSM 19703	-	-	-	-	-	-	-	-	-	-	-	0
	Bifidobacterium boum DSM 20432	-	-	-	-	-	-	-	-	-	-	-	0
	Bifidobacterium breve UCC2003	-	-	-	-	-	-	-	-	-	-	-	0
	Bifidobacterium callitrichos DSM 23973	-	-	-	-	-	-	-	-	-	-	-	0
	Bifidobacterium catenulatum DSM 16992 = JCM 1194 = LMG 11043	-	-	-	-	-	-	-	-	-	-	-	0
	Bifidobacterium choerinum DSM 20434	-	-	-	-	-	-	-	-	-	-	-	0
	Bifidobacterium coryneforme Bma6	-	-	-	-	-	-	-	-	-	-	-	0
	Bifidobacterium crudilactis LMG 23609	-	-	-	-	-	-	-	-	-	-	-	0
	Bifidobacterium cuniculi LMG 10738	-	-	-	-	-	-	-	-	-	-	-	0
	Bifidobacterium dentium Bd1	-	-	-	-	-	-	-	-	-	-	-	0
	Bifidobacterium gallicum DSM 20093 = LMG 11596	-	-	-	-	-	-	-	-	-	-	-	0
	Bifidobacterium gallinarum LMG 11586	-	-	-	-	-	-	-	-	-	-	-	0
	Bifidobacterium indicum LMG 11587 = DSM 20214	-	-	-	-	-	-	-	-	-	-	-	0
	Bifidobacterium kashiwanohense PV20-2	-	-	-	-	-	-	-	-	-	-	-	0
	Bifidobacterium longum NCC2705	-	-	-	-	-	-	-	-	-	-	-	0
	Bifidobacterium magnum DSM 20222	-	-	-	-	-	-	-	-	-	-	-	0
	Bifidobacterium merycicum LMG 11341	-	-	-	-	-	-	-	-	-	-	-	0
	Bifidobacterium minimum DSM 20102	-	-	-	-	-	-	-	-	-	-	-	0
	Bifidobacterium mongoliense DSM 21395	-	-	-	-	-	-	-	-	-	-	-	0
	Bifidobacterium moukalabense DSM 27321	-	-	-	-	-	-	-	-	-	-	-	0
	Bifidobacterium pseudocatenulatum DSM 20438 = JCM 1200 = LMG 10505	-	-	-	-	-	-	-	-	-	-	-	0
	Bifidobacterium pseudolongum AGR2145	-	-	-	-	-	-	-	-	-	-	-	0
	Bifidobacterium psychraerophilum LMG 21775	-	-	-	-	-	-	-	-	-	-	-	0
	Bifidobacterium pullorum DSM 20433	-	-	-	-	-	-	-	-	-	-	-	0
	Bifidobacterium reuteri DSM 23975	-	-	-	-	-	-	-	-	-	-	-	0
	Bifidobacterium ruminantium DSM 6489	-	-	-	-	-	-	-	-	-	-	-	0
	Bifidobacterium saeculare DSM 6531 = LMG 14934	-	-	-	-	-	-	-	-	-	-	-	0
	Bifidobacterium saguini DSM 23967	-	-	-	-	-	-	-	-	-	-	-	0
	Bifidobacterium scardovii LMG 21589	-	-	-	-	-	-	-	-	-	-	-	0
	Bifidobacterium sp. AGR2158	-	-	-	-	-	-	-	-	-	-	-	0
	Bifidobacterium stellenboschense DSM 23968	-	-	-	-	-	-	-	-	-	-	-	0
	Bifidobacterium stercoris JCM 15918	-	-	-	-	-	-	-	-	-	-	-	0
	Bifidobacterium subtile DSM 20096	-	-	-	-	-	-	-	-	-	-	-	0
	Bifidobacterium thermacidophilum subsp. thermacidophilum DSM 15837	-	-	-	-	-	-	-	-	-	-	-	0
	Bifidobacterium thermophilum RBL67	-	-	-	-	-	-	-	-	-	-	-	0
	Bifidobacterium tsurumiense DSM 17777	-	-	-	-	-	-	-	-	-	-	-	0
	Blastococcus saxobsidens DD2	+	+	-	-	+	+; (3)	+; (6)	+; (6)	-	+; (2)	-	17
	Blastococcus sp. URHD0036	+	+	-	-	+	+; (5)	+; (8)	+; (3)	-	+; (3)	-	19
	Brachybacterium faecium DSM 4810	+	+	-	-	+	-	-	+; (2)	-	+; (1)	-	3
	Brachybacterium muris UCD-AY4	+	+	-	-	+	+; (1)	+; (1)	+; (1)	-	+; (1)	-	4
	Brachybacterium paraconglomeratum LC44	+	+	-	-	+	-	+; (1)	+; (3)	-	+; (1)	-	5
	Brachybacterium phenoliresistens W13A50	+	+	-	-	+	+; (2)	-	+; (2)	-	+; (1)	-	5
	Brachybacterium squillarum M-6-3	+	+	-	-	+	+; (1)	-	+; (2)	-	+; (1)	-	4
	Brevibacterium album DSM 18261	+	+	-	-	+	-	-	+; (1)	-	+; (2)	-	3
	Brevibacterium casei S18	+	+	-	-	+	+; (2)	+; (1)	+; (2)	-	+; (1)	-	6
	Brevibacterium linens BL2	+	+	-	-	+	+; (2)	+; (2)	+; (2)	-	+; (1)	-	7
	Brevibacterium massiliense 5401308	-	-	-	-	-	-	-	-	-	-	-	0
	Brevibacterium mcbrellneri ATCC 49030	+	+	-	-	+	-	-	+; (2)	-	+; (1)	-	3
	Brevibacterium sp. JC43	+	+	-	-	+	+; (1)	-	+; (1)	-	+; (2)	-	4
	Brevibacterium sp. VCM10	+	+	-	-	+	+; (3)	+; (1)	+; (2)	-	+; (1)	-	7
	Candidatus Ancillula trichonymphae ImTpAt1	-	-	-	-	-	-	-	-	-	-	-	0
	Candidatus Aquiluna sp. IMCC13023	-	-	-	-	-	-	-	-	-	-	-	0
	Candidatus Blastococcus massiliensis AP3	+	+	-	-	+	+; (2)	+; (1)	+; (3)	-	+; (3)	-	9
	Candidatus Microthrix parvicella RN1	+	+	-	-	+	+; (3)	-	+; (2)	-	+; (3)	-	8
	Candidatus Rhodoluna lacicola MWH-Ta8	-	-	-	-	-	-	-	-	-	-	-	0
	Candidatus Streptomyces massiliensis AP10	+	+	-	-	+	+; (2)	+; (4)	+; (6)	-	+; (1)	-	13
	Catelliglobosispora koreensis DSM 44566	+	+	-	-	+	+; (5)	-	+; (5)	-	+; (5)	-	15
	Catenulispora acidiphila DSM 44928	+	-	+	-	+	+; (7)	+; (4)	+; (7)	-	+; (3)	-	21
	Catenuloplanes japonicus NRRL B-16061	+	+	-	-	+	+; (6)	+; (4)	+; (3)	-	+; (3)	-	16
	Cellulomonas bogoriensis 69B4 = DSM 16987	+	-	-	-	+	-	-	+; (1)	-	+; (1)	-	2
	Cellulomonas carbonis T26	+	+	-	-	+	+; (1)	-	+; (3)	-	+; (1)	-	5
	Cellulomonas cellasea DSM 20118	+	+	-	-	+	+; (1)	+; (1)	+; (2)	-	+; (2)	-	6
	Cellulomonas fimi ATCC 484	+	+	-	-	+	+; (2)	-	+; (3)	-	+; (1)	-	6
	Cellulomonas flavigena DSM 20109	+	+	-	-	+	+; (1)	+; (1)	+; (5)	-	+; (1)	-	8
	Cellulomonas massiliensis JC225	+	+	-	-	+	+; (2)	-	+; (1)	-	+; (1)	-	4
	Cellulomonas sp. URHD0024	+	+	-	-	+	+; (2)	+; (1)	+; (4)	-	+; (1)	-	8
	Cellulosimicrobium cellulans J36	+	+	-	-	+	+; (2)	+; (1)	+; (5)	-	+; (2)	-	10
	Cellulosimicrobium sp. MM	+	+	-	-	+	+; (3)	+; (1)	+; (3)	-	+; (1)	-	8
	Citricoccus sp. CH26A	+	+	-	-	+	-	-	+; (3)	-	+; (1)	-	4
	Clavibacter michiganensis subsp. michiganensis NCPPB 382	+	+	-	-	+	+; (3)	+; (1)	-	-	+; (1)	-	5
	Collinsella aerofaciens ATCC 25986	+	+	-	-	+	-	+; (2)	+; (2)	-	+; (1)	-	5
	Collinsella intestinalis DSM 13280	+	+	-	-	+	-	-	-	+; (1)	-	-	1
	Collinsella sp. 4_8_47FAA	+	+	-	-	+	-	+; (2)	+; (2)	-	+; (1)	-	5
	Collinsella stercoris DSM 13279	+	+	-	-	+	-	-	-	+; (1)	-	-	1
	Collinsella tanakaei YIT 12063	+	+	-	-	+	-	-	-	+; (1)	-	-	1
	Conexibacter woesei DSM 14684	+	+	-	-	+	+; (2)	+; (5)	+; (4)	-	+; (3)	-	14
	Coriobacteriaceae bacterium 68-1-3	+	+	-	-	+	-	-	+; (14)	+; (1)	+; (1)	-	16
	Coriobacteriaceae bacterium BV3Ac1	-	-	-	-	-	-	-	-	-	-	-	0
	Coriobacteriaceae bacterium GD5	-	-	-	-	-	-	-	-	-	-	-	0
	Coriobacterium glomerans PW2	-	-	-	-	-	-	-	-	-	-	-	0
	Corynebacterium accolens ATCC 49725	+	+	-	-	+	+; (1)	-	+; (2)	-	+; (1)	-	4
	Corynebacterium ammoniagenes DSM 20306	+	+	-	-	+	-	-	+; (2)	-	+; (1)	-	3
	Corynebacterium amycolatum SK46	+	-	-	-	+	-	-	-	-	+; (1)	-	1
	Corynebacterium argentoratense DSM 44202	-	-	-	-	-	-	-	-	-	-	-	0
	Corynebacterium atypicum R2070	+	+	-	-	+	+; (1)	-	+; (3)	-	-	-	4
	Corynebacterium aurimucosum ATCC 700975	+	+	-	-	+	-	-	+; (1)	-	+; (1)	-	2
	Corynebacterium auriscanis CIP 106629	-	-	-	-	-	-	-	-	-	-	-	0
	Corynebacterium bovis DSM 20582= CIP 54.80	+	+	-	-	+	-	-	+; (1)	-	-	-	1
	Corynebacterium callunae DSM 20147	-	-	-	-	-	-	-	-	-	-	-	0
	Corynebacterium camporealensis CIP 105508	+	+	-	-	+	-	-	+; (2)	-	+; (1)	-	3
	Corynebacterium capitovis DSM 44611	-	-	-	-	-	-	-	-	-	-	-	0
	Corynebacterium casei UCMA 3821	+	+	-	-	+	-	-	+; (2)	-	+; (1)	-	3
	Corynebacterium caspium DSM 44850	+	+	-	-	+	+; (1)	-	+; (1)	-	-	-	2
	Corynebacterium ciconiae DSM 44920	+	+	-	-	+	-	-	+; (1)	-	-	-	1
	Corynebacterium crenatum MT	+	+	-	-	+	-	-	+; (2)	-	+; (1)	-	3
	Corynebacterium diphtheriae NCTC 13129	+	-	-	-	+	-	-	+; (1)	-	-	-	1
	Corynebacterium doosanense CAU 212 = DSM 45436	+	+	-	-	+	+; (1)	+; (1)	+; (2)	-	+; (1)	-	5
	Corynebacterium durum F0235	+	+	-	-	+	-	-	+; (1)	-	-	-	1
	Corynebacterium efficiens YS-314	+	+	-	-	+	-	-	+; (2)	-	+; (1)	-	3
	Corynebacterium falsenii DSM 44353	+	+	-	-	+	-	-	+; (1)	-	+; (1)	-	2
	Corynebacterium freiburgense DSM 45254	+	+	-	-	+	-	-	+; (1)	-	-	-	1
	Corynebacterium freneyi DNF00450	-	-	-	-	-	-	-	-	-	-	-	0
	Corynebacterium genitalium ATCC 33030	-	-	-	-	-	-	-	-	-	-	-	0
	Corynebacterium glucuronolyticum ATCC 51867	+	+	-	-	+	-	-	+; (1)	-	+; (1)	-	2
	Corynebacterium glutamicum ATCC 13032	+	+	-	-	+	-	-	+; (2)	-	+; (1)	-	3
	Corynebacterium glyciniphilum AJ 3170	+	+	-	-	+	-	-	+; (1)	-	-	-	1
	Corynebacterium halotolerans YIM 70093 = DSM 44683	+	+	-	-	+	-	+; (1)	+; (3)	-	+; (1)	-	5
	Corynebacterium humireducens NBRC 106098 = DSM 45392	-	+	-	-	-	-	-	-	-	-	-	0
	Corynebacterium imitans DSM 44264	+	+	-	-	+	-	-	+; (1)	-	+; (1)	-	2
	Corynebacterium jeikeium K411	-	+	-	-	+	-	-	-	-	-	-	0
	Corynebacterium kroppenstedtii DSM 44385	-	-	-	-	-	-	-	-	-	-	-	0
	Corynebacterium lipophiloflavum DSM 44291	-	-	-	-	-	-	-	-	-	-	-	0
	Corynebacterium lubricantis DSM 45231	+	+	-	-	+	-	-	+; (2)	-	+; (1)	-	3
	Corynebacterium marinum DSM 44953	+	+	-	-	+	-	-	+; (2)	-	-	-	2
	Corynebacterium maris DSM 45190	+	+	-	-	+	+; (1)	+; (1)	+; (5)	-	+; (1)	-	8
	Corynebacterium massiliense DSM 45435	+	+	-	-	+	-	-	+; (1)	-	+; (1)	-	2
	Corynebacterium mastitidis DSM 44356	-	-	-	-	-	-	-	-	-	-	-	0
	Corynebacterium matruchotii ATCC 14266	+	+	-	-	+	-	-	+; (1)	-	-	-	1
	Corynebacterium minutissimum ATCC 23348	+	+	-	-	+	-	-	+; (1)	-	+; (1)	-	2
	Corynebacterium nuruki S6-4	+	+	-	-	+	-	+; (1)	+; (1)	-	+; (1)	-	3
	Corynebacterium pilosum DSM 20521	+	+	-	-	+	+; (1)	-	+; (3)	-	-	-	4
	Corynebacterium propinquum DSM 44285	+	+	-	-	+	+; (1)	-	+; (2)	-	+; (1)	-	4
	Corynebacterium pseudodiphtheriticum DSM 44287	+	+	-	-	+	+; (1)	-	+; (2)	-	+; (1)	-	4
	Corynebacterium pseudogenitalium ATCC 33035	+	+	-	-	+	-	-	+; (1)	-	+; (1)	-	2
	Corynebacterium pseudotuberculosis C231	-	-	-	-	-	-	-	-	-	-	-	0
	Corynebacterium pyruviciproducens ATCC BAA-1742	+	+	-	-	+	-	-	+; (3)	-	+; (1)	-	4
	Corynebacterium resistens DSM 45100	-	-	-	-	-	-	-	-	-	-	-	0
	Corynebacterium singulare IBS B52218	+	+	-	-	+	-	-	+; (1)	-	+; (1)	-	2
	Corynebacterium sp. ATCC 6931	-	-	-	-	-	-	-	-	-	+; (1)	-	1
	Corynebacterium sputi DSM 45148	-	-	-	-	-	-	-	-	-	-	-	0
	Corynebacterium striatum ATCC 6940	+	+	-	-	+	-	-	+; (2)	-	+; (1)	-	3
	Corynebacterium terpenotabidum Y-11	+	+	-	-	+	-	+; (1)	+; (1)	-	-	-	2
	Corynebacterium timonense 5401744	-	-	-	-	-	-	-	-	-	-	-	0
	Corynebacterium tuberculostearicum SK141	+	+	-	-	+	-	-	+; (1)	-	+; (1)	-	2
	Corynebacterium tuscaniense DNF00037	-	-	-	-	-	-	-	-	-	-	-	0
	Corynebacterium ulcerans 809	-	-	-	-	-	-	-	-	-	-	-	0
	Corynebacterium ulceribovis DSM 45146	-	-	-	-	-	-	-	-	-	-	-	0
	Corynebacterium urealyticum DSM 7109	+	+	-	-	+	-	-	+; (1)	-	+; (1)	-	2
	Corynebacterium ureicelerivorans IMMIB RIV-2301	-	-	-	-	-	-	-	-	-	-	-	0
	Corynebacterium variabile DSM 44702	+	+	-	-	+	-	+; (1)	+; (2)	-	+; (1)	-	4
	Corynebacterium vitaeruminis DSM 20294	+	+	-	-	+	-	-	+; (1)	-	+; (1)	-	2
	Corynebacterium-like bacterium B27	+	+	-	-	+	+; (3)	+; (1)	+; (1)	-	-	-	5
	Cryobacterium roopkundense RuG17	+	+	-	-	+	+; (2)	+; (1)	+; (3)	-	+; (2)	-	8
	Cryobacterium sp. MLB-32	+	+	-	-	+	+; (2)	+; (1)	+; (3)	-	+; (2)	-	8
	Cryocola sp. 340MFSha3.1	+	+	-	-	+	+; (4)	-	-	-	+; (2)	-	6
	Cryptobacterium curtum DSM 15641	+	+	-	-	+	-	-	+; (6)	+; (1)	+; (1)	-	8
	Cryptosporangium arvum DSM 44712	+	+	-	-	+	+; (7)	+; (8)	+; (5)	-	+; (5)	-	25
	Curtobacterium flaccumfaciens UCD-AKU	+	+	-	-	+	+; (3)	-	-	-	+; (2)	-	5
	Curtobacterium sp. UNCCL17	+	+	-	-	+	+; (3)	-	-	-	+; (2)	-	5
	Dactylosporangium aurantiacum NRRL B-8111	+	+	-	-	+	+; (6)	+; (7)	+; (11)	-	+; (6)	-	30
	Demetria terragena DSM 11295	+	+	-	-	+	+; (4)	+; (4)	+; (2)	-	+; (4)	-	14
	Dermabacter hominis 1368	+	+	-	-	+	-	-	+; (1)	-	+; (1)	-	2
	Dermabacter sp. HFH0086	+	+	-	-	+	-	-	+; (1)	-	+; (1)	-	2
	Dermacoccus nishinomiyaensis M25	+	+	-	-	+	-	-	+; (2)	-	+; (1)	-	3
	Dermacoccus sp. Ellin185	+	+	-	-	+	-	-	+; (1)	-	+; (1)	-	2
	Dermatophilus congolensis DSM 44180 = NBRC 105199	+	+	-	-	+	+; (1)	-	+; (3)	-	+; (1)	-	5
	Dietzia alimentaria 72	+	+	-	-	+	+; (2)	-	+; (2)	-	+; (3)	-	7
	Dietzia cinnamea P4	+	+	-	-	+	+; (2)	+; (1)	+; (5)	-	+; (2)	-	10
	Dietzia sp. UCD-THP	+	+	-	-	+	+; (1)	+; (1)	+; (2)	-	+; (1)	-	5
	Eggerthella lenta DSM 2243	+	+	-	-	+	+; (10)	-	+; (34)	+; (2)	+; (1)	-	47
	Eggerthella sp. YY7918	+	+	-	-	+	-	-	+; (20)	-	-	-	20
	Enorma massiliensis phI	-	-	-	-	-	-	-	-	-	-	-	0
	Enterorhabdus caecimuris B7	+	+	-	-	+	+; (3)	-	+; (26)	+; (1)	+; (1)	-	31
	Enterorhabdus mucosicola DSM 19490	+	+	-	-	+	-	-	+; (20)	-	+; (1)	-	21
	Ferrimicrobium acidiphilum DSM 19497	+	-	+	-	+	+; (2)	+; (5)	+; (2)	-	-	-	9
	Frankia alni ACN14a	+	+	-	-	+	+; (4)	+; (3)	+; (3)	-	+; (2)	+; (1)	13
	Frankia sp. CcI3	+	+	-	-	+	+; (1)	+; (1)	+; (2)	-	-	+; (1)	5
	Frankia symbiont of Datisca glomerata	+	+	-	-	+	+; (1)	+; (1)	+; (2)	-	+; (2)	+; (1)	7
	Frigoribacterium sp. MEB024	+	+	-	-	+	+; (3)	+; (2)	+; (1)	-	+; (2)	-	8
	Gardnerella vaginalis ATCC 14019	-	-	-	-	-	-	-	-	-	-	-	0
	Geodermatophilaceae bacterium URHA0031	+	+	-	-	+	+; (4)	+; (7)	+; (4)	-	+; (3)	-	18
	Geodermatophilaceae bacterium URHB0048	+	+	-	-	+	+; (5)	+; (6)	+; (3)	-	+; (2)	-	16
	Geodermatophilaceae bacterium URHB0062	+	+	-	-	+	+; (6)	+; (5)	+; (3)	-	+; (2)	-	16
	Geodermatophilus obscurus DSM 43160	+	+	-	-	+	+; (4)	+; (4)	+; (2)	-	+; (3)	-	13
	Georgenia sp. SUBG003	+	+	-	-	+	+; (3)	+; (3)	+; (6)	-	+; (1)	-	13
	Glaciibacter superstes DSM 21135	+	+	-	-	+	+; (5)	+; (1)	+; (1)	-	-	-	7
	Glycomyces arizonensis DSM 44726	+	+	-	-	+	+; (2)	-	+; (3)	-	+; (2)	-	7
	Glycomyces sp. NRRL B-16210	+	+	-	-	+	+; (2)	+; (1)	+; (2)	-	+; (2)	-	7
	Glycomyces tenuis DSM 44171	+	+	-	-	+	+; (1)	-	+; (4)	-	+; (2)	-	7
	Goodfellowiella coeruleoviolacea NRRL B-24058	+	+	-	-	+	+; (3)	+; (6)	+; (10)	-	+; (1)	-	20
	Gordonia aichiensis NBRC 108223	+	+	-	-	+	+; (3)	+; (1)	+; (3)	-	+; (1)	-	8
	Gordonia alkanivorans CGMCC 6845	+	+	-	-	+	+; (3)	+; (2)	+; (2)	-	+; (1)	-	8
	Gordonia amarae NBRC 15530	+	+	-	-	+	+; (1)	+; (1)	+; (5)	-	+; (1)	-	8
	Gordonia amicalis CCMA-559	+	+	-	-	+	+; (2)	+; (2)	+; (6)	-	+; (1)	-	11
	Gordonia araii NBRC 100433	+	+	-	-	+	-	-	+; (3)	-	-	-	3
	Gordonia bronchialis DSM 43247	+	+	-	-	+	+; (2)	+; (2)	+; (6)	-	+; (2)	-	12
	Gordonia effusa NBRC 100432	+	+	-	-	+	-	+; (1)	+; (3)	-	+; (2)	-	6
	Gordonia hirsuta DSM 44140 = NBRC 16056	+	+	-	-	+	-	-	+; (2)	-	+; (2)	-	4
	Gordonia kroppenstedtii DSM 45133	+	+	-	-	+	+; (1)	-	+; (2)	-	+; (1)	-	4
	Gordonia malaquae NBRC 108250	+	+	-	-	+	-	-	+; (3)	-	+; (1)	-	4
	Gordonia namibiensis NBRC 108229	+	+	-	-	+	+; (2)	+; (4)	+; (5)	-	+; (1)	-	12
	Gordonia neofelifaecis NRRL B-59395	+	+	-	-	+	-	-	+; (3)	-	+; (1)	-	4
	Gordonia otitidis NBRC 100426	+	+	-	-	+	+; (3)	+; (1)	+; (3)	-	+; (1)	-	8
	Gordonia paraffinivorans NBRC 108238	+	+	-	-	+	+; (2)	+; (3)	+; (4)	-	+; (1)	-	10
	Gordonia polyisoprenivorans VH2	+	+	-	-	+	+; (2)	+; (1)	+; (2)	-	+; (1)	-	6
	Gordonia rhizosphera NBRC 16068	+	+	-	-	+	+; (3)	+; (3)	+; (6)	-	+; (1)	-	13
	Gordonia rubripertincta NBRC 101908	+	+	-	-	+	+; (3)	+; (2)	+; (5)	-	+; (1)	-	11
	Gordonia shandongensis DSM 45094	-	+	-	-	-	-	-	-	-	-	-	0
	Gordonia sihwensis NBRC 108236	+	+	-	-	+	-	-	+; (4)	-	+; (1)	-	5
	Gordonia soli NBRC 108243	+	+	-	-	+	+; (2)	-	+; (3)	-	+; (2)	-	7
	Gordonia sp. KTR9	+	+	-	-	+	+; (2)	+; (2)	+; (5)	-	+; (1)	-	10
	Gordonia sputi NBRC 100414	+	+	-	-	+	+; (3)	+; (1)	+; (3)	-	+; (1)	-	8
	Gordonia terrae NBRC 100016	+	+	-	-	+	+; (2)	+; (2)	+; (9)	-	+; (1)	-	14
	Gordonibacter pamelaeae 7-10-1-b	+	+	-	-	+	-	-	+; (69)	+; (3)	+; (1)	-	73
	Granulicoccus phenolivorans DSM 17626	-	-	-	-	-	-	-	-	-	-	-	0
	Gryllotalpicola ginsengisoli DSM 22003	+	+	-	-	+	-	+; (1)	-	-	+; (1)	-	2
	Gulosibacter molinativorax DSM 13485	+	+	-	-	+	-	-	+; (2)	-	-	-	2
	Haloglycomyces albus DSM 45210	+	+	-	-	+	+; (1)	+; (1)	+; (3)	-	+; (1)	-	6
	Hamadaea tsunoensis DSM 44101	+	+	-	-	+	+; (4)	-	+; (4)	-	+; (3)	-	11
	Herbiconiux sp. YR403	-	-	-	-	-	-	-	-	-	-	-	0
	Herbidospora cretacea NRRL B-16917	+	+	-	-	+	+; (6)	+; (5)	+; (6)	-	+; (3)	-	20
	Humibacter albus DSM 18994	+	-	+	-	+	+; (2)	-	+; (4)	-	+; (1)	-	7
	Ilumatobacter coccineus YM16-304	+	+	-	-	+	+; (2)	+; (5)	+; (6)	-	+; (3)	-	16
	Ilumatobacter nonamiensis YM16-303	+	+	-	-	+	+; (3)	+; (8)	+; (6)	-	+; (2)	-	19
	Intrasporangiaceae bacterium JGI 0001002-M5	-	-	-	-	-	-	+; (1)	-	-	-	-	1
	Intrasporangiaceae bacterium URHB0013	+	+	-	-	+	+; (5)	+; (3)	+; (4)	-	+; (3)	-	15
	Intrasporangium calvum DSM 43043	+	+	-	-	+	+; (3)	+; (3)	+; (4)	-	+; (1)	-	11
	Intrasporangium chromatireducens Q5-1	+	+	-	-	+	+; (1)	+; (7)	+; (2)	-	+; (3)	-	13
	Intrasporangium oryzae NRRL B-24470	+	+	-	-	+	+; (3)	+; (3)	+; (4)	-	+; (2)	-	12
	Isoptericola variabilis 225	+	+	-	-	+	+; (2)	-	+; (1)	-	+; (1)	-	4
	Janibacter hoylei PVAS-1	+	+	-	-	+	+; (2)	+; (4)	+; (2)	-	+; (4)	-	12
	Janibacter sp. HTCC2649	+	+	-	-	+	+; (2)	+; (4)	+; (4)	-	+; (3)	-	13
	Jiangella gansuensis DSM 44835	+	+	-	-	+	+; (5)	+; (2)	+; (3)	-	+; (4)	-	14
	Jonesia denitrificans DSM 20603	+	+	-	-	+	-	-	+; (2)	-	-	-	2
	Jonesia quinghaiensis DSM 15701	+	+	-	-	+	-	-	+; (2)	-	-	-	2
	Kibdelosporangium aridum subsp. largum	+	+	-	+	+	+; (6)	+; (29)	+; (12)	+; (1)	+; (4)	-	52
	Kibdelosporangium sp. MJ126-NF4	+	+	-	-	+	+; (6)	+; (10)	+; (8)	-	+; (4)	-	28
	Kineococcus radiotolerans SRS30216 = ATCC BAA-149	+	+	-	-	+	+; (2)	+; (1)	+; (3)	-	+; (3)	-	9
	Kineosphaera limosa NBRC 100340	+	+	-	-	+	+; (3)	+; (4)	+; (4)	-	+; (2)	-	13
	Kineosporia aurantiaca JCM 3230	+	+	-	-	+	+; (6)	+; (3)	+; (3)	-	+; (2)	-	14
	Kitasatospora arboriphila NRRL B-24581	+	+	-	-	+	+; (4)	+; (2)	+; (7)	-	+; (1)	-	14
	Kitasatospora azatica KCTC 9699	+	+	-	-	+	+; (3)	+; (4)	+; (3)	-	+; (5)	-	15
	Kitasatospora cheerisanensis KCTC 2395	+	+	-	-	+	+; (2)	+; (3)	+; (4)	-	+; (4)	-	13
	Kitasatospora griseola MF730-N6	+	+	-	-	+	+; (2)	+; (2)	+; (4)	-	+; (4)	-	12
	Kitasatospora mediocidica KCTC 9733	+	+	-	-	+	+; (4)	+; (4)	+; (3)	-	+; (4)	-	15
	Kitasatospora phosalacinea NRRL B-16230	+	+	-	-	+	+; (5)	+; (3)	+; (6)	-	+; (4)	-	18
	Kitasatospora setae KM-6054	+	+	-	-	+	+; (4)	+; (2)	+; (8)	-	+; (4)	-	18
	Kitasatospora sp. MBT66	+	+	-	-	+	+; (5)	+; (5)	+; (3)	-	+; (5)	-	18
	Knoellia aerolata DSM 18566	+	+	-	-	+	+; (2)	+; (4)	+; (4)	-	+; (2)	-	12
	Knoellia flava TL1	+	+	-	-	+	+; (1)	+; (2)	+; (5)	-	+; (4)	-	12
	Knoellia sinensis KCTC 19936	+	+	-	-	+	+; (1)	+; (3)	+; (4)	-	+; (2)	-	10
	Knoellia subterranea KCTC 19937	+	+	-	-	+	+; (2)	+; (2)	+; (4)	-	+; (4)	-	12
	Kocuria atrinae C3-8	+	+	-	-	+	+; (2)	+; (1)	+; (3)	-	+; (2)	-	8
	Kocuria marina SO9-6	+	+	-	-	+	+; (1)	-	+; (2)	-	+; (1)	-	4
	Kocuria palustris PEL	+	+	-	-	+	-	-	+; (1)	-	+; (2)	-	3
	Kocuria polaris CMS 76or	+	+	-	-	+	+; (1)	+; (1)	+; (4)	-	+; (1)	-	7
	Kocuria rhizophila DC2201	+	+	-	-	+	-	+; (1)	+; (1)	-	+; (1)	-	3
	Kocuria sp. UCD-OTCP	+	+	-	-	+	+; (1)	+; (1)	+; (6)	-	+; (1)	-	9
	Kribbella catacumbae DSM 19601	+	+	-	-	+	+; (5)	+; (2)	+; (4)	-	+; (2)	-	13
	Kribbella flavida DSM 17836	+	+	-	+	+	+; (4)	-	+; (5)	+; (1)	+; (3)	-	13
	Kutzneria albida DSM 43870	+	+	-	-	+	+; (3)	+; (3)	+; (2)	-	+; (3)	-	11
	Kutzneria sp. 744	+	+	-	-	+	+; (5)	+; (8)	+; (9)	-	+; (1)	-	23
	Kytococcus sedentarius DSM 20547	+	+	-	-	+	-	-	+; (1)	-	+; (1)	-	2
	Lechevalieria aerocolonigenes NRRL B-16140	+	+	-	-	+	+; (5)	+; (7)	+; (10)	-	+; (5)	-	27
	Leifsonia aquatica H1aii	-	-	-	-	-	-	-	-	-	-	-	0
	Leifsonia rubra CMS 76R	+	+	-	-	+	+; (2)	-	+; (1)	-	+; (1)	-	4
	Leifsonia sp. 109	+	+	-	-	+	+; (4)	-	-	-	+; (2)	-	6
	Leifsonia xyli subsp. xyli str. CTCB07	-	-	-	-	-	-	-	-	-	-	-	0
	Lentzea albidocapillata NRRL B-24057	+	+	-	-	+	+; (4)	+; (5)	+; (5)	-	+; (4)	-	18
	Leucobacter chironomi DSM 19883	+	+	-	-	+	+; (1)	-	-	-	-	-	1
	Leucobacter chromiiresistens JG 31	+	+	-	-	+	+; (1)	-	+; (1)	-	+; (1)	-	3
	Leucobacter komagatae VKM ST2845	-	-	-	-	-	-	-	-	-	-	-	0
	Leucobacter salsicius M1-8	+	+	-	-	+	-	-	+; (1)	-	+; (1)	-	2
	Leucobacter sp. UCD-THU	+	+	-	-	+	-	-	+; (1)	-	-	-	1
	Longispora albida DSM 44784	+	+	-	-	+	+; (2)	+; (1)	+; (3)	-	+; (5)	-	11
	Lysinimicrobium mangrovi NBRC 105856	+	+	-	-	+	-	+; (1)	+; (1)	-	+; (1)	-	3
	Lysinimicrobium sp. NBRC 109390	+	+	-	-	+	-	+; (1)	+; (1)	-	+; (1)	-	3
	marine actinobacterium MedAcidi-G1	+	+	-	-	+	-	+; (4)	+; (4)	-	+; (1)	-	9
	marine actinobacterium MedAcidi-G2A	+	+	-	-	+	-	+; (6)	+; (2)	-	+; (1)	-	9
	marine actinobacterium MedAcidi-G2B	+	+	-	-	+	-	+; (4)	+; (1)	-	-	-	5
	marine actinobacterium MedAcidi-G3	+	+	-	-	+	-	+; (5)	+; (3)	-	+; (1)	-	9
	marine actinobacterium PHSC20C1	-	-	-	-	-	-	-	-	-	-	-	0
	Marmoricola aequoreus NRRL B-24464	+	+	-	-	+	+; (3)	+; (6)	+; (5)	-	+; (2)	-	16
	Marmoricola sp. URHB0036	+	+	-	-	+	+; (5)	+; (4)	+; (5)	-	+; (1)	-	15
	Metascardovia criceti DSM 17774	-	-	-	-	-	-	-	-	-	-	-	0
	Microbacterium azadirachtae ARN176	+	+	-	-	+	+; (1)	+; (2)	+; (2)	-	+; (1)	-	6
	Microbacterium barkeri 2011-R4	-	-	-	-	-	-	-	-	-	-	-	0
	Microbacterium foliorum DSM 12966	+	+	-	-	+	+; (3)	-	-	-	+; (1)	-	4
	Microbacterium ginsengisoli DSM 18659	+	+	-	-	+	+; (2)	+; (1)	-	-	+; (2)	-	5
	Microbacterium gubbeenense DSM 15944	+	+	-	-	+	+; (1)	-	+; (2)	-	-	-	3
	Microbacterium hominis TPW29	+	+	-	-	+	+; (3)	+; (1)	-	-	+; (2)	-	6
	Microbacterium hydrocarbonoxydans SA35	+	+	-	-	+	+; (1)	+; (2)	+; (2)	-	+; (1)	-	6
	Microbacterium indicum DSM 19969	+	+	-	-	+	+; (1)	+; (1)	+; (1)	-	+; (1)	-	4
	Microbacterium ketosireducens DSM 12510	+	+	-	-	+	+; (3)	+; (1)	+; (3)	-	-	-	7
	Microbacterium laevaniformans OR221	+	+	-	-	+	+; (3)	+; (1)	-	-	+; (1)	-	5
	Microbacterium luticocti DSM 19459	+	+	-	-	+	+; (2)	-	+; (4)	-	-	-	6
	Microbacterium mangrovi MUSC 115	+	+	-	-	+	+; (3)	+; (1)	+; (2)	-	+; (2)	-	8
	Microbacterium maritypicum MF109	+	+	-	-	+	+; (2)	-	-	-	+; (1)	-	3
	Microbacterium oleivorans RIT293	+	+	-	-	+	+; (3)	-	-	-	+; (1)	-	4
	Microbacterium oxydans UCD TDU	+	+	-	-	+	+; (2)	-	-	-	+; (2)	-	4
	Microbacterium paraoxydans 77MFTsu3.2	+	+	-	-	+	+; (1)	-	-	-	+; (1)	-	2
	Microbacterium profundi Shh49	+	+	-	-	+	+; (2)	+; (1)	+; (2)	-	+; (1)	-	6
	Microbacterium sp. UCD-TDU	+	+	-	-	+	+; (2)	-	-	-	+; (2)	-	4
	Microbacterium testaceum StLB037	+	+	-	-	+	+; (3)	+; (1)	+; (3)	-	+; (2)	-	9
	Microbacterium trichothecenolyticum DSM 8608	+	+	-	-	+	+; (3)	+; (1)	+; (4)	-	+; (2)	-	10
	Microbacterium yannicii PS01	+	+	-	-	+	+; (3)	-	+; (2)	-	+; (1)	-	6
	Microbispora rosea subsp. nonnitritogenes	+	+	-	-	+	+; (9)	+; (2)	+; (6)	-	+; (3)	-	20
	Microbispora sp. ATCC PTA-5024	+	+	-	-	+	+; (8)	+; (2)	+; (6)	-	+; (4)	-	20
	Micrococcus luteus NCTC 2665	-	-	-	-	-	-	-	-	-	-	-	0
	Micrococcus sp. MS-ASIII-49	-	-	-	-	-	-	-	-	-	-	-	0
	Microlunatus phosphovorus NM-1	+	+	-	-	+	+; (3)	-	+; (5)	-	+; (1)	-	9
	Micromonospora aurantiaca ATCC 27029	+	+	-	-	+	+; (5)	+; (1)	+; (4)	-	+; (2)	-	12
	Micromonospora carbonacea JXNU-1	+	+	-	-	+	+; (4)	+; (1)	+; (2)	-	+; (2)	-	9
	Micromonospora chokoriensis NRRL B-24750	+	+	-	-	+	+; (5)	+; (1)	+; (3)	-	+; (3)	-	12
	Micromonospora globosa NRRL B-2673	+	+	-	-	+	+; (5)	+; (1)	+; (4)	-	+; (2)	-	12
	Micromonospora lupini str. Lupac 08	+	+	-	-	+	+; (4)	+; (2)	+; (5)	-	+; (3)	-	14
	Micromonospora parva NRRL B-2680	+	+	-	-	+	+; (5)	+; (1)	+; (3)	-	+; (2)	-	11
	Micromonospora purpureochromogenes NRRL B-2672	+	+	-	-	+	+; (4)	+; (1)	+; (4)	-	+; (2)	-	11
	Micromonospora sp. L5	+	+	-	-	+	+; (4)	+; (1)	+; (4)	-	+; (2)	-	11
	Microtetraspora glauca NRRL B-3735	+	+	-	-	+	+; (6)	+; (4)	+; (5)	-	+; (2)	-	17
	Mobilicoccus pelagius NBRC 104925	+	+	-	-	+	+; (3)	+; (1)	+; (5)	-	+; (2)	-	11
	Mobilicoccus sp. SIT2	+	+	-	-	+	+; (3)	-	+; (4)	-	+; (2)	-	9
	Mobiluncus curtisii ATCC 43063	+	+	-	-	+	-	-	+; (2)	-	-	-	2
	Mobiluncus mulieris ATCC 35243	-	-	-	-	-	-	-	-	-	-	-	0
	Modestobacter marinus	+	+	-	-	+	+; (3)	+; (7)	+; (3)	-	+; (4)	-	17
	Modestobacter sp. KNN45-2b	+	+	-	-	+	+; (2)	+; (4)	+; (6)	-	+; (2)	-	14
	Mumia flava MUSC 201	+	+	-	+	+	+; (11)	+; (18)	+; (15)	-	+; (4)	-	48
	Mycetocola saprophilus	-	-	-	-	-	-	-	-	-	-	-	0
	Mycobacterium abscessus subsp. Bolletii MM1513	+	+	-	-	+	+; (1)	+; (1)	+; (6)	-	+; (1)	-	9
	Mycobacterium africanum GM041182	+	+	-	-	+	+; (2)	+; (1)	+; (5)	-	+; (1)	-	9
	Mycobacterium aromaticivorans JS19b1 = JCM 16368	+	+	-	-	+	+; (5)	+; (2)	+; (10)	-	+; (2)	-	19
	Mycobacterium arupense GUC1	+	+	-	-	+	+; (1)	-	+; (3)	-	+; (1)	-	5
	Mycobacterium asiaticum DSM 44297	+	+	-	-	+	+; (4)	+; (4)	+; (8)	-	+; (1)	-	17
	Mycobacterium austroafricanum DSM 44191	+	+	-	-	+	+; (3)	+; (2)	+; (10)	-	+; (1)	-	16
	Mycobacterium avium 104	+	+	-	-	+	+; (3)	-	+; (5)	-	+; (1)	-	9
	Mycobacterium bovis AF2122/97	+	+	-	-	+	+; (2)	+; (1)	+; (5)	-	+; (1)	-	9
	Mycobacterium canettii CIPT 140010059	+	+	-	-	+	+; (2)	+; (1)	+; (5)	-	+; (1)	-	9
	Mycobacterium chelonae 1518	+	+	-	-	+	+; (1)	+; (1)	+; (5)	-	+; (1)	-	8
	Mycobacterium chubuense NBB4	+	+	-	-	+	+; (4)	+; (1)	+; (10)	-	+; (2)	-	17
	Mycobacterium colombiense CECT 3035	+	+	-	-	+	+; (3)	-	+; (8)	-	+; (1)	-	12
	Mycobacterium cosmeticum DSM 44829	+	+	-	-	+	+; (2)	+; (4)	+; (8)	-	+; (1)	-	15
	Mycobacterium farcinogenes DSM 43637	+	+	-	-	+	+; (1)	+; (3)	+; (11)	-	+; (2)	-	17
	Mycobacterium fortuitum subsp. fortuitum DSM 46621	+	+	-	-	+	+; (2)	+; (3)	+; (11)	-	+; (2)	-	18
	Mycobacterium gastri 'Wayne'	+	+	-	-	+	+; (3)	+; (4)	+; (7)	-	+; (1)	-	15
	Mycobacterium genavense ATCC 51234	+	+	-	-	+	+; (1)	+; (3)	+; (11)	-	+; (2)	-	17
	Mycobacterium gilvum PYR-GCK	+	+	-	-	+	+; (1)	+; (2)	+; (11)	-	+; (1)	-	15
	Mycobacterium hassiacum DSM 44199	+	+	-	-	+	+; (1)	+; (1)	+; (7)	-	+; (1)	-	10
	Mycobacterium immunogenum SMUC14	+	+	-	-	+	+; (1)	+; (1)	+; (7)	-	+; (1)	-	10
	Mycobacterium indicus pranii MTCC 9506	+	+	-	-	+	+; (5)	-	+; (8)	-	+; (1)	-	14
	Mycobacterium intracellulare ATCC 13950	+	+	-	-	+	+; (4)	-	+; (7)	-	+; (1)	-	12
	Mycobacterium iranicum UM_TJL	+	+	-	-	+	+; (2)	+; (4)	+; (9)	-	+; (3)	-	18
	Mycobacterium kansasii ATCC 12478	+	+	-	-	+	+; (5)	+; (4)	+; (6)	-	+; (1)	-	16
	Mycobacterium kyorinense KUM060204T	+	+	-	-	+	+; (6)	-	+; (7)	-	+; (1)	-	14
	Mycobacterium leprae TN	+	-	-	-	+	-	-	-	-	+; (1)	-	1
	Mycobacterium lepromatosis Mx1-22A	+	-	-	-	+	-	-	-	-	+; (1)	-	1
	Mycobacterium liflandii 128FXT	+	+	-	-	+	+; (2)	+; (4)	+; (7)	-	+; (1)	-	14
	Mycobacterium llatzerense CLUC14	+	+	-	-	+	+; (3)	-	+; (8)	-	+; (1)	-	12
	Mycobacterium mageritense DSM 44476	+	+	-	-	+	+; (2)	+; (6)	+; (7)	-	+; (2)	-	17
	Mycobacterium marinum M	+	+	-	-	+	+; (2)	+; (5)	+; (5)	-	+; (1)	-	13
	Mycobacterium nebraskense AKUC1	+	+	-	-	+	+; (3)	+; (2)	+; (8)	-	+; (1)	-	14
	Mycobacterium neoaurum VKM Ac-1815D	+	+	-	-	+	+; (3)	+; (2)	+; (8)	-	+; (2)	-	15
	Mycobacterium orygis 112400015	+	+	-	-	+	+; (1)	+; (1)	+; (5)	-	+; (1)	-	8
	Mycobacterium parascrofulaceum ATCC BAA-614	+	+	-	-	+	+; (4)	+; (2)	+; (5)	-	+; (1)	-	12
	Mycobacterium phlei RIVM601174	+	+	-	-	+	+; (1)	+; (2)	+; (9)	-	+; (3)	-	15
	Mycobacterium rhodesiae NBB3	+	+	-	-	+	+; (2)	+; (3)	+; (11)	-	+; (2)	-	18
	Mycobacterium rufum JS14	+	+	-	-	+	+; (3)	+; (2)	+; (11)	-	+; (3)	-	19
	Mycobacterium septicum DSM 44393	+	+	-	-	+	+; (2)	+; (2)	+; (13)	-	+; (1)	-	18
	Mycobacterium setense DSM 45070	+	+	-	-	+	+; (1)	+; (2)	+; (12)	-	+; (1)	-	16
	Mycobacterium simiae ATCC 25275 = DSM 44165	+	+	-	-	+	+; (3)	+; (1)	+; (7)	-	+; (1)	-	12
	Mycobacterium smegmatis str. MC2 155	+	+	-	-	+	+; (4)	+; (7)	+; (11)	-	+; (3)	-	25
	Mycobacterium sp. MCS	+	+	-	-	+	+; (2)	+; (3)	+; (9)	-	+; (4)	-	18
	Mycobacterium thermoresistibile ATCC 19527	+	+	-	-	+	-	+; (2)	+; (5)	-	+; (2)	-	9
	Mycobacterium triplex DSM 44626	+	+	-	-	+	+; (4)	+; (2)	+; (7)	-	+; (1)	-	14
	Mycobacterium tuberculosis H37Rv	+	+	-	-	+	+; (1)	+; (1)	+; (5)	-	+; (1)	-	8
	Mycobacterium tusciae JS617	+	+	-	-	+	+; (3)	+; (4)	+; (14)	-	+; (2)	-	23
	Mycobacterium ulcerans Agy99	+	+	-	-	+	+; (2)	+; (4)	+; (5)	-	+; (1)	-	12
	Mycobacterium vaccae ATCC 25954	+	+	-	-	+	+; (2)	+; (4)	+; (11)	-	+; (2)	-	19
	Mycobacterium vanbaalenii PYR-1	+	+	-	-	+	+; (3)	+; (3)	+; (10)	-	+; (1)	-	17
	Mycobacterium vulneris DSM 45247	+	+	-	-	+	+; (1)	+; (5)	+; (10)	-	+; (1)	-	17
	Mycobacterium xenopi RIVM700367	+	+	-	-	+	+; (5)	+; (1)	+; (5)	-	+; (1)	-	12
	Mycobacterium yongonense 05-1390	+	+	-	-	+	+; (5)	-	+; (7)	-	+; (1)	-	13
	Nakamurella lactea DSM 19367	+	+	-	-	+	+; (3)	+; (4)	+; (2)	-	+; (1)	-	10
	Nakamurella multipartita DSM 44233	+	+	-	-	+	+; (3)	+; (5)	+; (6)	-	-	-	14
	Nesterenkonia alba DSM 19423	+	+	-	-	+	-	-	+; (1)	-	-	-	1
	Nesterenkonia sp. NP1	-	-	-	-	-	-	-	-	-	-	-	0
	Nitriliruptor alkaliphilus DSM 45188	+	+	-	-	+	+; (4)	+; (8)	+; (5)	-	+; (2)	-	19
	Nocardia abscessus NBRC 100374	+	+	-	-	+	+; (1)	+; (2)	+; (8)	-	+; (1)	-	12
	Nocardia aobensis NBRC 100429	+	+	-	-	+	+; (4)	+; (2)	+; (11)	-	+; (1)	-	18
	Nocardia araoensis NBRC 100135	+	-	-	-	+	+; (1)	+; (3)	+; (7)	-	+; (1)	-	12
	Nocardia asiatica NBRC 100129	+	+	-	-	+	+; (1)	+; (1)	+; (10)	-	+; (1)	-	13
	Nocardia asteroides NBRC 15531	+	+	-	-	+	+; (4)	+; (2)	+; (11)	-	+; (1)	-	18
	Nocardia brasiliensis ATCC 700358	+	+	-	-	+	+; (4)	+; (3)	+; (12)	-	+; (1)	-	20
	Nocardia brevicatena NBRC 12119	+	+	-	-	+	+; (3)	-	+; (3)	-	+; (1)	-	7
	Nocardia carnea NBRC 14403	+	+	-	-	+	+; (2)	+; (2)	+; (7)	-	+; (2)	-	13
	Nocardia cerradoensis NBRC 101014	+	+	-	-	+	+; (2)	+; (2)	+; (10)	-	+; (1)	-	15
	Nocardia concava NBRC 100430	+	+	-	-	+	+; (5)	+; (1)	+; (11)	-	+; (1)	-	18
	Nocardia cyriacigeorgica GUH-2	+	+	-	-	+	+; (2)	-	+; (9)	-	+; (1)	-	12
	Nocardia exalbida NBRC 100660	+	+	-	-	+	+; (1)	+; (2)	+; (7)	-	+; (1)	-	11
	Nocardia farcinica IFM 10152	+	+	-	-	+	+; (1)	+; (1)	+; (6)	-	+; (1)	-	9
	Nocardia higoensis NBRC 100133	+	+	-	-	+	+; (2)	+; (2)	+; (6)	-	+; (1)	-	11
	Nocardia jiangxiensis NBRC 101359	+	+	-	-	+	+; (3)	+; (5)	+; (9)	-	+; (1)	-	18
	Nocardia niigatensis NBRC 100131	+	+	-	-	+	+; (4)	+; (2)	+; (10)	-	+; (1)	-	17
	Nocardia nova SH22a	+	+	-	-	+	+; (2)	-	+; (7)	-	-	-	9
	Nocardia otitidiscaviarum NBRC 14405	+	+	-	-	+	+; (5)	+; (2)	+; (9)	-	+; (1)	-	17
	Nocardia paucivorans NBRC 100373	+	+	-	-	+	+; (3)	-	+; (7)	-	+; (1)	-	11
	Nocardia pneumoniae NBRC 100136	+	+	-	-	+	+; (2)	+; (1)	+; (10)	-	+; (1)	-	14
	Nocardia rhamnosiphila NBRC 108938	+	+	-	-	+	+; (4)	+; (3)	+; (12)	-	+; (2)	-	21
	Nocardia seriolae N-2927	+	+	-	-	+	+; (4)	+; (2)	+; (9)	-	+; (1)	-	16
	Nocardia sp. BMG111209	+	+	-	-	+	+; (7)	+; (2)	+; (7)	-	+; (1)	-	17
	Nocardia takedensis NBRC 100417	+	+	-	-	+	+; (4)	+; (2)	+; (6)	-	+; (1)	-	13
	Nocardia tenerifensis NBRC 101015	+	+	-	-	+	+; (5)	+; (4)	+; (8)	-	+; (2)	-	19
	Nocardia terpenica NBRC 100888	+	+	-	-	+	+; (4)	+; (7)	+; (7)	-	+; (3)	-	21
	Nocardia testacea NBRC 100365	+	+	-	-	+	+; (1)	+; (3)	+; (8)	-	+; (1)	-	13
	Nocardia thailandica NBRC 100428	+	+	-	-	+	+; (2)	+; (2)	+; (8)	-	+; (2)	-	14
	Nocardia transvalensis NBRC 15921	+	+	-	-	+	+; (4)	+; (3)	+; (10)	-	+; (1)	-	18
	Nocardia veterana NBRC 100344	+	+	-	-	+	+; (1)	-	+; (9)	-	+; (1)	-	11
	Nocardia vinacea NBRC 16497	+	+	-	-	+	+; (5)	+; (7)	+; (7)	-	+; (1)	-	20
	Nocardia vulneris W9851	+	+	-	-	+	+; (4)	+; (3)	+; (11)	-	+; (1)	-	19
	Nocardioidaceae bacterium Broad-1	+	+	-	-	+	+; (6)	+; (4)	+; (4)	-	+; (3)	-	17
	Nocardioides alkalitolerans DSM 16699	+	+	-	-	+	+; (4)	+; (5)	+; (5)	-	+; (2)	-	16
	Nocardioides halotolerans DSM 19273	+	+	-	-	+	+; (4)	+; (4)	+; (4)	-	+; (2)	-	14
	Nocardioides insulae DSM 17944	+	+	-	-	+	+; (2)	+; (2)	+; (3)	-	+; (3)	-	10
	Nocardioides luteus BAFB	+	+	-	-	+	+; (7)	+; (4)	+; (5)	-	+; (3)	-	19
	Nocardioides sp. JS614	+	+	-	-	+	+; (3)	+; (11)	+; (6)	-	+; (3)	-	23
	Nocardiopsis alba ATCC BAA-2165	+	+	-	-	+	+; (1)	+; (2)	+; (5)	-	+; (2)	-	10
	Nocardiopsis alkaliphila YIM 80379	+	+	-	-	+	+; (1)	+; (3)	+; (8)	-	+; (2)	-	14
	Nocardiopsis baichengensis YIM 90130	+	+	-	-	+	+; (4)	+; (5)	+; (7)	-	+; (2)	-	18
	Nocardiopsis chromatogenes YIM 90109	+	+	-	-	+	+; (3)	+; (7)	+; (6)	-	+; (2)	-	18
	Nocardiopsis dassonvillei subsp. dassonvillei DSM 43111	+	+	-	-	+	+; (3)	+; (3)	+; (7)	-	+; (2)	-	15
	Nocardiopsis ganjiahuensis DSM 45031	+	+	-	-	+	+; (4)	+; (4)	+; (7)	-	+; (2)	-	17
	Nocardiopsis gilva YIM 90087	+	+	-	-	+	+; (2)	+; (2)	+; (5)	-	+; (2)	-	11
	Nocardiopsis halophila DSM 44494	+	+	-	-	+	+; (4)	+; (6)	+; (7)	-	+; (2)	-	19
	Nocardiopsis halotolerans DSM 44410	+	+	-	-	+	+; (2)	+; (4)	+; (7)	-	+; (2)	-	15
	Nocardiopsis kunsanensis DSM 44524	+	+	-	-	+	+; (1)	+; (5)	+; (5)	-	+; (2)	-	13
	Nocardiopsis lucentensis DSM 44048	+	+	-	-	+	+; (5)	+; (4)	+; (8)	-	+; (1)	-	18
	Nocardiopsis potens DSM 45234	+	+	-	-	+	+; (2)	+; (6)	+; (6)	-	+; (1)	-	15
	Nocardiopsis prasina DSM 43845	+	+	-	-	+	+; (5)	+; (2)	+; (7)	-	+; (1)	-	15
	Nocardiopsis salina YIM 90010	+	+	-	-	+	+; (2)	+; (5)	+; (4)	-	+; (1)	-	12
	Nocardiopsis sp. CNS639	+	+	-	-	+	+; (3)	+; (4)	+; (7)	-	+; (2)	-	16
	Nocardiopsis synnemataformans DSM 44143	+	+	-	-	+	+; (5)	+; (4)	+; (7)	-	+; (1)	-	17
	Nocardiopsis valliformis DSM 45023	+	+	-	-	+	+; (3)	+; (5)	+; (5)	-	+; (2)	-	15
	Nocardiopsis xinjiangensis YIM 90004	+	+	-	-	+	+; (1)	+; (5)	+; (6)	-	+; (2)	-	14
	Nonomuraea candida NRRL B-24552	+	+	-	-	+	+; (4)	+; (10)	+; (9)	+; (1)	+; (4)	-	28
	Nonomuraea coxensis DSM 45129	+	+	-	-	+	+; (4)	+; (12)	+; (12)	+; (1)	+; (3)	-	32
	Nonomuraea kuesteri NRRL B-24325	+	+	-	+	+	+; (6)	+; (20)	+; (15)	+; (2)	+; (7)	-	50
	Oerskovia turbata NRRL B-8019	+	+	-	-	+	+; (1)	-	+; (3)	-	+; (1)	-	5
	Olsenella profusa F0195	+	+	-	-	+	-	+; (1)	+; (1)	-	-	-	2
	Olsenella sp. oral taxon 809 str. F0356	+	+	-	-	+	-	+; (3)	-	-	+; (1)	-	4
	Olsenella uli DSM 7084	-	-	-	-	-	-	-	-	-	-	-	0
	Ornithinimicrobium pekingense DSM 21552	+	+	-	-	+	+; (3)	+; (3)	+; (2)	-	+; (2)	-	10
	Paraoerskovia marina DSM 21750	+	+	-	-	+	+; (3)	-	+; (2)	-	+; (1)	-	6
	Parascardovia denticolens DSM 10105 = JCM 12538	-	-	-	-	-	-	-	-	-	-	-	0
	Patulibacter americanus DSM 16676	+	+	-	-	+	+; (3)	-	+; (3)	-	+; (3)	-	9
	Patulibacter medicamentivorans I11	+	+	-	-	+	+; (2)	-	+; (5)	-	+; (1)	-	8
	Patulibacter minatonensis DSM 18081	+	+	-	-	+	+; (4)	+; (1)	+; (5)	-	+; (2)	-	12
	Phycicoccus jejuensis NRRL B-24460	+	+	-	-	+	+; (3)	+; (4)	+; (6)	-	+; (3)	-	16
	Pilimelia anulata NRRL B-3741	+	+	-	-	+	+; (4)	+; (2)	+; (11)	-	+; (1)	-	18
	Pimelobacter simplex VKM Ac-2033D	+	+	-	-	+	+; (3)	+; (7)	+; (4)	-	+; (2)	-	16
	Prauserella rugosa NRRL B-2295	+	+	-	-	+	-	+; (9)	+; (4)	-	+; (1)	-	14
	Prauserella sp. Am3	+	+	-	-	+	-	+; (9)	+; (4)	-	+; (1)	-	14
	Promicromonospora kroppenstedtii DSM 19349	+	+	-	-	+	+; (8)	+; (3)	+; (4)	-	+; (1)	-	16
	Promicromonospora sukumoe 327MFSha3.1	+	+	-	-	+	+; (6)	+; (1)	+; (3)	-	+; (1)	-	11
	Promicromonosporaceae bacterium W15	+	+	-	-	+	+; (3)	-	+; (1)	-	+; (3)	-	7
	Propionibacteriaceae bacterium P6A17	-	-	-	-	-	-	-	-	-	-	-	0
	Propionibacterium acidifaciens DSM 21887	+	+	-	-	+	-	-	+; (2)	-	-	-	2
	Propionibacterium acidipropionici ATCC 4875	+	+	-	-	+	+; (1)	-	+; (1)	-	+; (1)	-	3
	Propionibacterium acnes KPA171202	+	+	-	-	+	-	-	+; (2)	-	-	-	2
	Propionibacterium avidum 44067	-	-	-	-	-	-	-	-	-	-	-	0
	Propionibacterium freudenreichii subsp. shermanii CIRM-BIA1	+	-	-	-	+	-	-	+; (1)	-	-	-	1
	Propionibacterium granulosum TM11	-	-	-	-	-	-	-	-	-	-	-	0
	Propionibacterium humerusii P08	+	+	-	-	+	-	-	+; (2)	-	-	-	2
	Propionibacterium jensenii DSM 20535	-	-	-	-	-	-	-	-	-	-	-	0
	Propionibacterium propionicum F0230a	+	+	-	-	+	-	-	+; (1)	-	+; (1)	-	2
	Propionibacterium sp. 5_U_42AFAA	+	+	-	-	+	-	-	+; (2)	-	-	-	2
	Propionibacterium thoenii DSM 20276	-	-	-	-	-	-	-	-	-	-	-	0
	Propionicicella superfundia DSM 22317	-	-	-	-	-	-	-	-	-	-	-	0
	Propionimicrobium lymphophilum ACS-093-V-SCH5	+	+	-	-	+	-	-	+; (4)	-	-	-	4
	Propionimicrobium sp. BV2F7	+	+	-	-	+	-	-	+; (3)	-	-	-	3
	Pseudoclavibacter soli DSM 23366	-	-	-	-	-	-	-	-	-	-	-	0
	Pseudonocardia acaciae DSM 45401	+	+	-	-	+	+; (4)	+; (18)	+; (12)	-	+; (5)	-	39
	Pseudonocardia asaccharolytica DSM 44247 = NBRC 16224	+	+	-	+	+	+; (1)	+; (14)	+; (11)	+; (1)	+; (2)	-	29
	Pseudonocardia autotrophica NRRL B-16064	+	+	-	-	+	+; (4)	+; (13)	+; (12)	-	+; (3)	-	32
	Pseudonocardia dioxanivorans CB1190	+	+	-	-	+	+; (4)	+; (21)	+; (10)	-	+; (3)	-	38
	Pseudonocardia sp. P1	+	+	-	-	+	+; (6)	+; (10)	+; (7)	-	+; (4)	-	27
	Pseudonocardia spinosispora DSM 44797	+	+	-	-	+	+; (6)	+; (17)	+; (11)	+; (1)	+; (3)	-	38
	Rathayibacter toxicus DSM 7488	+	+	-	-	+	+; (2)	+; (1)	-	-	+; (1)	-	4
	Renibacterium salmoninarum ATCC 33209	+	+	-	-	+	+; (3)	-	+; (1)	-	-	-	4
	Rhodococcus defluvii Ca11	+	+	-	-	+	-	+; (1)	+; (5)	-	+; (2)	-	8
	Rhodococcus equi ATCC 33707	+	+	-	-	+	+; (1)	+; (3)	+; (5)	-	+; (1)	-	10
	Rhodococcus erythropolis PR4	+	+	-	-	+	+; (1)	+; (3)	+; (4)	-	+; (1)	-	9
	Rhodococcus fascians A44A	+	+	-	-	+	+; (3)	+; (6)	+; (5)	-	+; (2)	-	16
	Rhodococcus imtechensis RKJ300 = JCM 13270	+	+	-	-	+	+; (2)	+; (5)	+; (5)	-	+; (1)	-	13
	Rhodococcus jostii RHA1	+	+	-	-	+	+; (3)	+; (6)	+; (8)	-	+; (1)	-	18
	Rhodococcus opacus B4	+	+	-	-	+	+; (4)	+; (9)	+; (9)	-	+; (1)	-	23
	Rhodococcus pyridinivorans SB3094	+	+	-	-	+	-	+; (5)	+; (6)	-	+; (2)	-	13
	Rhodococcus qingshengii BKS 20-40	+	+	-	-	+	+; (1)	+; (4)	+; (3)	-	+; (1)	-	9
	Rhodococcus rhodnii LMG 5362	+	+	-	-	+	+; (1)	+; (4)	+; (4)	-	+; (1)	-	10
	Rhodococcus rhodochrous BKS6-46	+	+	-	-	+	-	+; (5)	+; (11)	-	+; (2)	-	18
	Rhodococcus ruber BKS 20-38	+	+	-	-	+	+; (1)	+; (3)	+; (7)	-	+; (2)	-	13
	Rhodococcus sp. B7740	+	+	-	-	+	+; (4)	+; (3)	+; (5)	-	+; (2)	-	14
	Rhodococcus triatomae BKS 15-14	+	+	-	-	+	+; (1)	+; (1)	+; (11)	-	+; (1)	-	14
	Rhodococcus wratislaviensis IFP 2016	+	+	-	-	+	+; (5)	+; (7)	+; (7)	-	+; (1)	-	20
	Rothia aeria F0474	+	+	-	-	+	+; (1)	-	+; (1)	-	-	-	2
	Rothia dentocariosa ATCC 17931	+	+	-	-	+	+; (1)	-	+; (1)	-	-	-	2
	Rothia mucilaginosa DY-18	+	+	-	-	+	+; (1)	-	+; (1)	-	-	-	2
	Ruania albidiflava DSM 18029	+	+	-	-	+	+; (3)	+; (2)	+; (4)	-	-	-	9
	Rubrobacter radiotolerans RSPS-4	+	-	-	-	+	+; (2)	+; (4)	+; (5)	-	+; (3)	-	14
	Rubrobacter xylanophilus DSM 9941	+	+	-	-	+	+; (4)	+; (4)	+; (4)	-	+; (2)	-	14
	Saccharomonospora azurea NA-128	+	+	-	-	+	-	+; (4)	+; (3)	-	+; (1)	-	8
	Saccharomonospora cyanea NA-134	+	+	-	-	+	-	+; (4)	+; (2)	-	+; (1)	-	7
	Saccharomonospora glauca K62	+	+	-	-	+	-	+; (4)	+; (2)	-	+; (1)	-	7
	Saccharomonospora halophila 8	+	+	-	-	+	+; (2)	+; (4)	+; (2)	-	+; (1)	-	9
	Saccharomonospora marina XMU15	+	+	-	-	+	+; (2)	+; (6)	+; (8)	-	+; (1)	-	17
	Saccharomonospora paurometabolica YIM 90007	+	+	-	-	+	+; (1)	+; (6)	+; (5)	-	+; (1)	-	13
	Saccharomonospora saliphila YIM 90502	+	+	-	-	+	+; (1)	+; (4)	+; (3)	-	+; (1)	-	9
	Saccharomonospora sp. CNQ490	+	+	-	-	+	+; (3)	+; (4)	+; (2)	-	+; (2)	-	11
	Saccharomonospora viridis DSM 43017	+	+	-	-	+	-	+; (4)	+; (3)	-	+; (1)	-	8
	Saccharomonospora xinjiangensis XJ-54	+	+	-	-	+	+; (1)	+; (4)	+; (3)	-	+; (1)	-	9
	Saccharopolyspora erythraea NRRL 2338	+	+	-	-	+	+; (4)	+; (11)	+; (7)	-	+; (4)	-	26
	Saccharopolyspora phatthalungensis NRRL B-24798	+	+	-	-	+	+; (1)	+; (18)	+; (15)	-	+; (3)	-	37
	Saccharopolyspora rectivirgula DSM 43747 DSM 43747	+	+	-	-	+	-	+; (4)	+; (5)	-	+; (1)	-	10
	Saccharopolyspora spinosa NRRL 18395	+	+	-	-	+	+; (3)	+; (11)	+; (8)	-	+; (1)	-	23
	Saccharothrix espanaensis DSM 44229	+	+	-	-	+	+; (1)	+; (4)	+; (3)	-	+; (2)	-	10
	Saccharothrix sp. NRRL B-16314	+	+	-	-	+	+; (3)	+; (4)	+; (7)	-	+; (2)	-	16
	Saccharothrix syringae NRRL B-16468	+	+	-	-	+	+; (2)	+; (4)	+; (6)	-	+; (6)	-	18
	Salinibacterium sp. PAMC 21357	+	+	-	-	+	+; (1)	-	+; (1)	-	+; (1)	-	3
	Salinispora arenicola CNS-205	+	+	-	-	+	+; (3)	+; (1)	+; (3)	-	+; (2)	-	9
	Salinispora pacifica DSM 45543	+	+	-	-	+	+; (1)	+; (1)	+; (3)	-	+; (3)	-	8
	Salinispora tropica CNB-440	+	+	-	-	+	+; (1)	-	+; (2)	-	+; (3)	-	6
	Sanguibacter keddieii DSM 10542	-	-	-	-	-	-	-	-	-	-	-	0
	Scardovia inopinata F0304	-	-	-	-	-	-	-	-	-	-	-	0
	Scardovia wiggsiae F0424	-	-	-	-	-	-	-	-	-	-	-	0
	Sciscionella marina DSM 45152	+	+	-	-	+	+; (5)	+; (10)	+; (5)	-	+; (2)	-	22
	Sciscionella sp. SE31	+	+	-	-	+	+; (4)	+; (12)	+; (8)	-	+; (1)	-	25
	Segniliparus rotundus DSM 44985	+	+	-	-	+	-	+; (1)	+; (2)	-	+; (2)	-	5
	Segniliparus rugosus ATCC BAA-974	+	+	-	-	+	+; (1)	+; (1)	+; (5)	-	+; (1)	-	8
	Senegalimassilia anaerobia JC110	+	+	-	-	+	-	+; (1)	+; (12)	+; (1)	+; (1)	-	15
	Serinicoccus marinus DSM 15273	+	+	-	-	+	+; (3)	+; (4)	+; (3)	-	+; (2)	-	12
	Serinicoccus profundi MCCC 1A05965	+	+	-	-	+	+; (3)	+; (3)	+; (3)	-	+; (3)	-	12
	Sinomonas sp. MUSC 117	+	+	-	-	+	+; (1)	+; (1)	+; (5)	-	+; (1)	-	8
	Slackia exigua ATCC 700122	+	+	-	-	+	+; (1)	-	+; (13)	+; (1)	+; (1)	+; (1)	17
	Slackia heliotrinireducens DSM 20476	+	+	-	+	+	+; (8)	-	+; (25)	+; (2)	+; (1)	-	36
	Slackia piriformis YIT 12062	+	+	-	-	+	+; (4)	-	+; (7)	+; (1)	-	-	12
	Slackia sp. CM382	+	+	-	-	+	+; (1)	-	+; (13)	+; (1)	+; (1)	+; (1)	17
	Smaragdicoccus niigatensis DSM 44881 = NBRC 103563	+	+	-	-	+	+; (5)	+; (1)	+; (9)	-	+; (2)	-	17
	Solirubrobacter soli DSM 22325	+	+	-	+	+	+; (5)	+; (9)	+; (8)	+; (1)	+; (1)	-	24
	Solirubrobacter sp. URHD0082	+	+	-	-	+	+; (4)	+; (13)	+; (3)	-	+; (2)	-	22
	Solirubrobacterales bacterium URHD0059	+	+	-	-	+	+; (3)	+; (4)	+; (6)	-	+; (3)	-	16
	Sphaerisporangium viridialbum NRRL B-2636	+	+	-	-	+	+; (8)	+; (7)	+; (10)	+; (2)	+; (2)	-	29
	Spirillospora albida NRRL B-3350	+	+	-	-	+	+; (5)	+; (3)	+; (7)	-	+; (1)	-	16
	Sporichthya polymorpha DSM 43042	+	+	-	+	+	+; (4)	+; (8)	+; (11)	+; (1)	+; (2)	-	26
	Stackebrandtia nassauensis DSM 44728	+	+	-	-	+	+; (3)	+; (1)	+; (4)	-	+; (1)	-	9
	Streptacidiphilus albus JL83	+	+	-	-	+	+; (4)	+; (5)	+; (3)	-	+; (2)	-	14
	Streptacidiphilus anmyonensis	+	+	-	-	+	+; (6)	+; (5)	+; (7)	-	+; (3)	-	21
	Streptacidiphilus carbonis	+	+	-	-	+	+; (7)	+; (2)	+; (5)	-	+; (2)	-	16
	Streptacidiphilus jeojiense NRRL B-24555	+	+	-	-	+	+; (7)	+; (3)	+; (5)	-	+; (4)	-	19
	Streptacidiphilus jiangxiensis	+	+	-	-	+	+; (6)	+; (5)	+; (5)	-	+; (6)	-	22
	Streptacidiphilus melanogenes	+	+	-	-	+	+; (6)	+; (5)	+; (6)	-	+; (5)	-	22
	Streptacidiphilus neutrinimicus	+	+	-	-	+	+; (4)	+; (4)	+; (7)	-	+; (6)	-	21
	Streptacidiphilus oryzae TH49	+	-	+	-	+	+; (3)	+; (12)	+; (5)	-	+; (3)	-	23
	Streptacidiphilus rugosus AM-16	+	+	-	-	+	+; (6)	+; (6)	+; (4)	-	+; (4)	-	20
	Streptomonospora alba YIM 90003	+	+	-	-	+	+; (2)	+; (4)	+; (5)	-	+; (2)	-	13
	Streptomyces achromogenes subsp. achromogenes	+	+	-	-	+	+; (2)	+; (5)	+; (3)	-	+; (2)	-	12
	Streptomyces acidiscabies 84-104	+	+	-	-	+	+; (5)	+; (4)	+; (4)	-	+; (3)	-	16
	Streptomyces afghaniensis 772	+	+	-	-	+	+; (4)	+; (6)	+; (6)	-	+; (6)	-	22
	Streptomyces ahygroscopicus subsp. wuyiensis	+	+	-	-	+	+; (6)	+; (10)	+; (3)	-	+; (4)	-	23
	Streptomyces albidoflavus NRRL B-1271	+	+	-	-	+	+; (5)	+; (6)	+; (5)	-	+; (4)	-	20
	Streptomyces alboflavus NRRL B-2373	+	+	-	-	+	+; (7)	+; (4)	+; (6)	-	+; (3)	-	20
	Streptomyces alboviridis NRRL B-1579	+	+	-	-	+	+; (4)	+; (5)	+; (8)	-	+; (2)	-	19
	Streptomyces albulus CCRC 11814	+	+	-	-	+	+; (8)	+; (9)	+; (3)	-	+; (3)	-	23
	Streptomyces albus J1074	+	+	-	-	+	+; (5)	+; (5)	+; (5)	-	+; (4)	-	19
	Streptomyces anulatus NRRL B-3362	+	+	-	-	+	+; (3)	+; (3)	+; (5)	-	+; (5)	-	16
	Streptomyces atratus OK008	+	-	-	-	+	+; (5)	+; (3)	+; (6)	-	+; (4)	-	18
	Streptomyces atroolivaceus NRRL ISP-5137	+	+	-	-	+	+; (3)	+; (5)	+; (6)	-	+; (4)	-	18
	Streptomyces aurantiacus JA 4570	+	+	-	-	+	+; (5)	+; (6)	+; (6)	-	+; (4)	-	21
	Streptomyces auratus AGR0001	+	+	-	-	+	+; (4)	+; (7)	+; (3)	-	+; (3)	-	17
	Streptomyces aureocirculatus NRRL ISP-5386	+	+	-	-	+	+; (4)	+; (6)	+; (6)	-	+; (4)	-	20
	Streptomyces aureofaciens NRRL B-2183	+	+	-	-	+	+; (5)	+; (5)	+; (8)	-	+; (3)	-	21
	Streptomyces aureus NRRL B-1941	+	+	-	-	+	+; (10)	+; (3)	+; (8)	-	+; (3)	-	24
	Streptomyces avellaneus NRRL B-3447	+	+	-	-	+	+; (6)	+; (4)	+; (1)	-	+; (5)	-	16
	Streptomyces avermitilis MA-4680 = NBRC 14893	+	+	-	-	+	+; (5)	+; (6)	+; (4)	-	+; (4)	-	19
	Streptomyces avicenniae NRRL B-24776	+	+	-	-	+	+; (3)	+; (4)	+; (3)	-	+; (2)	-	12
	Streptomyces baarnensis NRRL B-2842	+	+	-	-	+	+; (8)	+; (4)	+; (6)	-	+; (3)	-	21
	Streptomyces bicolor NRRL B-5348	+	+	-	-	+	+; (5)	+; (4)	+; (8)	-	+; (3)	-	20
	Streptomyces bikiniensis NRRL B-1049	+	+	-	-	+	+; (5)	+; (5)	+; (6)	-	+; (2)	-	18
	Streptomyces bingchenggensis BCW-1	+	+	-	-	+	+; (3)	+; (5)	+; (11)	-	+; (2)	-	21
	Streptomyces bottropensis ATCC 25435	+	+	-	-	+	+; (4)	+; (4)	+; (8)	-	+; (3)	-	19
	Streptomyces brasiliensis NRRL B-1626	+	+	-	-	+	+; (4)	+; (4)	+; (4)	-	+; (2)	-	14
	Streptomyces californicus NRRL B-3320	+	+	-	-	+	+; (4)	+; (5)	+; (4)	-	+; (2)	-	15
	Streptomyces canus 299MFChir4.1	+	+	-	-	+	+; (10)	+; (7)	+; (7)	-	+; (4)	-	28
	Streptomyces capuensis NRRL B-3501	+	+	-	-	+	+; (2)	+; (5)	+; (10)	-	+; (4)	-	21
	Streptomyces carneus NRRL B-1997	+	+	-	-	+	+; (2)	+; (2)	+; (7)	-	+; (2)	-	13
	Streptomyces catenulae NRRL B-2342	+	+	-	-	+	+; (1)	+; (7)	+; (3)	-	+; (2)	-	13
	Streptomyces cattleya NRRL 8057 = DSM 46488	+	+	-	-	+	+; (1)	+; (4)	+; (4)	-	+; (2)	-	11
	Streptomyces celluloflavus NRRL B-2493	+	+	-	-	+	+; (4)	+; (5)	+; (6)	-	+; (3)	-	18
	Streptomyces cellulosae NRRL B-2687	+	+	-	-	+	+; (4)	+; (10)	+; (6)	-	+; (3)	-	23
	Streptomyces chartreusis NRRL 12338	+	+	-	-	+	+; (4)	+; (5)	+; (7)	-	+; (4)	-	20
	Streptomyces cinnabarinus NRRL B-12382	+	+	-	-	+	+; (9)	+; (4)	+; (12)	-	+; (6)	-	31
	Streptomyces clavuligerus ATCC 27064	+	+	-	-	+	+; (2)	+; (2)	+; (3)	-	+; (2)	-	9
	Streptomyces coelicoflavus ZG0656	+	+	-	-	+	+; (5)	+; (6)	+; (10)	-	+; (4)	-	25
	Streptomyces coelicolor A3(2)	+	+	-	-	+	+; (4)	+; (5)	+; (10)	-	+; (2)	-	21
	Streptomyces collinus Tu 365	+	+	-	-	+	+; (5)	+; (6)	+; (6)	-	+; (2)	-	19
	Streptomyces cyaneofuscatus NRRL B-2570	+	+	-	-	+	+; (4)	+; (4)	+; (5)	-	+; (2)	-	15
	Streptomyces cyaneogriseus subsp. noncyanogenus	+	+	-	-	+	+; (2)	+; (4)	+; (5)	-	+; (2)	-	13
	Streptomyces davawensis JCM 4913	+	+	-	-	+	+; (6)	+; (5)	+; (7)	-	+; (3)	-	21
	Streptomyces decoyicus NRRL ISP-5087	+	+	-	-	+	+; (4)	+; (7)	+; (9)	-	+; (4)	-	24
	Streptomyces durhamensis NRRL ISP-5539	+	+	-	-	+	+; (7)	+; (6)	+; (6)	-	+; (2)	-	21
	Streptomyces erythrochromogenes NRRL B-2112	+	+	-	-	+	+; (6)	+; (4)	+; (4)	-	+; (2)	-	16
	Streptomyces exfoliatus DSM 41693	+	+	-	-	+	+; (5)	+; (4)	+; (7)	-	+; (3)	-	19
	Streptomyces flaveolus NRRL B-1589	+	+	-	-	+	+; (6)	+; (7)	+; (9)	-	+; (2)	-	24
	Streptomyces flaveus NRRL WC-3505	+	+	-	-	+	+; (6)	+; (7)	+; (9)	-	+; (2)	-	24
	Streptomyces flavidovirens DSM 40150	+	+	-	-	+	+; (2)	+; (5)	+; (3)	-	+; (3)	-	13
	Streptomyces flavochromogenes NRRL B-2684	+	+	-	-	+	+; (4)	+; (5)	+; (8)	-	+; (3)	-	20
	Streptomyces flavotricini NRRL B-5419	+	+	-	-	+	+; (6)	+; (8)	+; (5)	-	+; (3)	-	22
	Streptomyces flavovariabilis NRRL B-16367	+	+	-	-	+	+; (4)	+; (7)	+; (5)	-	+; (4)	-	20
	Streptomyces flavovirens NRRL B-2182	+	+	-	-	+	+; (6)	+; (5)	+; (8)	-	+; (4)	-	23
	Streptomyces floridae NRRL 2423	+	+	-	-	+	+; (5)	+; (5)	+; (4)	-	+; (2)	-	16
	Streptomyces fradiae ATCC 19609	+	+	-	-	+	+; (2)	+; (3)	+; (7)	-	+; (4)	-	16
	Streptomyces fulvissimus DSM 40593	+	+	-	-	+	+; (4)	+; (5)	+; (8)	-	+; (2)	-	19
	Streptomyces fulvoviolaceus NRRL B-2870	+	+	-	-	+	+; (5)	+; (7)	+; (11)	-	+; (6)	-	29
	Streptomyces fulvoviridis NRRL ISP-5210	+	+	-	-	+	+; (6)	+; (5)	+; (7)	-	+; (4)	-	22
	Streptomyces galbus KCCM 41354	+	+	-	-	+	+; (4)	+; (10)	+; (8)	-	+; (2)	-	24
	Streptomyces gancidicus BKS 13-15	+	+	-	-	+	+; (7)	+; (3)	+; (9)	-	+; (2)	-	21
	Streptomyces ghanaensis ATCC 14672	+	+	-	-	+	+; (3)	+; (4)	+; (8)	-	+; (2)	-	17
	Streptomyces glaucescens GLA.O	+	+	-	-	+	+; (2)	+; (2)	+; (5)	-	+; (4)	-	13
	Streptomyces globisporus C-1027	+	+	-	-	+	+; (5)	+; (4)	+; (6)	-	+; (2)	-	17
	Streptomyces graminis NRRL B-1570	+	+	-	-	+	+; (1)	+; (7)	+; (4)	-	+; (4)	-	16
	Streptomyces griseoaurantiacus M045	+	+	-	-	+	+; (3)	+; (4)	+; (5)	-	+; (3)	-	15
	Streptomyces griseoflavus Tu4000	+	+	-	-	+	+; (5)	+; (4)	+; (9)	-	+; (2)	-	20
	Streptomyces griseofuscus NRRL B-5429	+	+	-	-	+	+; (5)	+; (6)	+; (3)	-	+; (3)	-	17
	Streptomyces griseolus NRRL B-2925	+	+	-	-	+	+; (3)	+; (3)	+; (3)	-	+; (2)	-	11
	Streptomyces griseoluteus NRRL ISP-5360	+	+	-	-	+	+; (6)	+; (4)	+; (7)	-	+; (4)	-	21
	Streptomyces griseorubens JSD-1	+	+	-	-	+	+; (7)	+; (4)	+; (8)	-	+; (3)	-	22
	Streptomyces griseus subsp. griseus NBRC 13350	+	+	-	-	+	+; (4)	+; (5)	+; (5)	-	+; (5)	-	19
	Streptomyces halstedii NRRL ISP-5068	+	+	-	-	+	+; (3)	+; (3)	+; (3)	-	+; (2)	-	11
	Streptomyces himastatinicus ATCC 53653	+	+	-	-	+	+; (4)	+; (10)	+; (9)	-	+; (3)	-	26
	Streptomyces hygroscopicus subsp. jinggangensis 5008	+	+	-	-	+	+; (7)	+; (5)	+; (10)	-	+; (2)	-	24
	Streptomyces iakyrus NRRL ISP-5482	+	+	-	-	+	+; (4)	+; (3)	+; (6)	-	+; (4)	-	17
	Streptomyces ipomoeae 91-03	+	+	-	-	+	+; (3)	+; (4)	+; (9)	-	+; (2)	-	18
	Streptomyces katrae NRRL ISP-5550	+	+	-	-	+	+; (6)	+; (11)	+; (8)	-	+; (3)	-	28
	Streptomyces lavendulae Fujisawa #8006	+	+	-	-	+	+; (5)	+; (6)	+; (3)	-	+; (2)	-	16
	Streptomyces lavenduligriseus NRRL ISP-5487	+	+	-	-	+	+; (2)	+; (3)	+; (3)	-	+; (3)	-	11
	Streptomyces leeuwenhoekii C34(2013)	+	+	-	-	+	+; (2)	+; (5)	+; (5)	-	+; (2)	-	14
	Streptomyces lilacinus NRRL B-1968	+	+	-	-	+	+; (1)	+; (3)	+; (4)	-	+; (3)	-	11
	Streptomyces lividans TK24	+	+	-	-	+	+; (4)	+; (5)	+; (9)	-	+; (3)	-	21
	Streptomyces lydicus A02	+	+	-	-	+	+; (4)	+; (9)	+; (3)	-	+; (5)	-	21
	Streptomyces lysosuperificus ATCC 31396	+	+	-	-	+	+; (10)	+; (11)	+; (7)	-	+; (4)	-	32
	Streptomyces mediolani NRRL WC-3934	+	+	-	-	+	+; (5)	+; (4)	+; (5)	-	+; (2)	-	16
	Streptomyces megasporus NRRL B-16372	+	+	-	-	+	+; (1)	+; (1)	+; (3)	-	+; (2)	-	7
	Streptomyces mirabilis YR139	+	+	-	-	+	+; (7)	+; (6)	+; (8)	-	+; (3)	-	24
	Streptomyces misakiensis NRRL B-2923	+	+	-	-	+	+; (2)	+; (5)	+; (5)	-	+; (3)	-	15
	Streptomyces mobaraensis NBRC 13819 = DSM 40847	+	+	-	-	+	+; (1)	+; (4)	+; (2)	-	+; (3)	-	10
	Streptomyces monomycini NRRL B-24309	+	+	-	-	+	+; (1)	+; (4)	+; (5)	-	+; (4)	-	14
	Streptomyces mutabilis TRM45540	+	+	-	-	+	+; (2)	+; (5)	+; (8)	-	+; (2)	-	17
	Streptomyces natalensis NRRL B-5314	+	+	-	-	+	+; (5)	+; (10)	+; (3)	-	+; (3)	-	21
	Streptomyces niger NRRL B-3857	+	+	-	-	+	+; (2)	+; (6)	+; (8)	-	+; (2)	-	18
	Streptomyces niveus NCIMB 11891	+	+	-	-	+	+; (6)	+; (4)	+; (4)	-	+; (4)	-	18
	Streptomyces nodosus ATCC 14899	+	+	-	-	+	+; (6)	+; (1)	+; (4)	-	+; (2)	-	13
	Streptomyces novaecaesareae NRRL B-1267	+	+	-	-	+	+; (6)	+; (3)	+; (3)	-	+; (5)	-	17
	Streptomyces ochraceiscleroticus NRRL ISP-5594	+	+	-	-	+	+; (5)	+; (9)	+; (8)	-	+; (2)	-	24
	Streptomyces olindensis DAUFPE 5622	+	+	-	-	+	+; (4)	+; (6)	+; (8)	-	+; (4)	-	22
	Streptomyces olivaceus NRRL B-3009	+	+	-	-	+	+; (7)	+; (4)	+; (7)	-	+; (3)	-	21
	Streptomyces peruviensis NRRL ISP-5592	+	+	-	-	+	+; (8)	+; (4)	+; (10)	-	+; (3)	-	25
	Streptomyces peucetius NRRL WC-3868	+	+	-	-	+	+; (2)	+; (5)	+; (5)	-	+; (4)	-	16
	Streptomyces pluripotens MUSC 135	+	+	-	-	+	+; (6)	+; (4)	+; (4)	-	+; (2)	-	16
	Streptomyces pratensis ATCC 33331	+	+	-	-	+	+; (5)	+; (5)	+; (6)	-	+; (4)	-	20
	Streptomyces pristinaespiralis ATCC 25486	+	+	-	-	+	+; (3)	+; (6)	+; (5)	-	+; (3)	-	17
	Streptomyces prunicolor NBRC 13075	+	+	-	-	+	+; (5)	+; (7)	+; (5)	-	+; (3)	-	20
	Streptomyces puniceus NRRL B-2895	+	+	-	-	+	+; (5)	+; (5)	+; (4)	-	+; (2)	-	16
	Streptomyces purpeochromogenes NRRL ISP-5373	+	+	-	-	+	+; (4)	+; (4)	+; (4)	-	+; (2)	-	14
	Streptomyces purpeofuscus NRRL B-1817	+	+	-	-	+	+; (5)	+; (4)	+; (3)	-	+; (5)	-	17
	Streptomyces purpureus KA281	+	+	-	-	+	+; (4)	+; (4)	+; (4)	-	+; (3)	-	15
	Streptomyces pyridomyceticus NRRL ISP-5024	+	+	-	-	+	+; (3)	+; (2)	+; (3)	-	+; (5)	-	13
	Streptomyces rapamycinicus NRRL 5491	+	+	-	-	+	+; (4)	+; (10)	+; (9)	-	+; (3)	-	26
	Streptomyces resistomycificus NRRL ISP-5133	+	+	-	-	+	+; (6)	+; (7)	+; (8)	-	+; (5)	-	26
	Streptomyces rimosus subsp. rimosus ATCC 10970	+	+	-	-	+	+; (2)	+; (5)	+; (10)	-	+; (4)	-	21
	Streptomyces roseosporus NRRL 11379	+	+	-	-	+	+; (2)	+; (3)	+; (6)	-	+; (2)	-	13
	Streptomyces roseoverticillatus NRRL B-3500	+	+	-	-	+	+; (3)	+; (4)	+; (2)	-	+; (3)	-	12
	Streptomyces rubellomurinus subsp. indigoferus	+	+	-	-	+	+; (3)	+; (5)	+; (2)	-	+; (5)	-	15
	Streptomyces ruber NRRL B-1661	+	+	-	-	+	+; (7)	+; (4)	+; (6)	-	+; (3)	-	20
	Streptomyces scabiei 87.22	+	+	-	-	+	+; (5)	+; (6)	+; (9)	-	+; (4)	-	24
	Streptomyces scabrisporus DSM 41855	+	+	-	-	+	+; (5)	+; (5)	+; (4)	-	+; (4)	-	18
	Streptomyces sclerotialus NRRL ISP-5269	+	+	-	-	+	+; (2)	+; (6)	+; (6)	-	+; (2)	-	16
	Streptomyces scopuliridis RB72	+	+	-	-	+	+; (6)	+; (5)	+; (5)	-	+; (2)	-	18
	Streptomyces seoulensis NRRL B-24310	+	+	-	-	+	+; (7)	+; (3)	+; (6)	-	+; (2)	-	18
	Streptomyces somaliensis DSM 40738	+	+	-	-	+	+; (1)	+; (1)	+; (1)	-	+; (1)	-	4
	Streptomyces sp. SirexAA-E	+	+	-	-	+	+; (6)	+; (3)	+; (3)	-	+; (2)	-	14
	Streptomyces speibonae NRRL B-24240	+	+	-	-	+	+; (5)	+; (14)	+; (13)	-	+; (3)	-	35
	Streptomyces sulphureus DSM 40104	+	+	-	-	+	+; (4)	+; (7)	+; (6)	-	+; (3)	-	20
	Streptomyces sviceus ATCC 29083	+	+	-	-	+	+; (5)	+; (5)	+; (8)	-	+; (3)	-	21
	Streptomyces thermolilacinus SPC6	+	+	-	-	+	+; (1)	+; (3)	+; (2)	-	+; (2)	-	8
	Streptomyces thermotolerans NRRL WC-3628	+	+	-	-	+	+; (1)	+; (7)	+; (13)	-	+; (3)	-	24
	Streptomyces toyocaensis NRRL 15009	+	+	-	-	+	+; (4)	+; (3)	+; (8)	-	+; (2)	-	17
	Streptomyces tsukubaensis NRRL18488	+	+	-	-	+	+; (3)	+; (2)	+; (2)	-	+; (1)	-	8
	Streptomyces turgidiscabies Car8	+	+	-	-	+	+; (5)	+; (8)	+; (7)	-	+; (3)	-	23
	Streptomyces variegatus NRRL B-16380	+	+	-	-	+	+; (4)	+; (7)	+; (5)	-	+; (4)	-	20
	Streptomyces varsoviensis NRRL ISP-5346	+	+	-	-	+	+; (2)	+; (7)	+; (5)	-	+; (3)	-	17
	Streptomyces venezuelae ATCC 10712	+	+	-	-	+	+; (6)	+; (4)	+; (6)	-	+; (3)	-	19
	Streptomyces vietnamensis GIM4.0001	+	+	-	-	+	+; (6)	+; (6)	+; (6)	-	+; (4)	-	22
	Streptomyces vinaceus NRRL ISP-5257	+	+	-	-	+	+; (4)	+; (4)	+; (4)	-	+; (2)	-	14
	Streptomyces violaceoruber NRRL S-12	+	+	-	-	+	+; (4)	+; (5)	+; (9)	-	+; (3)	-	21
	Streptomyces violaceorubidus NRRL B-16381	+	+	-	-	+	+; (3)	+; (6)	+; (8)	-	+; (3)	-	20
	Streptomyces violaceus NRRL B-2867	+	+	-	-	+	+; (4)	+; (13)	+; (9)	-	+; (4)	-	30
	Streptomyces violaceusniger Tu 4113	+	+	-	-	+	+; (4)	+; (9)	+; (7)	-	+; (3)	-	23
	Streptomyces violens NRRL ISP-5597	+	+	-	-	+	+; (3)	+; (8)	+; (6)	-	+; (2)	-	19
	Streptomyces virginiae NRRL B-8091	+	+	-	-	+	+; (11)	+; (9)	+; (5)	-	+; (4)	-	29
	Streptomyces viridochromogenes DSM 40736	+	+	-	-	+	+; (4)	+; (4)	+; (7)	-	+; (3)	-	18
	Streptomyces viridosporus T7A	+	+	-	-	+	+; (3)	+; (3)	+; (9)	-	+; (2)	-	17
	Streptomyces vitaminophilus DSM 41686	+	+	-	-	+	+; (1)	+; (3)	+; (6)	-	+; (4)	-	14
	Streptomyces wadayamensis A23	+	+	-	-	+	+; (5)	+; (6)	+; (5)	-	+; (4)	-	20
	Streptomyces wedmorensis NRRL 3426	+	+	-	-	+	+; (7)	+; (5)	+; (8)	-	+; (2)	-	22
	Streptomyces xanthophaeus NRRL B-3004	+	+	-	-	+	+; (4)	+; (8)	+; (6)	-	+; (3)	-	21
	Streptomyces xiaopingdaonensis DUT180	+	+	-	-	+	+; (5)	+; (6)	+; (4)	-	+; (2)	-	17
	Streptomyces xinghaiensis S187	+	+	-	-	+	+; (2)	+; (6)	+; (7)	-	+; (4)	-	19
	Streptomyces xylophagus NRRL B-12029	+	+	-	-	+	+; (4)	+; (5)	+; (3)	-	+; (3)	-	15
	Streptomyces yeochonensis CN732	+	+	-	-	+	+; (2)	+; (2)	+; (2)	-	+; (4)	-	10
	Streptomyces yerevanensis NRRL B-16943	+	+	-	-	+	+; (6)	+; (15)	+; (6)	-	+; (5)	-	32
	Streptomyces zinciresistens K42	+	+	-	-	+	+; (7)	+; (3)	+; (7)	-	+; (2)	-	19
	Streptomycetaceae bacterium MP113-05	+	+	-	-	+	+; (3)	+; (4)	+; (1)	-	+; (2)	-	10
	Streptosporangium amethystogenes NRRL B-2639	+	+	-	-	+	+; (3)	+; (7)	+; (7)	-	+; (4)	-	21
	Streptosporangium roseum DSM 43021	+	+	-	-	+	+; (5)	+; (7)	+; (9)	-	+; (5)	-	26
	Terrabacter sp. 28	+	+	-	-	+	+; (4)	+; (5)	+; (4)	-	+; (3)	-	16
	Terracoccus sp. 273MFTsu3.1	+	+	-	-	+	+; (4)	+; (5)	+; (3)	-	+; (3)	-	15
	Tessaracoccus sp. SIT6	+	+	-	-	+	-	-	+; (1)	-	+; (1)	-	2
	Tetrasphaera elongata Lp2	+	+	-	-	+	+; (1)	+; (2)	+; (3)	-	+; (3)	-	9
	Thermobifida fusca YX	+	+	-	-	+	+; (1)	-	+; (2)	-	-	-	3
	Thermobispora bispora DSM 43833	+	+	-	-	+	-	+; (3)	+; (2)	-	+; (1)	-	6
	Thermocrispum agreste DSM 44070	+	+	-	-	+	+; (1)	+; (5)	+; (3)	-	+; (2)	-	11
	Thermocrispum municipale DSM 44069	+	+	-	-	+	+; (1)	+; (5)	+; (5)	-	+; (2)	-	13
	Thermomonospora curvata DSM 43183	+	+	-	-	+	+; (2)	+; (1)	+; (6)	-	+; (1)	-	10
	Timonella senegalensis JC301	+	+	-	-	+	-	-	+; (2)	-	-	-	2
	Tomitella biformata AHU 1821	+	+	-	-	+	+; (1)	+; (2)	+; (4)	-	+; (2)	-	9
	Tropheryma whipplei str. Twist	-	-	-	-	-	-	-	-	-	-	-	0
	Trueperella pyogenes MS249	+	+	-	-	+	-	-	+; (1)	-	-	-	1
	Tsukamurella paurometabola DSM 20162	+	+	-	-	+	-	+; (1)	+; (3)	-	+; (1)	-	5
	Tsukamurella sp. 1534	+	+	-	-	+	+; (1)	+; (1)	+; (4)	-	+; (1)	-	7
	Turicella otitidis ATCC 51513	+	+	-	-	+	-	-	+; (1)	-	-	-	1
	Umezawaea tangerina NRRL B-24463	+	+	-	-	+	+; (3)	+; (11)	+; (8)	-	+; (2)	-	24
	Varibaculum cambriense DSM 15806	+	+	-	-	+	-	-	+; (2)	-	-	-	2
	Verrucosispora maris AB-18-032	+	+	-	-	+	+; (1)	-	+; (2)	-	+; (2)	-	5
	Williamsia sp. D3	+	+	-	-	+	+; (4)	+; (2)	+; (11)	-	+; (1)	-	18
	Xylanimonas cellulosilytica DSM 15894	+	+	-	-	+	+; (1)	-	+; (2)	-	-	-	3
	Yaniella halotolerans DSM 15476	+	+	-	-	+	+; (2)	-	+; (2)	-	-	-	4
	Zimmermannella faecalis ATCC 13722	+	+	-	-	+	-	-	+; (1)	-	-	-	1
Aquificae	Aquifex aeolicus VF5	+	+	-	-	+	+; (1)	+; (1)	+; (4)	-	-	-	6
	Desulfurobacterium thermolithotrophum DSM 11699	+	-	+	-	+	-	-	+; (1)	-	-	-	1
	Hydrogenivirga sp. 128-5-R1-1	+	+	-	-	+	+; (2)	+; (1)	+; (10)	-	+; (1)	-	14
	Hydrogenobacter thermophilus TK-6	+	+	-	-	+	+; (2)	+; (2)	+; (6)	+; (1)	-	+; (2)	13
	Hydrogenobaculum sp. 3684	+	+	-	-	+	+; (1)	-	+; (3)	-	-	-	4
	Persephonella marina EX-H1	+	+	-	-	+	+; (1)	-	+; (5)	-	-	-	6
	Persephonella sp. IF05-L8	+	+	-	-	+	+; (1)	-	+; (5)	-	-	-	6
	Sulfurihydrogenibium azorense Az-Fu1	+	+	-	-	+	+; (3)	+; (1)	+; (2)	-	-	-	6
	Sulfurihydrogenibium sp. YO3AOP1	+	+	-	-	+	+; (3)	-	+; (5)	-	-	-	8
	Sulfurihydrogenibium subterraneum DSM 15120	+	+	-	-	+	+; (3)	-	+; (3)	-	-	-	6
	Sulfurihydrogenibium yellowstonense SS-5	+	+	-	-	+	+; (1)	-	+; (4)	-	-	-	5
	Thermocrinis albus DSM 14484	+	+	-	-	+	+; (2)	-	+; (4)	+; (1)	-	+; (1)	8
	Thermocrinis ruber DSM 23557	+	+	-	-	+	+; (1)	+; (1)	+; (5)	-	-	-	7
	Thermocrinis sp. GBS	+	-	-	-	+	+; (1)	-	+; (2)	-	-	-	3
	Thermovibrio ammonificans HB-1	+	+	-	-	+	-	-	+; (3)	+; (1)	-	-	4
Armatimonadetes	Armatimonadetes bacterium JGI 0000077-K19	-	-	-	-	-	-	-	-	-	-	-	0
	Chthonomonas calidirosea T49	-	-	-	-	-	-	-	-	-	-	-	0
Bacteroidetes	Adhaeribacter aquaticus DSM 16391	+	+	-	-	+	-	+; (3)	+; (2)	-	+; (4)	-	9
	Aequorivita capsosiphonis DSM 23843	-	-	-	-	-	-	-	-	-	-	-	0
	Aequorivita sublithincola DSM 14238	-	-	-	-	-	-	-	-	-	-	-	0
	Algibacter lectus JCM 19300	+	-	-	-	+	-	+; (1)	+; (2)	-	+; (1)	-	4
	Algoriphagus machipongonensis PR1	+	-	-	-	+	+; (2)	+; (6)	+; (2)	-	+; (2)	-	12
	Algoriphagus mannitolivorans DSM 15301	+	-	-	-	+	-	+; (4)	+; (1)	-	+; (1)	-	6
	Algoriphagus marincola HL-49	+	-	-	-	+	-	+; (2)	-	-	+; (1)	-	3
	Algoriphagus terrigena DSM 22685	+	-	-	-	+	+; (1)	+; (6)	+; (1)	-	+; (1)	-	9
	Algoriphagus vanfongensis DSM 17529	+	-	-	-	+	+; (1)	+; (3)	+; (1)	-	+; (1)	-	6
	Alistipes finegoldii DSM 17242	-	-	-	-	-	-	-	-	-	-	-	0
	Alistipes indistinctus YIT 12060	-	-	-	-	-	-	-	-	-	-	-	0
	Alistipes onderdonkii WAL 8169 = DSM 19147	-	-	-	-	-	-	-	-	-	-	-	0
	Alistipes putredinis DSM 17216	-	-	-	-	-	-	-	-	-	-	-	0
	Alistipes senegalensis JC50	-	-	-	-	-	-	-	-	-	-	-	0
	Alistipes shahii WAL 8301	-	-	-	-	-	-	-	-	-	-	-	0
	Alistipes sp. HGB5	-	-	-	-	-	-	-	-	-	-	-	0
	Alistipes timonensis JC136	-	-	-	-	-	-	-	-	-	-	-	0
	Alkaliflexus imshenetskii DSM 15055	+	+	-	-	-	-	-	-	-	-	+; (1)	1
	Alloprevotella rava F0323	-	-	-	-	-	-	-	-	-	-	-	0
	Altibacter lentus JL2010	-	-	-	-	-	-	-	-	-	-	-	0
	Anaerophaga thermohalophila DSM 12881	-	+	-	-	-	-	-	-	-	-	-	0
	Anditalea andensis LY1	+	-	-	-	+	+; (1)	+; (2)	+; (2)	-	+; (1)	-	6
	Aquimarina agarilytica ZC1	+	+	-	-	+	-	-	+; (2)	-	+; (2)	-	4
	Aquimarina latercula DSM 2041	+	+	-	-	+	-	+; (1)	+; (3)	-	+; (1)	-	5
	Aquimarina macrocephali JAMB N27	+	+	-	-	+	+; (1)	+; (1)	+; (2)	-	+; (2)	-	6
	Aquimarina megaterium XH134	+	+	-	-	+	+; (1)	+; (1)	+; (3)	-	+; (3)	-	8
	Aquimarina muelleri DSM 19832	+	+	-	-	+	-	+; (1)	+; (2)	-	+; (2)	-	5
	Aquimarina sp. SW150	+	+	-	-	+	-	+; (1)	+; (2)	-	+; (1)	-	4
	Arcticibacter svalbardensis MN12-7	+	+	-	-	+	+; (1)	+; (2)	+; (1)	-	+; (1)	+; (1)	6
	Arenibacter algicola TG409	+	+	-	-	+	+; (1)	+; (7)	+; (4)	-	+; (1)	-	13
	Arenibacter certesii DSM 19833	+	-	-	-	+	+; (1)	+; (1)	+; (3)	-	+; (1)	-	6
	Arenibacter latericius DSM 15913	+	-	-	-	+	+; (1)	+; (2)	+; (2)	-	+; (1)	-	6
	Arenitalea lutea P7-3-5	+	-	-	-	+	+; (1)	-	+; (3)	-	+; (1)	-	5
	Aureispira sp. CCB-QB1	+	+	-	-	+	-	+; (1)	+; (1)	-	+; (1)	-	3
	Bacteroidaceae bacterium MS4	-	-	-	-	-	-	-	-	-	-	-	0
	Bacteroidales bacterium CF	-	-	-	-	-	-	-	-	-	-	-	0
	Bacteroidales bacterium ph8	-	-	-	-	-	-	-	-	-	-	-	0
	Bacteroides acidifaciens JCM 10556	-	-	-	-	-	-	-	-	-	-	-	0
	Bacteroides barnesiae DSM 18169 = JCM 13652	-	-	-	-	-	-	-	-	-	-	-	0
	Bacteroides caccae CL03T12C61	-	-	-	-	-	-	-	-	-	-	-	0
	Bacteroides cellulosilyticus DSM 14838	-	-	-	-	-	-	-	-	-	-	-	0
	Bacteroides clarus YIT 12056	-	-	-	-	-	-	-	-	-	-	-	0
	Bacteroides coprocola DSM 17136	-	-	-	-	-	-	-	-	-	-	-	0
	Bacteroides coprophilus DSM 18228 = JCM 13818	-	-	-	-	-	-	-	-	-	-	-	0
	Bacteroides coprosuis DSM 18011	-	-	-	-	-	-	-	-	-	-	-	0
	Bacteroides dorei 5_1_36/D4	-	-	-	-	-	-	-	-	-	-	-	0
	Bacteroides eggerthii DSM 20697	-	-	-	-	-	-	-	-	-	-	-	0
	Bacteroides faecichinchillae JCM 17102	-	-	-	-	-	-	-	-	-	-	-	0
	Bacteroides faecis MAJ27	-	-	-	-	-	-	-	-	-	-	-	0
	Bacteroides finegoldii DSM 17565	-	-	-	-	-	-	-	-	-	-	-	0
	Bacteroides fluxus YIT 12057	-	-	-	-	-	-	-	-	-	-	-	0
	Bacteroides fragilis YCH46	-	-	-	-	-	-	-	-	-	-	-	0
	Bacteroides gallinarum DSM 18171 = JCM 13658	-	-	-	-	-	-	-	-	-	-	-	0
	Bacteroides graminisolvens DSM 19988 = JCM 15093	+	+	-	-	-	-	-	-	-	-	+; (1)	1
	Bacteroides helcogenes P 36-108	-	-	-	-	-	-	-	-	-	-	-	0
	Bacteroides intestinalis DSM 17393	-	-	-	-	-	-	-	-	-	-	-	0
	Bacteroides massiliensis B84634 = Timone 84634 = DSM 17679 = JCM 13223	-	-	-	-	-	-	-	-	-	-	-	0
	Bacteroides nordii CL02T12C05	-	-	-	-	-	-	-	-	-	-	-	0
	Bacteroides oleiciplenus YIT 12058	-	-	-	-	-	-	-	-	-	-	-	0
	Bacteroides ovatus ATCC 8483	-	-	-	-	-	-	-	-	-	-	-	0
	Bacteroides paurosaccharolyticus JCM 15092	-	-	-	-	-	-	-	-	-	-	-	0
	Bacteroides plebeius DSM 17135	-	-	-	-	-	-	-	-	-	-	-	0
	Bacteroides propionicifaciens DSM 19291 = JCM 14649	-	-	-	-	-	-	-	-	-	-	-	0
	Bacteroides pyogenes DSM 20611 = JCM 6294	-	-	-	-	-	-	-	-	-	-	-	0
	Bacteroides reticulotermitis JCM 10512	+	-	-	-	-	-	-	-	-	-	+; (2)	2
	Bacteroides rodentium JCM 16496	-	-	-	-	-	-	-	-	-	-	-	0
	Bacteroides salanitronis DSM 18170	-	-	-	-	-	-	-	-	-	-	-	0
	Bacteroides salyersiae CL02T12C01	-	-	-	-	-	-	-	-	-	-	-	0
	Bacteroides sartorii JCM 16497	-	-	-	-	-	-	-	-	-	-	-	0
	Bacteroides sp. 2_2_4	-	-	-	-	-	-	-	-	-	-	-	0
	Bacteroides stercorirosoris JCM 17103	-	-	-	-	-	-	-	-	-	-	-	0
	Bacteroides stercoris ATCC 43183	-	-	-	-	-	-	-	-	-	-	-	0
	Bacteroides thetaiotaomicron VPI-5482	-	-	-	-	-	-	-	-	-	-	-	0
	Bacteroides uniformis ATCC 8492	-	-	-	-	-	-	-	-	-	-	-	0
	Bacteroides vulgatus ATCC 8482	-	-	-	-	-	-	-	-	-	-	-	0
	Bacteroides xylanisolvens XB1A	-	-	-	-	-	-	-	-	-	-	-	0
	Bacteroidetes bacterium JGI 0000112-P09	-	-	-	-	-	-	-	-	-	-	-	0
	Bacteroidetes bacterium JGI 0000119-L22	-	-	-	-	-	-	-	+; (1)	-	+; (1)	-	2
	Bacteroidetes bacterium JGI 0001001-A08	-	-	-	-	-	-	-	-	-	-	-	0
	Bacteroidetes bacterium oral taxon 272 str. F0290	-	-	-	-	-	-	-	-	-	-	-	0
	Bacteroidetes bacterium SCGC AAA027-G08	-	-	-	-	-	-	+; (1)	-	-	-	-	1
	Bacteroidetes bacterium SCGC AAA027-N21	-	-	-	-	-	-	-	+; (1)	-	-	-	1
	Bacteroidetes oral taxon 274 str. F0058	-	-	-	-	-	-	-	-	-	-	-	0
	Balneola vulgaris DSM 17893	-	-	-	-	-	-	-	-	-	-	-	0
	Barnesiella intestinihominis YIT 11860	-	-	-	-	-	-	-	-	-	-	-	0
	Barnesiella viscericola DSM 18177	-	-	-	-	-	-	-	-	-	-	-	0
	Belliella baltica DSM 15883	+	-	-	-	+	-	+; (3)	+; (1)	-	+; (1)	-	5
	Bergeyella zoohelcum ATCC 43767	-	-	-	-	-	-	-	-	-	-	-	0
	Bizionia argentinensis JUB59	-	-	-	-	-	-	-	+; (1)	-	-	-	1
	Blattabacterium sp. (Blattella germanica) str. Bge	-	-	-	-	-	-	-	-	-	-	-	0
	Butyricimonas synergistica DSM 23225	-	-	-	-	-	-	-	-	-	-	-	0
	Butyricimonas virosa DSM 23226	-	-	-	-	-	-	-	-	-	-	-	0
	Candidatus Alistipes marseilloanorexicus AP11	-	-	-	-	-	-	-	-	-	-	-	0
	Candidatus Amoebophilus asiaticus 5a2	-	-	-	-	-	-	-	-	-	-	-	0
	Candidatus Azobacteroides pseudotrichonymphae genomovar. CFP2	+	+	-	-	-	-	-	-	-	-	+; (1)	1
	Candidatus Bacteroides timonensis AP1	-	-	-	-	-	-	-	-	-	-	-	0
	Candidatus Prevotella conceptionensis 9403948	-	-	-	-	-	-	-	-	-	-	-	0
	Candidatus Sulcia muelleri GWSS	-	-	-	-	-	-	-	-	-	-	-	0
	Candidatus Uzinura diaspidicola str. ASNER	-	-	-	-	-	-	-	-	-	-	-	0
	Capnocytophaga canimorsus Cc5	-	-	-	-	-	-	-	-	-	-	-	0
	Capnocytophaga cynodegmi DSM 19736	-	-	-	-	-	-	-	-	-	-	-	0
	Capnocytophaga gingivalis ATCC 33624	-	-	-	-	-	-	-	-	-	-	-	0
	Capnocytophaga granulosa ATCC 51502	-	-	-	-	-	-	-	-	-	-	-	0
	Capnocytophaga ochracea DSM 7271	-	-	-	-	-	-	-	-	-	-	-	0
	Capnocytophaga sp. oral taxon 338 str. F0234	-	-	-	-	-	-	-	-	-	-	-	0
	Capnocytophaga sputigena ATCC 33612	+	+	-	-	+	-	-	+; (1)	-	-	-	1
	Cardinium endosymbiont cBtQ1 of Bemisia tabaci	-	-	-	-	-	-	-	-	-	-	-	0
	Cardinium endosymbiont cEper1 of Encarsia pergandiella	-	-	-	-	-	-	-	-	-	-	-	0
	Cecembia lonarensis LW9	+	-	-	-	+	+; (1)	+; (5)	-	-	+; (1)	-	7
	Cellulophaga algicola DSM 14237	+	-	-	-	+	+; (1)	+; (1)	+; (3)	-	+; (2)	-	7
	Cellulophaga baltica NN016038	+	-	-	-	+	+; (1)	+; (1)	+; (3)	-	+; (2)	-	7
	Cellulophaga geojensis KL-A	+	+	-	-	+	+; (1)	+; (2)	+; (1)	-	+; (1)	-	5
	Cellulophaga lytica DSM 7489	+	+	-	-	+	+; (1)	+; (2)	+; (1)	-	+; (1)	-	5
	Cellulophaga sp. Hel_I_12	+	-	-	-	+	+; (1)	+; (1)	+; (1)	-	+; (1)	-	4
	Cesiribacter andamanensis AMV16	+	-	-	-	+	-	-	+; (1)	-	+; (1)	-	2
	Chitinophaga pinensis DSM 2588	+	+	-	-	+	+; (3)	+; (6)	+; (2)	-	+; (1)	-	12
	Chitinophaga sp. JGI 0001002-D04	-	+	-	-	-	-	+; (6)	-	-	-	-	6
	Chitinophagaceae bacterium JGI 0001002-J12	-	-	-	-	-	-	-	-	-	+; (1)	-	1
	Chitinophagaceae bacterium JGI 0001013-J17	-	-	-	-	-	+; (1)	+; (3)	-	-	+; (1)	-	5
	Chryseobacterium antarcticum LMG 24720	-	-	-	-	-	-	-	-	-	-	-	0
	Chryseobacterium caeni DSM 17710	-	+	-	-	-	-	-	-	-	-	-	0
	Chryseobacterium daeguense DSM 19388	-	-	-	-	-	-	-	-	-	-	-	0
	Chryseobacterium formosense LMG 24722	-	-	-	-	-	-	+; (1)	-	-	-	-	1
	Chryseobacterium gleum ATCC 35910	+	+	-	-	+	+; (1)	-	+; (2)	-	-	-	3
	Chryseobacterium gregarium DSM 19109	+	-	-	-	+	-	+; (2)	+; (1)	-	-	-	3
	Chryseobacterium haifense DSM 19056	-	-	-	-	-	-	-	-	-	-	-	0
	Chryseobacterium hispalense DSM 25574	+	+	-	-	+	+; (1)	+; (2)	+; (1)	-	-	-	4
	Chryseobacterium indologenes NBRC 14944	+	-	-	-	+	+; (1)	-	+; (1)	-	-	-	2
	Chryseobacterium jeonii DSM 17048	-	-	-	-	-	+; (1)	-	+; (1)	-	-	-	2
	Chryseobacterium luteum DSM 18605	-	-	-	-	-	-	-	-	-	-	-	0
	Chryseobacterium oranimense G311	-	-	-	-	-	-	-	-	-	-	-	0
	Chryseobacterium palustre DSM 21579	-	-	-	-	-	-	-	-	-	-	-	0
	Chryseobacterium piperi CTM	+	-	-	-	+	+; (1)	-	+; (1)	-	-	-	2
	Chryseobacterium soli DSM 19298	+	-	-	-	+	+; (1)	-	+; (1)	-	-	-	2
	Chryseobacterium solincola DSM 22468	-	-	-	-	-	-	-	-	-	-	-	0
	Chryseobacterium sp. StRB126	-	-	-	-	-	-	-	-	-	-	-	0
	Chryseobacterium taiwanense TPW19	-	-	-	-	-	-	-	-	-	-	-	0
	Chryseobacterium vrystaatense LMG 22846	-	-	-	-	-	-	-	-	-	-	-	0
	Coprobacter fastidiosus NSB1	-	-	-	-	-	-	-	-	-	-	-	0
	Coprobacter sp. 177	-	-	-	-	-	-	-	-	-	-	-	0
	Croceibacter atlanticus HTCC2559	-	-	-	-	-	-	-	-	-	-	-	0
	Crocinitomix catalasitica ATCC 23190	+	+	-	-	+	-	-	+; (1)	-	+; (1)	-	2
	Cyclobacteriaceae bacterium AK24	+	+	-	-	+	+; (1)	+; (3)	+; (2)	-	+; (1)	-	7
	Cyclobacterium marinum DSM 745	+	+	-	-	+	+; (1)	+; (4)	+; (2)	-	+; (2)	-	9
	Cyclobacterium qasimii M12-11B	+	+	-	-	+	+; (1)	+; (3)	+; (2)	-	+; (2)	-	8
	Cytophaga aurantiaca DSM 3654	+	-	-	-	+	-	-	+; (1)	-	-	-	1
	Cytophaga hutchinsonii ATCC 33406	+	-	-	-	+	+; (1)	-	+; (1)	-	-	-	2
	Cytophagaceae bacterium JGI 0001001-B3	+	+	-	-	+	+; (1)	+; (4)	-	-	+; (2)	-	7
	Cytophagales bacterium B6	+	+	-	-	+	+; (3)	+; (1)	-	-	-	-	4
	Dokdonia donghaensis MED134	-	-	-	-	-	-	-	-	-	-	-	0
	Dokdonia sp. MED134	-	-	-	-	-	-	-	-	-	-	-	0
	Draconibacterium orientale FH5	+	+	-	-	+	-	+; (3)	+; (1)	-	+; (1)	-	5
	Draconibacterium sp. JN14CK-3	+	+	-	-	+	-	+; (2)	+; (3)	-	+; (1)	+; (1)	7
	Dyadobacter alkalitolerans DSM 23607	+	+	-	-	+	+; (3)	+; (6)	+; (2)	-	+; (2)	-	13
	Dyadobacter beijingensis DSM 21582	+	+	-	-	+	+; (4)	+; (7)	+; (4)	-	+; (2)	-	17
	Dyadobacter crusticola DSM 16708	+	+	-	-	+	+; (1)	+; (5)	+; (2)	-	+; (1)	-	9
	Dyadobacter fermentans DSM 18053	+	+	-	-	+	+; (4)	+; (5)	+; (3)	-	+; (2)	-	14
	Dyadobacter tibetensis Y620-1	+	+	-	-	+	+; (1)	+; (2)	+; (3)	-	+; (1)	-	7
	Dysgonomonas capnocytophagoides DSM 22835	+	+	-	-	-	-	-	-	-	-	+; (1)	1
	Dysgonomonas gadei ATCC BAA-286	+	+	-	-	-	-	-	-	-	-	+; (1)	1
	Dysgonomonas mossii DSM 22836	-	-	-	-	-	-	-	-	-	-	-	0
	Echinicola pacifica DSM 19836	+	+	-	-	+	+; (1)	-	+; (2)	-	+; (1)	-	4
	Echinicola vietnamensis DSM 17526	+	+	-	-	+	+; (1)	+; (2)	+; (1)	-	+; (1)	-	5
	Elizabethkingia anophelis NUHP1	+	-	-	-	+	+; (1)	-	+; (1)	-	-	-	2
	Elizabethkingia meningoseptica ATCC 13253 = NBRC 12535	-	-	-	-	-	-	-	-	-	-	-	0
	Elizabethkingia miricola ATCC 33958	+	-	-	-	+	+; (1)	-	+; (1)	-	-	-	2
	Elizabethkingia sp. BM10	+	-	-	-	+	+; (1)	-	+; (1)	-	-	-	2
	Empedobacter brevis NBRC 14943 = ATCC 43319	-	-	-	-	-	-	-	-	-	-	-	0
	Empedobacter falsenii 282	-	-	-	-	-	-	-	-	-	-	-	0
	Emticicia oligotrophica DSM 17448	+	-	-	-	+	+; (2)	+; (7)	+; (2)	-	+; (2)	-	13
	endosymbiont of Llaveia axin axin	-	-	-	-	-	-	-	-	-	-	-	0
	Epilithonimonas lactis LMG 24401	+	-	-	-	+	-	+; (2)	-	-	-	-	2
	Epilithonimonas sp. FH1	+	-	-	-	+	-	+; (2)	-	-	-	-	2
	Epilithonimonas tenax DSM 16811	+	+	-	-	+	+; (1)	-	+; (1)	-	-	-	2
	Eudoraea adriatica DSM 19308	+	+	-	-	+	+; (1)	+; (7)	+; (1)	-	+; (1)	-	10
	Fibrella aestuarina BUZ 2	+	+	-	-	+	+; (4)	+; (8)	+; (3)	-	+; (2)	-	17
	Fibrisoma limi BUZ 3	+	-	-	-	+	+; (4)	+; (8)	+; (2)	-	+; (3)	-	17
	Flammeovirga pacifica WPAGA1	+	+	-	-	+	-	+; (1)	+; (3)	-	+; (1)	-	5
	Flammeovirga sp. OC4	+	+	-	-	+	-	+; (1)	+; (3)	-	+; (1)	-	5
	Flavihumibacter solisilvae 3-3	+	-	-	-	+	+; (2)	+; (6)	+; (2)	-	+; (1)	-	11
	Flavihumibacter sp. ZG627	+	-	-	-	+	-	+; (3)	+; (2)	-	+; (1)	-	6
	Flaviramulus ichthyoenteri Th78	+	-	-	-	+	-	+; (1)	+; (2)	-	+; (1)	-	4
	Flavobacteria bacterium BAL38	-	-	-	-	-	-	-	-	-	-	-	0
	Flavobacteria bacterium BBFL7	-	-	-	-	-	-	-	-	-	-	-	0
	Flavobacteria bacterium MS024-2A	+	-	-	-	+	-	+; (2)	-	-	-	-	2
	Flavobacteria bacterium MS024-3C	-	-	-	-	-	-	-	-	-	-	-	0
	Flavobacteriaceae bacterium 3519-10	-	-	-	-	-	-	-	-	-	-	-	0
	Flavobacteriaceae bacterium HQM9	+	+	-	-	+	-	-	+; (2)	-	+; (2)	-	4
	Flavobacteriaceae bacterium S85	+	+	-	-	+	-	+; (1)	+; (2)	-	-	-	3
	Flavobacteriales bacterium ALC-1	-	-	-	-	-	-	+; (2)	-	-	+; (1)	-	3
	Flavobacteriales bacterium BRH_c54	+	-	-	-	+	-	-	+; (2)	-	+; (2)	-	4
	Flavobacterium antarcticum DSM 19726	-	-	-	-	-	-	-	-	-	-	-	0
	Flavobacterium aquatile LMG 4008	-	-	-	-	-	-	-	-	-	-	-	0
	Flavobacterium beibuense F44-8	-	-	-	-	-	-	-	-	-	-	-	0
	Flavobacterium branchiophilum FL-15	-	-	-	-	-	-	-	-	-	-	-	0
	Flavobacterium cauense R2A-7	-	-	-	-	-	-	-	-	-	-	-	0
	Flavobacterium chungangense LMG 26729	+	-	-	-	+	-	+; (1)	+; (3)	-	+; (1)	-	5
	Flavobacterium columnare ATCC 49512	+	-	-	-	+	-	-	+; (1)	-	-	-	1
	Flavobacterium daejeonense DSM 17708	+	+	-	-	+	-	-	+; (4)	-	+; (1)	-	5
	Flavobacterium denitrificans DSM 15936	+	-	-	-	+	-	+; (1)	+; (2)	-	+; (1)	-	4
	Flavobacterium enshiense DK69	-	-	-	-	-	-	-	-	-	-	-	0
	Flavobacterium filum DSM 17961	+	-	-	-	+	-	-	+; (1)	-	-	-	1
	Flavobacterium frigidarium DSM 17623	+	-	-	-	+	-	+; (2)	+; (3)	-	+; (1)	-	6
	Flavobacterium frigoris PS1	-	-	-	-	-	-	-	+; (1)	-	+; (1)	-	2
	Flavobacterium gelidilacus DSM 15343	-	-	-	-	-	-	-	-	-	-	-	0
	Flavobacterium hibernum DSM 12611	+	+	-	-	+	+; (1)	-	+; (4)	-	+; (1)	-	6
	Flavobacterium hydatis DSM 2063	+	-	-	-	+	+; (1)	-	+; (2)	-	+; (1)	-	4
	Flavobacterium indicum GPTSA100-9 = DSM 17447	-	-	-	-	-	-	-	-	-	-	-	0
	Flavobacterium johnsoniae UW101	+	-	-	-	+	-	+; (1)	+; (1)	-	+; (1)	-	3
	Flavobacterium limnosediminis JC2902	-	-	-	-	-	-	-	-	-	-	-	0
	Flavobacterium psychrophilum JIP02/86	-	-	-	-	-	-	-	-	-	-	-	0
	Flavobacterium reichenbachii LMG 25512	+	-	-	-	+	-	+; (3)	+; (3)	-	+; (1)	-	7
	Flavobacterium rivuli WB 3.3-2 = DSM 21788	+	-	-	-	+	+; (1)	+; (2)	-	-	-	-	3
	Flavobacterium saliperosum S13	-	-	-	-	-	-	-	-	-	-	-	0
	Flavobacterium sasangense DSM 21067	-	-	-	-	-	-	-	-	-	-	-	0
	Flavobacterium soli DSM 19725	-	-	-	-	-	-	-	-	-	-	-	0
	Flavobacterium sp. MS220-5C	-	-	-	-	-	-	-	-	-	-	-	0
	Flavobacterium subsaxonicum WB 4.1-42 = DSM 21790	+	-	-	-	+	-	+; (1)	-	-	-	-	1
	Flavobacterium succinicans LMG 10402	+	-	-	-	+	-	-	+; (1)	-	+; (1)	-	2
	Flavobacterium suncheonense GH29-5 = DSM 17707	-	-	-	-	-	-	-	-	-	-	-	0
	Flavobacterium tegetincola DSM 22377	-	-	-	-	-	-	-	-	-	-	-	0
	Flectobacillus major DSM 103	+	-	-	-	+	+; (4)	+; (5)	+; (2)	-	+; (1)	-	12
	Flexibacter elegans DSM 3317	-	-	-	-	-	-	-	-	-	-	-	0
	Flexibacter litoralis DSM 6794	-	-	-	-	-	-	-	-	-	-	-	0
	Flexibacter roseolus DSM 9546	-	-	-	-	-	-	-	-	-	-	-	0
	Flexithrix dorotheae DSM 6795	+	+	-	-	+	+; (2)	+; (6)	+; (3)	-	+; (3)	-	14
	Fluviicola taffensis DSM 16823	-	-	-	-	-	-	-	-	-	-	-	0
	Formosa agariphila KMM 3901	+	-	-	-	+	-	-	+; (1)	-	-	-	1
	Formosa sp. AK20	-	-	-	-	-	-	-	-	-	-	-	0
	Fulvivirga imtechensis AK7	+	+	-	-	+	-	+; (3)	+; (3)	-	+; (1)	-	7
	Gaetbulibacter saemankumensis DSM 17032	+	-	-	-	+	-	+; (1)	+; (3)	-	+; (1)	-	5
	Galbibacter marinus ck-I2-15	+	-	-	-	+	+; (1)	+; (2)	+; (2)	-	-	-	5
	Gelidibacter mesophilus DSM 14095	-	-	-	-	-	-	-	-	-	-	-	0
	Gillisia limnaea DSM 15749	+	-	-	-	+	-	+; (2)	-	-	-	-	2
	Gillisia marina CBA3202	-	-	-	-	-	-	-	-	-	-	-	0
	Gillisia sp. JM1	+	-	-	-	+	+; (1)	+; (2)	+; (1)	-	-	-	4
	Gracilimonas tropica DSM 19535	-	-	-	-	-	-	-	-	-	-	-	0
	Gramella echinicola DSM 19838	-	-	-	-	-	-	+; (1)	-	-	-	-	1
	Gramella forsetii KT0803	+	-	-	-	+	-	+; (2)	-	-	-	-	2
	Gramella portivictoriae DSM 23547	+	-	-	-	+	-	+; (3)	+; (1)	-	-	-	4
	Haliscomenobacter hydrossis DSM 1100	+	+	-	-	+	-	+; (8)	+; (5)	-	+; (2)	-	15
	Hallella seregens ATCC 51272	-	-	-	-	-	-	-	-	-	-	-	0
	Hymenobacter aerophilus DSM 13606	+	+	-	-	+	-	+; (2)	+; (1)	-	+; (2)	-	5
	Hymenobacter norwichensis DSM 15439	+	+	-	-	+	+; (2)	+; (5)	+; (3)	-	+; (4)	-	14
	Hymenobacter sp. APR13	+	-	-	-	+	+; (1)	+; (4)	+; (2)	-	+; (2)	-	9
	Hymenobacter swuensis DY53	+	-	-	-	+	+; (1)	+; (4)	+; (1)	-	+; (1)	-	7
	Imtechella halotolerans K1	-	-	-	-	-	-	-	-	-	-	-	0
	Indibacter alkaliphilus LW1	+	-	-	-	+	+; (1)	+; (3)	+; (2)	-	+; (1)	-	7
	Jejuia pallidilutea JCM 19301	+	-	-	-	+	+; (1)	-	+; (3)	-	+; (1)	-	5
	Joostella marina DSM 19592	+	-	-	-	+	+; (1)	+; (2)	+; (2)	-	-	-	5
	Kordia algicida OT-1	-	-	-	-	-	-	-	-	-	-	-	0
	Lacinutrix sp. 5H-3-7-4	-	-	-	-	-	-	-	-	-	-	-	0
	Leadbetterella byssophila DSM 17132	-	-	-	-	-	-	+; (1)	-	-	-	-	1
	Leeuwenhoekiella blandensis MED217	+	+	-	-	+	-	+; (2)	+; (1)	-	-	-	3
	Leeuwenhoekiella sp. Hel_I_48	+	+	-	-	+	-	+; (3)	+; (1)	-	-	-	4
	Lewinella cohaerens DSM 23179	+	+	-	-	+	+; (1)	+; (4)	+; (4)	-	+; (1)	-	10
	Lewinella persica DSM 23188	+	-	-	-	+	+; (1)	+; (4)	+; (3)	-	+; (1)	-	9
	Mangrovimonas yunxiaonensis LY01	-	-	-	-	-	-	-	-	-	-	-	0
	Maribacter antarcticus DSM 21422	+	-	-	-	+	+; (1)	+; (2)	+; (1)	-	+; (1)	-	5
	Maribacter forsetii DSM 18668	+	-	-	-	+	+; (1)	+; (2)	+; (2)	-	+; (1)	-	6
	Maribacter sp. HTCC2170	+	-	-	-	+	+; (1)	+; (2)	+; (3)	-	+; (1)	-	7
	Marinilabilia salmonicolor JCM 21150	-	+	-	-	-	-	-	-	-	-	-	0
	Mariniradius saccharolyticus AK6	+	-	-	-	+	-	+; (3)	-	-	+; (1)	-	4
	Marivirga tractuosa DSM 4126	-	-	-	-	-	-	-	-	-	-	-	0
	Mesoflavibacter zeaxanthinifaciens DSM 18436	-	-	-	-	-	-	-	-	-	-	-	0
	Mesonia mobilis DSM 19841	-	-	-	-	-	-	-	-	-	-	-	0
	Microscilla marina ATCC 23134	+	+	-	-	+	-	+; (4)	+; (2)	-	+; (2)	-	8
	Mucilaginibacter paludis DSM 18603	+	+	-	-	+	+; (6)	+; (4)	+; (2)	-	+; (1)	-	13
	Mucinivorans hirudinis	-	-	-	-	-	-	-	-	-	-	-	0
	Muricauda lutaonensis CC-HSB-11	+	-	-	-	+	+; (1)	+; (2)	+; (1)	-	+; (1)	-	5
	Muricauda ruestringensis DSM 13258	+	-	-	-	+	-	+; (2)	+; (2)	-	+; (1)	-	5
	Muricauda sp. MAR_2010_75	+	-	-	-	+	+; (1)	+; (5)	+; (3)	-	+; (1)	-	10
	Myroides injenensis M09-0166	-	-	-	-	-	-	-	-	-	-	-	0
	Myroides odoratimimus CIP 101113	-	-	-	-	-	-	-	-	-	-	-	0
	Myroides odoratus DSM 2801	-	-	-	-	-	-	-	-	-	-	-	0
	Myroides profundi D25	-	-	-	-	-	-	-	-	-	-	-	0
	Myroides sp. A21	-	-	-	-	-	-	-	-	-	-	-	0
	Nafulsella turpanensis ZLM-10	+	-	-	-	+	-	+; (1)	+; (2)	-	+; (1)	-	4
	Niabella aurantiaca DSM 17617	-	+	-	-	-	-	-	-	-	-	-	0
	Niabella soli DSM 19437	+	+	-	-	+	-	-	+; (3)	-	-	-	3
	Niastella koreensis GR20-10	+	+	-	-	+	+; (2)	+; (7)	+; (3)	-	+; (1)	-	13
	Nitritalea halalkaliphila LW7	+	+	-	-	+	-	+; (1)	+; (1)	-	+; (1)	-	3
	Nonlabens dokdonensis DSW-6	-	-	-	-	-	-	-	-	-	-	-	0
	Nonlabens marinus S1-08	-	-	-	-	-	-	-	-	-	-	-	0
	Nonlabens sediminis JCM 19294	-	-	-	-	-	-	-	-	-	-	-	0
	Nonlabens ulvanivorans PLR	-	-	-	-	-	-	-	-	-	-	-	0
	Odoribacter laneus YIT 12061	-	-	-	-	-	-	-	-	-	-	-	0
	Odoribacter splanchnicus DSM 20712	-	-	-	-	-	-	-	-	-	-	-	0
	Olivibacter sitiensis DSM 17696	+	+	-	-	+	+; (1)	+; (2)	-	-	-	-	3
	Olleya marilimosa CAM030	-	-	-	-	-	-	+; (1)	-	-	+; (1)	-	2
	Olleya sp. VCSA23	-	-	-	-	-	-	-	-	-	-	-	0
	Ornithobacterium rhinotracheale DSM 15997	-	-	-	-	-	-	-	-	-	-	-	0
	Owenweeksia hongkongensis DSM 17368	-	-	-	-	-	-	-	-	-	-	-	0
	Paludibacter propionicigenes WB4	+	+	-	-	-	-	-	-	-	-	+; (1)	1
	Parabacteroides distasonis ATCC 8503	-	-	-	-	-	-	-	-	-	-	-	0
	Parabacteroides goldsteinii dnLKV18	-	-	-	-	-	-	-	-	-	-	-	0
	Parabacteroides gordonii DSM 23371	-	-	-	-	-	-	-	-	-	-	-	0
	Parabacteroides johnsonii CL02T12C29	-	-	-	-	-	-	-	-	-	-	-	0
	Parabacteroides merdae ATCC 43184	-	-	-	-	-	-	-	-	-	-	-	0
	Parabacteroides sp. 2_1_7	-	-	-	-	-	-	-	-	-	-	-	0
	Paraprevotella clara YIT 11840	-	-	-	-	-	-	-	-	-	-	-	0
	Paraprevotella xylaniphila YIT 11841	-	-	-	-	-	-	-	-	-	-	-	0
	Pedobacter agri PB92	+	+	-	-	+	-	+; (4)	-	-	+; (1)	-	5
	Pedobacter arcticus A12	-	-	-	-	-	-	-	-	-	-	-	0
	Pedobacter borealis DSM 19626	+	-	-	-	+	-	+; (1)	+; (2)	-	+; (1)	-	4
	Pedobacter glucosidilyticus DSM 23534	+	-	-	-	+	+; (1)	-	+; (2)	-	+; (1)	-	4
	Pedobacter heparinus DSM 2366	-	-	-	-	-	-	-	-	-	-	-	0
	Pedobacter kyungheensis KACC 16221	+	+	-	-	+	+; (2)	+; (1)	+; (2)	-	+; (1)	-	6
	Pedobacter oryzae DSM 19973	-	-	-	-	-	-	-	-	-	-	-	0
	Pedobacter saltans DSM 12145	-	-	-	-	-	-	-	+; (1)	-	-	-	1
	Pedobacter sp. BAL39	+	+	-	-	+	+; (2)	+; (3)	-	-	-	-	5
	Phaeodactylibacter xiamenensis KD52	+	+	-	-	+	+; (1)	+; (3)	+; (1)	-	+; (2)	-	7
	Phocaeicola abscessus CCUG 55929	-	-	-	-	-	-	-	-	-	-	-	0
	Polaribacter irgensii 23-P	+	-	-	-	+	-	+; (2)	+; (1)	-	+; (1)	-	4
	Polaribacter sp. MED152	+	-	-	-	+	-	+; (2)	+; (1)	-	+; (1)	-	4
	Pontibacter actiniarum DSM 19842	+	-	-	-	+	+; (1)	+; (1)	+; (2)	-	-	-	4
	Pontibacter roseus DSM 17521	-	-	-	-	-	-	-	+; (1)	-	-	-	1
	Pontibacter sp. BAB1700	+	-	-	-	+	-	+; (3)	+; (1)	-	-	-	4
	Porphyromonadaceae bacterium COT-184 OH4590	-	-	-	-	-	-	-	-	-	-	-	0
	Porphyromonadaceae bacterium ING2-E5B	-	-	-	-	-	-	-	-	-	-	-	0
	Porphyromonas asaccharolytica DSM 20707	-	-	-	-	-	-	-	-	-	-	-	0
	Porphyromonas bennonis DSM 23058 = JCM 16335	-	-	-	-	-	-	-	-	-	-	-	0
	Porphyromonas cangingivalis JCM 15983 JCM 15983	-	-	-	-	-	-	-	-	-	-	-	0
	Porphyromonas canoris COT-108 OH1224	-	-	-	-	-	-	-	-	-	-	-	0
	Porphyromonas cansulci JCM 13913	-	-	-	-	-	-	-	-	-	-	-	0
	Porphyromonas catoniae ATCC 51270	-	-	-	-	-	-	-	-	-	-	-	0
	Porphyromonas crevioricanis JCM 15906 JCM 15906	-	-	-	-	-	-	-	-	-	-	-	0
	Porphyromonas endodontalis ATCC 35406	-	-	-	-	-	-	-	-	-	-	-	0
	Porphyromonas gingivalis W83	-	-	-	-	-	-	-	-	-	-	-	0
	Porphyromonas gingivicanis JCM 15907	-	-	-	-	-	-	-	-	-	-	-	0
	Porphyromonas gulae DSM 15663	-	-	-	-	-	-	-	-	-	-	-	0
	Porphyromonas levii DSM 23370	-	-	-	-	-	-	-	-	-	-	-	0
	Porphyromonas macacae DSM 20710 = JCM 13914	-	-	-	-	-	-	-	-	-	-	-	0
	Porphyromonas somerae DSM 23386	-	-	-	-	-	-	-	-	-	-	-	0
	Porphyromonas sp. KLE 1280	-	-	-	-	-	-	-	-	-	-	-	0
	Porphyromonas uenonis DSM 23387 = JCM 13868	-	-	-	-	-	-	-	-	-	-	-	0
	Prevotella albensis DSM 11370 = JCM 12258	-	-	-	-	-	-	-	-	-	-	-	0
	Prevotella amnii DSM 23384 = JCM 14753	-	-	-	-	-	-	-	-	-	-	-	0
	Prevotella aurantiaca JCM 15754	-	-	-	-	-	-	-	-	-	-	-	0
	Prevotella baroniae DSM 16972 = JCM 13447	-	-	-	-	-	-	-	-	-	-	-	0
	Prevotella bergensis DSM 17361	-	-	-	-	-	-	-	-	-	-	-	0
	Prevotella bivia DSM 20514	-	-	-	-	-	-	-	-	-	-	-	0
	Prevotella brevis ATCC 19188	-	-	-	-	-	-	-	-	-	-	-	0
	Prevotella bryantii C21a	+	-	-	-	-	-	-	-	-	-	+; (1)	1
	Prevotella buccae ATCC 33574	-	-	-	-	-	-	-	-	-	-	-	0
	Prevotella buccalis ATCC 35310	-	-	-	-	-	-	-	-	-	-	-	0
	Prevotella copri DSM 18205	-	-	-	-	-	-	-	-	-	-	-	0
	Prevotella corporis DSM 18810 = JCM 8529	-	-	-	-	-	-	-	-	-	-	-	0
	Prevotella dentalis DSM 3688	-	-	-	-	-	-	-	-	-	-	-	0
	Prevotella dentasini JCM 15908	-	-	-	-	-	-	-	-	-	-	-	0
	Prevotella denticola F0289	-	-	-	-	-	-	-	-	-	-	-	0
	Prevotella disiens FB035-09AN	-	-	-	-	-	-	-	-	-	-	-	0
	Prevotella enoeca JCM 12259	-	-	-	-	-	-	-	-	-	-	-	0
	Prevotella falsenii DSM 22864 = JCM 15124	-	-	-	-	-	-	-	-	-	-	-	0
	Prevotella fusca JCM 17724	-	-	-	-	-	-	-	-	-	-	-	0
	Prevotella histicola F0411	-	-	-	-	-	-	-	-	-	-	-	0
	Prevotella intermedia 17	-	-	-	-	-	-	-	-	-	-	-	0
	Prevotella loescheii DSM 19665 = JCM 12249 = ATCC 15930	-	-	-	-	-	-	-	-	-	-	-	0
	Prevotella maculosa OT 289	-	-	-	-	-	-	-	-	-	-	-	0
	Prevotella marshii DSM 16973 = JCM 13450	-	-	-	-	-	-	-	-	-	-	-	0
	Prevotella melaninogenica ATCC 25845	-	-	-	-	-	-	-	-	-	-	-	0
	Prevotella micans F0438	-	-	-	-	-	-	-	-	-	-	-	0
	Prevotella multiformis DSM 16608	-	-	-	-	-	-	-	-	-	-	-	0
	Prevotella multisaccharivorax DSM 17128	-	-	-	-	-	-	-	-	-	-	-	0
	Prevotella nanceiensis DSM 19126 = JCM 15639	-	-	-	-	-	-	-	-	-	-	-	0
	Prevotella nigrescens ATCC 33563	-	-	-	-	-	-	-	-	-	-	-	0
	Prevotella oralis ATCC 33269	-	-	-	-	-	-	-	-	-	-	-	0
	Prevotella oris F0302	-	-	-	-	-	-	-	-	-	-	-	0
	Prevotella oryzae DSM 17970	+	+	-	-	-	-	-	-	-	-	+; (1)	1
	Prevotella oulorum F0390	-	-	-	-	-	-	-	-	-	-	-	0
	Prevotella pallens ATCC 700821	-	-	-	-	-	-	-	-	-	-	-	0
	Prevotella paludivivens DSM 17968 = JCM 13650	-	-	-	-	-	-	-	-	-	-	-	0
	Prevotella pleuritidis JCM 14110	-	-	-	-	-	-	-	-	-	-	-	0
	Prevotella ruminicola 23	-	-	-	-	-	-	-	-	-	-	-	0
	Prevotella saccharolytica JCM 17484	-	-	-	-	-	-	-	-	-	-	-	0
	Prevotella salivae DSM 15606	-	-	-	-	-	-	-	-	-	-	-	0
	Prevotella scopos JCM 17725	-	-	-	-	-	-	-	-	-	-	-	0
	Prevotella shahii DSM 15611 = JCM 12083	-	-	-	-	-	-	-	-	-	-	-	0
	Prevotella sp. oral taxon 299 str. F0039	-	-	-	-	-	-	-	-	-	-	-	0
	Prevotella sp. oral taxon 473 str. F0040	-	-	-	-	-	-	-	-	-	-	-	0
	Prevotella stercorea DSM 18206	-	-	-	-	-	-	-	-	-	-	-	0
	Prevotella tannerae ATCC 51259	-	-	-	-	-	-	-	-	-	-	-	0
	Prevotella timonensis CRIS 5C-B1	-	-	-	-	-	-	-	-	-	-	-	0
	Prevotella veroralis F0319	-	-	-	-	-	-	-	-	-	-	-	0
	Prolixibacter bellariivorans ATCC BAA-1284	+	+	-	-	+	-	+; (1)	+; (1)	-	-	-	2
	Proteiniphilum acetatigenes DSM 18083	-	-	-	-	-	-	-	-	-	-	-	0
	Psychroflexus gondwanensis ACAM 44	-	-	-	-	-	-	-	-	-	-	-	0
	Psychroflexus torquis ATCC 700755	-	-	-	-	-	-	-	-	-	-	-	0
	Psychroflexus tropicus DSM 15496	-	-	-	-	-	-	-	-	-	-	-	0
	Psychroserpens burtonensis DSM 12212	-	-	-	-	-	-	+; (2)	+; (1)	-	+; (1)	-	4
	Psychroserpens damuponensis JCM 17632	-	-	-	-	-	-	+; (2)	-	-	+; (1)	-	3
	Psychroserpens mesophilus JCM 13413	-	-	-	-	-	-	+; (1)	-	-	-	-	1
	Psychroserpens sp. PAMC 27130	-	-	-	-	-	-	+; (1)	-	-	-	-	1
	Rhodonellum psychrophilum GCM71 = DSM 17998	+	+	-	-	+	-	+; (4)	+; (2)	-	+; (1)	-	7
	Rhodothermus marinus DSM 4252	+	+	-	-	+	+; (1)	+; (3)	+; (2)	-	+; (1)	-	7
	Riemerella anatipestifer RA-CH-1	-	-	-	-	-	-	-	-	-	-	-	0
	Riemerella columbina DSM 16469	-	-	-	-	-	-	-	-	-	-	-	0
	Rikenella microfusus DSM 15922	-	-	-	-	-	-	-	-	-	-	-	0
	Robiginitalea biformata HTCC2501	+	-	-	-	+	+; (1)	+; (5)	+; (1)	-	+; (1)	-	8
	Rudanella lutea DSM 19387	+	-	-	-	+	+; (3)	+; (6)	+; (2)	-	+; (3)	-	14
	Runella limosa DSM 17973	+	+	-	-	+	+; (4)	+; (7)	+; (3)	-	+; (1)	-	15
	Runella slithyformis DSM 19594	+	-	-	-	+	+; (4)	+; (7)	+; (3)	-	+; (2)	-	16
	Runella zeae DSM 19591	+	-	-	-	+	+; (4)	+; (6)	+; (2)	-	+; (2)	-	14
	Saccharicrinis fermentans DSM 9555 = JCM 21142	+	+	-	-	-	-	-	-	-	-	+; (1)	1
	Salegentibacter sp. Hel_I_6	-	-	-	-	-	-	+; (1)	-	-	-	-	1
	Salinibacter ruber DSM 13855	-	-	-	-	-	-	-	+; (1)	-	-	-	1
	Salinibacter sp. J07SB67	-	-	-	-	-	-	-	-	-	-	-	0
	Salinimicrobium terrae DSM 17865	+	-	-	-	+	-	-	+; (1)	-	-	-	1
	Salinimicrobium xinjiangense DSM 19287	-	-	-	-	-	-	-	-	-	-	-	0
	Salisaeta longa DSM 21114	-	-	-	-	-	-	-	-	-	-	-	0
	Sanguibacteroides justesenii OUH 334697	-	-	-	-	-	-	-	-	-	-	-	0
	Saprospira grandis str. Lewin	-	-	-	-	-	-	-	+; (1)	-	-	-	1
	Schleiferia thermophila str. Yellowstone	-	-	-	-	-	-	-	-	-	-	-	0
	Sediminibacter sp. Hel_I_10	+	-	-	-	+	-	+; (3)	-	-	-	-	3
	Sediminibacterium salmoneum NBRC 103935	+	-	-	-	+	-	+; (2)	-	-	-	-	2
	Sediminibacterium sp. OR43	+	-	-	-	+	-	+; (1)	+; (2)	-	-	-	3
	Segetibacter koreensis DSM 18137	+	+	-	-	+	+; (2)	+; (4)	+; (3)	-	+; (1)	-	10
	Siansivirga zeaxanthinifaciens CC-SAMT-1	+	-	-	-	+	-	-	+; (1)	-	+; (1)	-	2
	Solitalea canadensis DSM 3403	+	-	-	-	+	+; (1)	-	+; (3)	-	-	-	4
	Sphingobacteriaceae bacterium DW12	-	+	-	-	-	-	-	-	-	-	-	0
	Sphingobacterium antarcticus 4BY	-	-	-	-	-	-	-	-	-	-	-	0
	Sphingobacterium paucimobilis HER1398	-	+	-	-	-	-	-	-	-	-	-	0
	Sphingobacterium sp. 21	+	+	-	-	+	+; (2)	+; (4)	+; (2)	-	+; (1)	-	9
	Sphingobacterium spiritivorum ATCC 33861	-	+	-	-	-	-	-	-	-	-	-	0
	Sphingobacterium thalpophilum DSM 11723	+	+	-	-	+	-	+; (1)	+; (3)	-	-	-	4
	Spirosoma linguale DSM 74	+	+	-	-	+	+; (6)	+; (8)	+; (3)	-	+; (2)	-	19
	Spirosoma luteum DSM 19990	+	+	-	-	+	+; (5)	+; (10)	+; (3)	-	+; (3)	-	21
	Spirosoma panaciterrae DSM 21099	+	+	-	-	+	+; (6)	+; (9)	+; (1)	-	+; (2)	-	18
	Spirosoma spitsbergense DSM 19989	+	+	-	-	+	+; (4)	+; (7)	+; (3)	-	+; (2)	-	16
	Sporocytophaga myxococcoides DSM 11118	+	+	-	-	+	+; (1)	-	+; (2)	-	-	-	3
	Tamlana nanhaiensis FHC16	+	-	-	-	+	-	+; (1)	+; (2)	-	-	-	3
	Tamlana sedimentorum JCM 19808	+	-	-	-	+	-	+; (1)	+; (2)	-	-	-	3
	Tannerella forsythia ATCC 43037	-	-	-	-	-	-	-	-	-	-	-	0
	Tannerella sp. 6_1_58FAA_CT1	-	-	-	-	-	-	-	-	-	-	-	0
	Tenacibaculum maritimum NBRC 15946	+	-	-	-	+	-	+; (1)	+; (4)	-	+; (1)	-	6
	Tenacibaculum ovolyticum DSM 18103	+	-	-	-	+	-	+; (1)	+; (3)	-	+; (2)	-	6
	Tenacibaculum sp. 47A_GOM-205m	+	-	-	-	+	-	+; (1)	+; (1)	-	+; (1)	-	3
	Terrimonas ferruginea DSM 30193	-	-	-	-	-	-	+; (1)	+; (1)	-	-	-	2
	Thermonema rossianum DSM 10300	-	-	-	-	-	-	-	-	-	-	-	0
	Thermophagus xiamenensis HS1	-	+	-	-	-	-	-	-	-	-	-	0
	Vitellibacter vladivostokensis KMM 3516	-	-	-	-	-	-	-	-	-	-	-	0
	Weeksella sp. FF8	-	-	-	-	-	-	-	-	-	-	-	0
	Weeksella virosa DSM 16922	-	-	-	-	-	-	-	+; (1)	-	-	-	1
	Winogradskyella psychrotolerans RS-3	-	-	-	-	-	-	+; (1)	-	-	+; (1)	-	2
	Winogradskyella sp. PG-2	-	-	-	-	-	-	+; (2)	-	-	+; (1)	-	3
	Zhouia amylolytica AD3	+	-	-	-	+	-	+; (1)	+; (2)	-	-	-	3
	Zobellia uliginosa MAR_2009_138	+	-	-	-	+	+; (1)	+; (3)	+; (3)	-	+; (1)	-	8
	Zunongwangia profunda SM-A87	+	+	-	-	+	-	+; (3)	-	-	-	-	3
Caldiserica	Caldiserica bacterium JGI 0000059-M03	-	-	-	-	-	-	-	-	-	-	-	0
	Caldisericum exile AZM16c01	+	+	+	-	+	+; (2)	+; (3)	+; (1)	+; (2)	-	-	8
Chlamydiae	Candidatus Protochlamydia amoebophila UWE25	-	-	-	-	-	-	-	-	-	-	-	0
	Candidatus Protochlamydia sp. R18	-	-	-	-	-	-	-	-	-	-	-	0
	Chlamydia avium 10DC88	-	-	-	-	-	-	-	-	-	-	-	0
	Chlamydia gallinacea 08-1274/3	-	-	-	-	-	-	-	-	-	-	-	0
	Chlamydia ibidis 10-1398/6	-	-	-	-	-	-	-	-	-	-	-	0
	Chlamydia muridarum str. Nigg	-	-	-	-	-	-	-	-	-	-	-	0
	Chlamydia psittaci 01DC12	-	-	-	-	-	-	-	-	-	-	-	0
	Chlamydia sp. 'Diamant'	-	-	-	-	-	-	-	-	-	-	-	0
	Chlamydia suis MD56	-	-	-	-	-	-	-	-	-	-	-	0
	Chlamydia trachomatis F/SotonF3	-	-	-	-	-	-	-	-	-	-	-	0
	Chlamydophila abortus S26/3	-	-	-	-	-	-	-	-	-	-	-	0
	Chlamydophila caviae GPIC	-	-	-	-	-	-	-	-	-	-	-	0
	Chlamydophila felis Fe/C-56	-	-	-	-	-	-	-	-	-	-	-	0
	Chlamydophila pecorum E58	-	-	-	-	-	-	-	-	-	-	-	0
	Chlamydophila pneumoniae CWL029	-	-	-	-	-	-	-	-	-	-	-	0
	Criblamydia sequanensis CRIB-18	-	-	-	-	-	-	-	-	-	-	-	0
	Neochlamydia sp. TUME1	-	-	-	-	-	-	-	-	-	-	-	0
	Parachlamydia acanthamoebae UV-7	-	-	-	-	-	-	-	-	-	-	-	0
	Parachlamydiaceae bacterium HS-T3	-	-	-	-	-	-	-	-	-	-	-	0
	Simkania negevensis Z	-	-	-	-	-	-	-	-	-	-	-	0
	Waddlia chondrophila WSU 86-1044	-	-	-	-	-	-	-	-	-	-	-	0
Chlorobi	Chlorobaculum parvum NCIB 8327	+	+	-	-	+	-	-	+; (1)	-	+; (1)	+; (1)	3
	Chlorobium chlorochromatii CaD3	+	+	-	-	+	-	-	+; (3)	-	+; (1)	+; (1)	5
	Chlorobium ferrooxidans DSM 13031	+	+	-	-	-	+; (1)	-	-	-	-	+; (1)	2
	Chlorobium limicola DSM 245	+	+	-	-	+	-	-	+; (3)	-	+; (1)	+; (1)	5
	Chlorobium luteolum DSM 273	+	+	-	-	+	-	-	+; (2)	-	+; (1)	+; (1)	4
	Chlorobium phaeobacteroides DSM 266	+	+	-	-	+	+; (1)	-	+; (2)	-	+; (1)	+; (1)	5
	Chlorobium phaeovibrioides DSM 265	+	+	-	-	+	-	-	+; (3)	-	+; (1)	+; (1)	5
	Chlorobium sp. GBChlB	+	-	-	-	+	+; (1)	+; (1)	+; (1)	-	+; (1)	-	4
	Chlorobium tepidum TLS	+	+	-	-	+	+; (1)	-	+; (1)	-	+; (1)	+; (1)	4
	Chloroherpeton thalassium ATCC 35110	+	+	-	-	+	-	-	+; (2)	-	-	+; (1)	3
	Pelodictyon phaeoclathratiforme BU-1	+	+	-	-	+	-	-	+; (2)	-	+; (1)	+; (1)	4
	Prosthecochloris aestuarii DSM 271	+	+	-	-	+	-	-	+; (2)	-	-	+; (1)	3
Chloroflexi	Anaerolinea thermophila UNI-1	+	+	-	+	+	+; (2)	+; (6)	+; (2)	+; (4)	-	-	14
	Caldilinea aerophila DSM 14535 = NBRC 104270	+	+	-	-	+	+; (3)	+; (4)	+; (6)	+; (2)	-	-	15
	Chloroflexi bacterium JGI 0000112-G22	-	-	-	-	-	-	-	-	-	-	-	0
	Chloroflexi bacterium JGI 0002000-F10	-	+	-	-	-	-	+; (2)	+; (1)	+; (1)	-	-	4
	Chloroflexi bacterium oral taxon 439 isolate Chl1-2	-	-	-	-	-	-	+; (2)	-	-	-	-	2
	Chloroflexi bacterium SCGC AB-629-P13	-	+	-	-	-	-	+; (1)	+; (1)	-	-	-	2
	Chloroflexus aggregans DSM 9485	+	+	-	-	+	+; (3)	+; (4)	+; (6)	+; (2)	+; (1)	-	16
	Chloroflexus aurantiacus J-10-fl	+	+	-	-	+	+; (3)	+; (4)	+; (6)	+; (1)	+; (1)	-	15
	Chloroflexus sp. Y-400-fl	+	+	-	-	+	+; (3)	+; (4)	+; (6)	+; (1)	+; (1)	-	15
	Dehalococcoides mccartyi BTF08	-	-	-	-	-	+; (1)	-	+; (2)	-	-	-	3
	Dehalococcoidia bacterium Dsc1	-	-	-	-	-	-	-	-	-	-	-	0
	Dehalococcoidia bacterium DscP2	+	-	-	+	+	-	-	+; (3)	+; (3)	+; (1)	-	7
	Dehalococcoidia bacterium SCGC AB-539-J10	-	-	+	-	-	+; (1)	-	+; (6)	+; (3)	-	-	10
	Dehalogenimonas lykanthroporepellens BL-DC-9	-	-	-	+	-	+; (1)	-	+; (3)	-	+; (1)	-	5
	Herpetosiphon aurantiacus DSM 785	+	+	-	-	+	+; (4)	-	+; (3)	+; (1)	+; (2)	-	10
	Ktedonobacter racemifer DSM 44963	+	+	-	-	+	+; (8)	+; (11)	+; (5)	-	+; (1)	-	25
	Nitrolancea hollandica Lb	+	+	-	+	+	+; (5)	+; (2)	+; (10)	+; (2)	+; (1)	-	20
	Oscillochloris trichoides DG-6	+	+	-	-	+	+; (1)	+; (2)	+; (1)	+; (1)	-	+; (1)	6
	Roseiflexus castenholzii DSM 13941	+	+	-	-	+	+; (3)	+; (3)	+; (3)	+; (2)	-	+; (1)	12
	Roseiflexus sp. RS-1	+	+	-	-	+	+; (3)	+; (3)	+; (3)	+; (1)	-	+; (1)	11
	SAR202 cluster bacterium SCGC AAA240-N13	+	-	-	-	+	+; (1)	+; (7)	+; (1)	-	+; (1)	-	10
	Sphaerobacter thermophilus DSM 20745	+	+	-	+	+	+; (3)	+; (9)	+; (5)	+; (1)	+; (1)	-	19
	Thermogemmatispora sp. PM5	+	+	-	-	+	+; (3)	+; (10)	+; (6)	-	-	-	19
	Thermomicrobiales bacterium KI4	+	+	-	+	+	+; (4)	+; (7)	+; (4)	+; (1)	+; (1)	-	17
	Thermomicrobium roseum DSM 5159	+	+	-	-	+	+; (1)	+; (10)	+; (5)	+; (1)	+; (1)	-	18
Chrysiogenetes	Chrysiogenes arsenatis DSM 11915	+	+	-	-	+	-	-	+; (3)	-	+; (2)	+; (1)	6
	Desulfurispirillum indicum S5	+	+	-	-	+	-	-	+; (5)	-	+; (2)	+; (1)	8
Cyanobacteria	[Oscillatoria] sp. PCC 6506	+	+	-	-	+	+; (4)	-	+; (3)	-	+; (1)	+; (1)	9
	Acaryochloris marina MBIC11017	+	+	-	-	+	+; (3)	-	+; (3)	-	+; (2)	-	8
	Acaryochloris sp. CCMEE 5410	+	+	-	-	+	+; (3)	-	+; (4)	-	+; (2)	-	9
	Anabaena cylindrica PCC 7122	+	+	-	-	+	+; (2)	-	+; (2)	-	+; (1)	+; (2)	7
	Anabaena sp. 90	+	+	-	-	+	+; (1)	-	+; (2)	-	+; (1)	+; (1)	5
	Anabaena variabilis ATCC 29413	+	+	+	+	+	+; (2)	+; (1)	+; (2)	-	+; (1)	+; (3)	9
	Aphanizomenon flos-aquae NIES-81	+	+	-	-	+	+; (1)	+; (1)	+; (2)	-	-	+; (1)	5
	Aphanocapsa montana BDHKU210001	+	+	-	-	+	+; (3)	+; (4)	+; (1)	-	+; (3)	+; (1)	12
	Arthrospira maxima CS-328	+	-	-	-	+	+; (1)	-	+; (1)	-	+; (1)	-	3
	Arthrospira platensis NIES-39	+	-	-	-	+	+; (1)	-	+; (1)	-	+; (1)	-	3
	Arthrospira sp. PCC 8005	+	-	-	-	+	+; (1)	-	+; (2)	-	+; (1)	-	4
	Calothrix sp. PCC 7507	+	+	-	-	+	+; (2)	+; (1)	+; (2)	-	+; (1)	+; (1)	7
	Candidatus Atelocyanobacterium thalassa isolate ALOHA	+	+	-	-	-	-	-	-	-	-	+; (1)	1
	Candidatus Synechococcus spongiarum SH4	+	-	-	-	+	-	-	+; (1)	-	-	-	1
	Chamaesiphon minutus PCC 6605	+	-	-	-	+	+; (4)	+; (1)	+; (2)	-	+; (2)	-	9
	Chlorogloeopsis fritschii PCC 6912	+	+	-	-	+	+; (2)	+; (2)	+; (2)	-	+; (2)	+; (1)	9
	Chroococcales cyanobacterium CENA595	+	+	-	-	+	+; (2)	-	+; (2)	-	+; (3)	-	7
	Chroococcidiopsis thermalis PCC 7203	+	+	-	-	+	+; (3)	+; (2)	+; (3)	-	+; (1)	+; (1)	10
	Coleofasciculus chthonoplastes PCC 7420	+	+	-	-	+	+; (2)	-	+; (1)	-	+; (1)	+; (1)	5
	Crinalium epipsammum PCC 9333	+	+	-	-	+	+; (3)	+; (1)	+; (1)	-	+; (1)	-	6
	Crocosphaera watsonii WH 8501	+	+	-	-	+	+; (2)	-	+; (2)	-	+; (1)	+; (1)	6
	Cyanobacterium aponinum PCC 10605	+	+	-	-	+	-	-	+; (2)	-	+; (1)	-	3
	cyanobacterium endosymbiont of Epithemia turgida isolate EtSB Lake Yunoko	+	+	-	-	-	-	-	-	-	-	+; (1)	1
	cyanobacterium PCC 7702	+	+	-	+	+	+; (1)	-	+; (2)	-	+; (1)	+; (2)	6
	Cyanobacterium stanieri PCC 7202	+	+	-	-	+	-	-	+; (1)	-	+; (1)	-	2
	Cyanobium gracile PCC 6307	+	-	-	-	+	+; (1)	-	+; (2)	-	+; (1)	-	4
	Cyanobium sp. PCC 7001	+	-	-	-	+	-	-	+; (1)	-	-	-	1
	Cyanothece sp. ATCC 51142	+	+	-	-	+	+; (2)	+; (1)	+; (2)	-	+; (1)	+; (1)	7
	Cylindrospermopsis raciborskii CS-505	+	+	-	-	+	+; (1)	-	+; (1)	-	-	+; (1)	3
	Cylindrospermum stagnale PCC 7417	+	+	-	-	+	+; (4)	+; (1)	+; (2)	-	+; (1)	+; (1)	9
	Dactylococcopsis salina PCC 8305	+	-	-	-	+	+; (1)	-	+; (1)	-	+; (1)	-	3
	Dolichospermum circinale AWQC310F	+	+	-	-	+	-	-	+; (2)	-	-	+; (1)	3
	filamentous cyanobacterium ESFC-1	+	+	-	-	+	+; (2)	-	+; (1)	-	+; (1)	+; (1)	5
	Fischerella muscicola SAG 1427-1 = PCC 73103	+	+	-	-	+	+; (2)	+; (2)	+; (2)	-	+; (2)	+; (1)	9
	Fischerella sp. PCC 9339	+	+	-	-	+	+; (2)	+; (2)	+; (2)	-	+; (1)	+; (3)	10
	Fischerella thermalis PCC 7521	+	+	-	-	+	+; (2)	-	+; (2)	-	+; (1)	+; (1)	6
	Geitlerinema sp. PCC 7407	+	+	-	-	+	+; (2)	-	+; (1)	-	-	-	3
	Geminocystis herdmanii PCC 6308	+	-	-	-	+	-	-	+; (1)	-	+; (1)	-	2
	Gloeobacter kilaueensis JS1	+	+	-	-	+	+; (3)	-	+; (3)	-	+; (2)	-	8
	Gloeobacter violaceus PCC 7421	+	+	-	-	+	+; (2)	-	+; (3)	-	+; (3)	-	8
	Gloeocapsa sp. PCC 7428	+	+	-	-	+	+; (2)	+; (1)	+; (2)	-	+; (3)	-	8
	Halothece sp. PCC 7418	+	+	-	-	+	+; (1)	+; (1)	+; (1)	-	+; (1)	+; (1)	5
	Hassallia byssoidea VB512170	+	+	-	-	+	+; (2)	+; (2)	+; (2)	-	+; (3)	+; (1)	10
	Kamptonema formosum PCC 6407	+	+	-	-	+	+; (4)	-	+; (3)	-	+; (1)	+; (1)	9
	Leptolyngbya boryana PCC 6306	+	+	-	-	+	+; (4)	+; (1)	+; (2)	-	+; (1)	+; (1)	9
	Leptolyngbya sp. PCC 7376	+	+	-	-	+	+; (1)	-	+; (2)	-	+; (1)	-	4
	Lyngbya aestuarii BL J	+	+	-	-	+	+; (2)	-	+; (3)	-	+; (1)	+; (1)	7
	Lyngbya confervoides BDU141951	+	+	-	-	+	+; (2)	+; (3)	+; (1)	-	+; (2)	+; (1)	9
	Lyngbya sp. PCC 8106	+	+	-	-	+	+; (2)	-	+; (2)	-	+; (1)	+; (1)	6
	Mastigocladopsis repens PCC 10914	+	+	-	-	+	+; (2)	+; (1)	+; (3)	-	+; (4)	+; (1)	11
	Mastigocladus laminosus UU774	+	+	-	-	+	+; (2)	+; (4)	+; (2)	-	+; (3)	+; (2)	13
	Mastigocoleus testarum BC008	+	+	-	-	+	+; (3)	+; (2)	+; (4)	-	+; (2)	+; (1)	12
	Microchaete sp. PCC 7126	+	+	-	-	+	+; (1)	-	+; (1)	-	+; (1)	+; (2)	5
	Microcoleus sp. PCC 7113	+	+	-	-	+	+; (4)	+; (1)	+; (3)	-	+; (1)	+; (1)	10
	Microcoleus vaginatus FGP-2	+	+	-	-	+	+; (2)	-	+; (2)	-	+; (2)	-	6
	Microcystis aeruginosa NIES-843	+	+	-	-	+	+; (2)	-	+; (2)	-	+; (1)	-	5
	Microcystis sp. T1-4	+	+	-	-	+	+; (2)	-	+; (2)	-	+; (1)	-	5
	Moorea producens 3L	+	+	-	-	+	+; (1)	+; (1)	+; (2)	-	+; (1)	-	5
	Myxosarcina sp. GI1	+	+	-	-	+	+; (2)	+; (2)	+; (3)	-	+; (4)	+; (1)	12
	Neosynechococcus sphagnicola sy1	+	+	-	-	+	+; (2)	+; (1)	+; (2)	-	+; (3)	+; (1)	9
	Nodosilinea nodulosa PCC 7104	+	+	-	-	+	+; (3)	+; (1)	+; (2)	-	+; (6)	+; (1)	13
	Nodularia spumigena CCY9414	+	+	-	-	+	+; (3)	-	+; (2)	-	+; (1)	+; (1)	7
	'Nostoc azollae' 0708	+	+	-	-	+	+; (1)	-	-	-	-	+; (1)	2
	Nostoc punctiforme PCC 73102	+	+	-	-	+	+; (4)	+; (2)	+; (2)	-	+; (3)	+; (1)	12
	Nostoc sp. PCC 7120	+	+	-	-	+	+; (2)	-	+; (2)	-	+; (1)	+; (1)	6
	Oscillatoria acuminata PCC 6304	+	+	-	-	+	+; (2)	-	+; (1)	-	+; (1)	-	4
	Oscillatoria nigro-viridis PCC 7112	+	+	-	-	+	+; (2)	-	+; (2)	-	+; (2)	-	6
	Oscillatoria sp. PCC 10802	+	+	-	-	+	+; (2)	+; (1)	+; (2)	-	+; (1)	+; (1)	7
	Oscillatoriales cyanobacterium JSC-12	+	+	-	-	+	+; (2)	+; (1)	+; (2)	-	+; (1)	+; (1)	7
	Planktothrix agardhii NIVA-CYA 126/8	+	+	-	-	+	+; (1)	+; (1)	+; (1)	-	+; (1)	-	4
	Planktothrix mougeotii NIVA-CYA 405	+	+	-	-	+	+; (1)	+; (1)	+; (2)	-	+; (1)	-	5
	Planktothrix prolifica NIVA-CYA 406	+	+	-	-	+	+; (1)	+; (1)	+; (2)	-	+; (1)	-	5
	Planktothrix rubescens NIVA-CYA 407	+	+	-	-	+	+; (1)	+; (1)	+; (2)	-	+; (1)	-	5
	Pleurocapsa sp. PCC 7327	+	+	-	-	+	+; (3)	-	+; (2)	-	+; (1)	+; (2)	8
	Prochlorococcus sp. MIT 0604	+	-	-	-	+	-	-	+; (2)	-	-	-	2
	Prochlorothrix hollandica PCC 9006	+	+	-	-	+	+; (1)	-	+; (1)	-	+; (1)	-	3
	Pseudanabaena biceps PCC 7429	+	+	-	-	+	+; (3)	-	+; (2)	-	+; (2)	-	7
	Pseudanabaena sp. PCC 7367	+	-	-	-	+	+; (2)	-	+; (1)	-	+; (1)	-	4
	Raphidiopsis brookii D9	+	+	-	-	+	+; (1)	-	+; (2)	-	-	-	3
	Richelia intracellularis HH01	+	+	-	-	-	-	-	-	-	-	+; (1)	1
	Rivularia sp. PCC 7116	+	+	-	-	+	+; (2)	+; (3)	+; (2)	-	+; (1)	+; (2)	10
	Rubidibacter lacunae KORDI 51-2	+	+	-	-	+	+; (1)	-	+; (1)	-	+; (2)	-	4
	Scytonema hofmanni PCC 7110	+	+	-	-	+	+; (2)	+; (3)	+; (2)	-	+; (2)	+; (1)	10
	Scytonema millei VB511283	+	+	-	-	+	+; (4)	+; (2)	+; (3)	-	+; (6)	-	15
	Scytonema tolypothrichoides VB-61278	+	+	-	-	+	+; (3)	+; (6)	+; (7)	+; (1)	+; (3)	+; (1)	21
	Spirulina subsalsa PCC 9445	+	+	-	-	+	+; (1)	-	+; (1)	-	+; (1)	-	3
	Stanieria cyanosphaera PCC 7437	+	+	-	-	+	+; (2)	-	+; (2)	-	+; (2)	-	6
	Synechococcus elongatus PCC 7942	+	+	-	-	+	-	-	+; (1)	-	-	-	1
	Synechococcus sp. CC9902	+	-	-	-	+	-	-	+; (1)	-	-	-	1
	Synechocystis sp. PCC 6803	+	+	-	-	+	-	-	+; (1)	-	-	-	1
	Thermosynechococcus elongatus BP-1	+	-	-	-	+	-	-	+; (1)	-	-	-	1
	Thermosynechococcus sp. NK55a	+	-	-	-	+	-	-	+; (1)	-	-	-	1
	Tolypothrix bouteillei VB521301	+	+	-	-	+	+; (2)	+; (2)	+; (2)	-	+; (4)	+; (1)	11
	Tolypothrix campylonemoides VB511288	+	+	-	-	+	+; (2)	+; (2)	+; (3)	-	+; (4)	+; (1)	12
	Tolypothrix sp. PCC 7601	+	+	-	+	+	+; (2)	+; (2)	+; (2)	-	+; (2)	+; (2)	10
	Trichodesmium erythraeum IMS101	+	+	-	-	+	+; (2)	-	+; (2)	-	+; (1)	+; (1)	6
	Xenococcus sp. PCC 7305	+	+	-	-	+	+; (1)	-	+; (2)	-	+; (2)	+; (1)	6
Deferribacteres	Calditerrivibrio nitroreducens DSM 19672	+	+	-	-	+	+; (1)	-	+; (4)	-	-	+; (1)	6
	Deferribacter desulfuricans SSM1	+	+	+	-	+	+; (2)	-	+; (9)	+; (2)	-	-	13
	Denitrovibrio acetiphilus DSM 12809	+	+	-	-	+	+; (1)	+; (1)	+; (20)	-	-	+; (1)	23
	Flexistipes sinusarabici DSM 4947	+	+	-	+	+	+; (1)	-	+; (6)	+; (1)	-	-	8
	Geovibrio sp. L21-Ace-BES	+	+	-	-	+	+; (2)	+; (2)	+; (10)	-	-	+; (1)	15
	Mucispirillum schaedleri ASF457	+	+	-	-	+	-	-	+; (8)	-	-	-	8
Deinococcus-Thermus	Deinococcus apachensis DSM 19763	+	-	-	-	+	+; (3)	+; (3)	+; (2)	-	+; (3)	-	11
	Deinococcus aquatilis DSM 23025	+	+	-	-	+	+; (5)	+; (1)	+; (4)	-	+; (3)	-	13
	Deinococcus deserti VCD115	+	+	-	-	+	+; (5)	-	+; (3)	-	+; (2)	-	10
	Deinococcus ficus DSM 19119	+	+	-	-	+	+; (3)	+; (1)	+; (3)	-	+; (2)	-	9
	Deinococcus frigens DSM 12807	+	+	-	-	+	+; (3)	+; (3)	+; (3)	-	+; (5)	-	14
	Deinococcus geothermalis DSM 11300	+	+	-	-	+	+; (3)	+; (2)	+; (3)	-	+; (2)	-	10
	Deinococcus gobiensis I-0	+	+	-	-	+	+; (3)	+; (4)	+; (3)	-	+; (2)	-	12
	Deinococcus maricopensis DSM 21211	+	+	-	-	+	+; (3)	-	+; (3)	-	+; (3)	-	9
	Deinococcus marmoris DSM 12784	+	+	-	-	+	+; (3)	+; (4)	+; (4)	-	+; (4)	-	15
	Deinococcus misasensis DSM 22328	+	+	-	-	+	+; (4)	+; (2)	+; (4)	-	+; (2)	-	12
	Deinococcus murrayi DSM 11303	+	+	-	-	+	+; (1)	-	+; (1)	-	+; (2)	-	4
	Deinococcus peraridilitoris DSM 19664	+	+	-	-	+	+; (5)	+; (1)	+; (2)	-	+; (3)	-	11
	Deinococcus phoenicis 1P10ME	+	+	-	-	+	+; (3)	+; (3)	+; (3)	-	+; (3)	-	12
	Deinococcus pimensis DSM 21231	+	+	-	-	+	+; (5)	+; (2)	+; (3)	-	+; (3)	-	13
	Deinococcus proteolyticus MRP	+	+	-	-	+	+; (2)	+; (2)	+; (2)	-	+; (2)	-	8
	Deinococcus radiodurans R1	+	+	-	-	+	+; (3)	+; (3)	+; (1)	-	+; (4)	-	11
	Deinococcus sp. 2009	+	+	-	-	+	+; (3)	+; (1)	+; (3)	-	+; (2)	-	9
	Deinococcus swuensis DY59	+	-	-	-	+	+; (2)	+; (4)	+; (2)	-	+; (3)	-	11
	Deinococcus wulumuqiensis R12	+	+	-	-	+	+; (3)	+; (2)	+; (2)	-	+; (2)	-	9
	Deinococcus xibeiensis R13	+	+	-	-	+	+; (3)	+; (2)	+; (2)	-	+; (2)	-	9
	Marinithermus hydrothermalis DSM 14884	+	+	-	-	+	+; (1)	-	+; (3)	-	+; (1)	-	5
	Meiothermus cerbereus DSM 11376	+	+	-	-	+	+; (3)	+; (4)	+; (4)	-	+; (2)	-	13
	Meiothermus chliarophilus DSM 9957	+	+	-	-	+	+; (3)	+; (3)	+; (5)	-	+; (3)	-	14
	Meiothermus ruber DSM 1279	+	+	-	-	+	+; (3)	+; (4)	+; (2)	-	+; (2)	-	11
	Meiothermus rufus DSM 22234	+	+	-	-	+	+; (3)	+; (4)	+; (4)	-	+; (2)	-	13
	Meiothermus silvanus DSM 9946	+	+	-	-	+	+; (6)	+; (3)	+; (3)	-	+; (1)	-	13
	Meiothermus taiwanensis DSM 14542	+	+	-	-	+	+; (3)	+; (4)	+; (2)	-	+; (2)	-	11
	Meiothermus timidus DSM 17022	+	+	-	-	+	+; (5)	+; (3)	+; (5)	-	+; (2)	-	15
	Oceanithermus profundus DSM 14977	+	+	-	+	+	+; (4)	-	+; (8)	+; (2)	-	-	14
	Thermus antranikianii DSM 12462	+	+	-	+	+	+; (3)	-	+; (5)	+; (3)	+; (1)	-	12
	Thermus aquaticus Y51MC23	+	+	-	-	+	+; (3)	-	+; (3)	+; (3)	+; (1)	-	10
	Thermus caliditerrae YIM 77777	+	+	-	+	+	+; (3)	-	+; (7)	+; (3)	+; (1)	-	14
	Thermus filiformis ATCC 43280	+	+	-	+	+	+; (3)	-	+; (5)	+; (3)	+; (1)	-	12
	Thermus igniterrae ATCC 700962	+	+	-	+	+	+; (3)	-	+; (4)	+; (3)	+; (1)	-	11
	Thermus islandicus DSM 21543	+	+	-	-	+	+; (4)	+; (2)	+; (1)	-	+; (1)	-	8
	Thermus oshimai JL-2	+	+	-	+	+	+; (3)	-	+; (5)	+; (3)	+; (1)	-	12
	Thermus scotoductus SA-01	+	+	-	+	+	+; (3)	-	+; (8)	+; (3)	+; (1)	-	15
	Thermus sp. CCB_US3_UF1	+	+	-	-	+	+; (3)	-	+; (3)	+; (3)	+; (1)	-	10
	Thermus tengchongensis YIM 77401	+	+	-	+	+	+; (4)	-	+; (7)	+; (3)	+; (1)	-	15
	Thermus thermophilus HB8	+	+	-	+	+	+; (3)	-	+; (3)	+; (2)	+; (1)	-	9
	Truepera radiovictrix DSM 17093	+	-	-	-	+	+; (3)	+; (1)	+; (1)	-	+; (2)	-	7
Dictyoglomi	Dictyoglomus thermophilum H-6-12	-	-	-	-	-	-	-	-	-	-	-	0
	Dictyoglomus turgidum DSM 6724	-	-	-	-	-	-	-	-	-	-	-	0
Elusimicrobia	Elusimicrobium minutum Pei191	-	-	-	-	-	-	-	-	-	-	-	0
	uncultured Termite group 1 bacterium phylotype Rs-D17	-	-	-	-	-	-	-	-	-	-	-	0
Fibrobacteres	Chitinivibrio alkaliphilus ACht1	-	-	-	-	-	-	-	-	-	-	-	0
	Fibrobacter succinogenes subsp. succinogenes S85	+	-	-	-	-	-	-	-	-	-	+; (2)	2
Firmicutes/Bacilli	[Bacillus] selenitireducens MLS10	+	+	-	+	+	-	+; (1)	+; (10)	+; (1)	+; (1)	-	13
	Abiotrophia defectiva ATCC 49176	-	-	-	-	-	-	-	-	-	-	-	0
	Aeribacillus pallidus GS3372	+	+	-	+	+	+; (2)	+; (2)	+; (2)	+; (1)	+; (2)	-	9
	Aerococcus urinae ACS-120-V-Col10a	-	-	-	-	-	-	-	-	-	-	-	0
	Aerococcus urinaeequi DSM 20341	-	-	-	-	-	-	-	-	-	-	-	0
	Aerococcus viridans ATCC 11563	-	-	-	-	-	-	-	-	-	-	-	0
	Alicyclobacillus acidocaldarius subsp. acidocaldarius DSM 446	+	-	+	-	+	+; (1)	-	+; (3)	-	-	-	4
	Alicyclobacillus acidoterrestris ATCC 49025	+	-	+	-	+	+; (3)	+; (2)	+; (5)	-	+; (2)	-	12
	Alicyclobacillus contaminans DSM 17975	+	-	+	-	+	+; (1)	-	+; (3)	-	+; (1)	-	5
	Alicyclobacillus herbarius DSM 13609	+	-	+	-	+	+; (1)	+; (3)	+; (5)	-	+; (1)	-	10
	Alicyclobacillus hesperidum URH17-3-68	+	-	+	-	+	-	-	+; (4)	-	+; (1)	-	5
	Alicyclobacillus macrosporangiidus CPP55	+	+	-	-	+	+; (3)	+; (5)	+; (4)	-	+; (1)	-	13
	Alicyclobacillus pomorum DSM 14955	+	-	+	-	+	+; (1)	+; (2)	+; (3)	-	+; (1)	-	7
	Alkalibacillus haloalkaliphilus C5	-	-	-	-	-	-	-	-	-	-	-	0
	Alkalibacterium sp. AK22	-	-	-	-	-	-	-	-	-	-	-	0
	Allofustis seminis DSM 15817	-	-	-	-	-	-	-	-	-	-	-	0
	Alloiococcus otitis ATCC 51267	-	-	-	-	-	-	-	-	-	-	-	0
	Amphibacillus jilinensis Y1	-	-	-	-	-	-	-	-	-	-	-	0
	Amphibacillus xylanus NBRC 15112	-	-	-	-	-	-	-	-	-	-	-	0
	Aneurinibacillus aneurinilyticus ATCC 12856	+	+	-	-	+	+; (1)	+; (2)	+; (3)	-	+; (1)	-	7
	Aneurinibacillus migulanus NCTC 7096	+	+	-	-	+	-	+; (4)	+; (3)	-	+; (3)	-	10
	Aneurinibacillus terranovensis DSM 18919	+	+	-	-	+	+; (1)	-	+; (6)	-	+; (1)	+; (1)	9
	Anoxybacillus ayderensis AB04	-	-	-	-	-	-	-	-	-	-	-	0
	Anoxybacillus flavithermus WK1	-	-	-	-	-	-	-	-	-	-	-	0
	Anoxybacillus gonensis G2	+	+	-	-	+	-	-	+; (1)	-	-	-	1
	Anoxybacillus kamchatkensis G10	+	+	-	-	+	-	-	+; (1)	-	-	-	1
	Anoxybacillus sp. DT3-1	-	-	-	-	-	-	-	-	-	-	-	0
	Anoxybacillus tepidamans PS2	+	+	-	-	+	+; (1)	+; (1)	+; (3)	-	+; (1)	-	6
	Anoxybacillus thermarum AF/04	-	-	-	-	-	-	-	-	-	-	-	0
	Atopobacter phocae ATCC BAA-285	-	-	-	-	-	-	-	-	-	-	-	0
	Atopococcus tabaci DSM 17538	-	-	-	-	-	-	-	-	-	-	-	0
	Bacillaceae bacterium MTCC 10057	+	+	-	-	+	+; (1)	-	+; (5)	-	+; (1)	-	7
	Bacillaceae bacterium MTCC 8252	+	+	-	-	+	+; (1)	-	+; (5)	-	+; (1)	-	7
	Bacillus acidiproducens DSM 23148	+	+	-	-	+	-	+; (1)	-	-	+; (1)	-	2
	Bacillus aerophilus C772	+	+	-	-	+	-	-	+; (3)	-	+; (1)	-	4
	Bacillus aidingensis DSM 18341	-	+	-	-	-	-	+; (1)	+; (5)	-	+; (2)	-	8
	Bacillus akibai JCM 9157	+	+	-	-	+	+; (1)	+; (1)	+; (6)	-	+; (1)	-	9
	Bacillus alcalophilus ATCC 27647	+	+	-	-	+	-	+; (1)	+; (2)	-	+; (2)	-	5
	Bacillus altitudinis 41KF2b	+	+	-	-	+	-	-	+; (3)	-	+; (1)	-	4
	Bacillus alveayuensis 24KAM51	+	+	-	-	+	+; (4)	+; (5)	+; (7)	-	+; (2)	-	18
	Bacillus amyloliquefaciens DSM 7	+	+	-	-	+	+; (1)	+; (1)	+; (6)	-	+; (1)	-	9
	Bacillus anthracis str. Ames	+	+	-	-	+	-	-	+; (3)	-	+; (2)	-	5
	Bacillus aquimaris JM7	-	-	-	-	-	-	-	-	-	-	-	0
	Bacillus aryabhattai GZ03	+	+	-	-	+	+; (1)	+; (1)	+; (2)	-	+; (2)	-	6
	Bacillus atrophaeus 1942	+	+	-	-	+	+; (1)	-	+; (6)	-	+; (1)	-	8
	Bacillus aurantiacus DSM 18675	+	-	-	-	+	+; (2)	-	+; (1)	-	+; (1)	-	4
	Bacillus azotoformans LMG 9581	+	+	-	+	+	-	+; (2)	+; (9)	+; (1)	+; (1)	-	13
	Bacillus badius DSM 30822	+	+	-	-	+	-	+; (1)	+; (4)	-	+; (2)	-	7
	Bacillus bataviensis LMG 21833	+	+	-	+	+	+; (1)	+; (3)	+; (7)	+; (1)	+; (2)	-	14
	Bacillus bogoriensis ATCC BAA-922	+	+	-	+	+	+; (1)	-	+; (4)	+; (1)	+; (1)	-	7
	Bacillus bombysepticus str. Wang	+	+	-	-	+	-	-	+; (3)	-	+; (2)	-	5
	Bacillus boroniphilus JCM 21738	+	+	-	+	+	+; (2)	-	+; (15)	+; (1)	+; (1)	-	19
	Bacillus cellulosilyticus DSM 2522	+	+	-	-	+	+; (2)	+; (1)	+; (2)	-	+; (1)	-	6
	Bacillus cereus ATCC 14579	+	+	-	-	+	-	+; (1)	+; (3)	-	+; (2)	-	6
	Bacillus chagannorensis DSM 18086	+	+	-	-	+	-	+; (1)	+; (2)	-	+; (1)	-	4
	Bacillus cibi DSM 16189	+	+	-	-	+	+; (1)	-	+; (2)	-	+; (1)	-	4
	Bacillus clausii KSM-K16	+	+	-	-	+	-	+; (1)	+; (3)	-	+; (1)	-	5
	Bacillus coagulans 36D1	+	+	-	-	+	-	-	+; (3)	-	+; (1)	-	4
	Bacillus coahuilensis m4-4	-	-	-	-	-	-	-	-	-	-	-	0
	Bacillus cytotoxicus NVH 391-98	+	+	-	-	+	-	-	+; (2)	-	+; (1)	-	3
	Bacillus endophyticus 2102	+	+	-	-	+	+; (1)	+; (1)	+; (4)	-	+; (1)	-	7
	Bacillus firmus DS1	+	+	-	-	+	+; (1)	+; (1)	+; (6)	-	+; (1)	-	9
	Bacillus flexus 27Col1.1E	+	+	-	-	+	+; (1)	+; (1)	+; (2)	-	+; (1)	-	5
	Bacillus fordii DSM 16014 = CIP 108821	+	+	-	-	+	-	+; (4)	+; (4)	-	+; (3)	-	11
	Bacillus gaemokensis JCM 15801	+	+	-	-	+	-	+; (1)	+; (1)	-	+; (2)	-	4
	Bacillus gelatini DSM 15865	+	+	-	-	+	-	+; (2)	+; (3)	-	+; (1)	-	6
	Bacillus ginsengihumi J57	+	+	-	-	+	-	+; (2)	+; (4)	-	+; (1)	-	7
	Bacillus halodurans C-125	+	+	-	-	+	+; (1)	+; (2)	+; (3)	-	+; (1)	-	7
	Bacillus hemicellulosilyticus JCM 9152	+	+	-	-	+	+; (1)	-	+; (3)	-	+; (1)	-	5
	Bacillus indicus LMG 22858	+	+	-	-	+	+; (1)	-	+; (2)	-	+; (1)	-	4
	Bacillus infantis NRRL B-14911	+	+	-	-	+	+; (3)	+; (1)	+; (3)	-	+; (2)	-	9
	Bacillus invictae DSM 26896	+	+	-	-	+	-	-	+; (3)	-	+; (1)	-	4
	Bacillus isronensis B3W22	-	-	-	-	-	-	-	-	-	-	-	0
	Bacillus kribbensis DSM 17871	+	+	-	-	+	+; (2)	+; (3)	+; (5)	-	+; (1)	-	11
	Bacillus lehensis G1	+	+	-	-	+	-	-	+; (1)	-	+; (1)	-	2
	Bacillus licheniformis DSM 13 = ATCC 14580	+	+	-	-	+	+; (1)	-	+; (6)	-	+; (2)	-	9
	Bacillus macauensis ZFHKF-1	+	+	-	-	+	+; (1)	-	+; (2)	-	+; (1)	-	4
	Bacillus manliponensis JCM 15802	+	+	-	-	+	-	+; (1)	+; (1)	-	+; (2)	-	4
	Bacillus mannanilyticus JCM 10596	+	+	-	-	+	+; (1)	+; (1)	+; (7)	-	+; (1)	-	10
	Bacillus marmarensis DSM 21297	+	+	-	-	+	+; (1)	-	+; (3)	-	+; (1)	-	5
	Bacillus massilioanorexius AP8	+	+	-	-	+	-	+; (1)	+; (12)	-	+; (3)	-	16
	Bacillus massiliosenegalensis JC6	+	+	-	+	+	-	+; (3)	+; (15)	+; (1)	+; (4)	-	23
	Bacillus megaterium DSM 319	+	+	-	-	+	+; (1)	+; (1)	+; (2)	-	+; (1)	-	5
	Bacillus methanolicus MGA3	+	+	-	-	+	+; (1)	+; (2)	+; (2)	-	+; (1)	-	6
	Bacillus methylotrophicus SK19.001	+	+	-	-	+	+; (1)	+; (1)	+; (6)	-	+; (1)	-	9
	Bacillus mojavensis RO-H-1 = KCTC 3706	+	+	-	-	+	+; (1)	+; (1)	+; (6)	-	+; (1)	-	9
	Bacillus mycoides Rock1-4	+	+	-	-	+	-	+; (1)	+; (3)	-	+; (2)	-	6
	Bacillus nealsonii AAU1	+	+	-	-	+	-	+; (2)	-	-	+; (2)	-	4
	Bacillus niacini DSM 2923	+	-	-	-	+	+; (1)	+; (2)	+; (5)	-	-	-	8
	Bacillus oceanisediminis 2691	+	+	-	-	+	+; (2)	+; (1)	+; (5)	-	+; (4)	-	12
	Bacillus okhensis Kh10-101	+	+	-	-	+	+; (2)	+; (1)	+; (6)	-	+; (2)	-	11
	Bacillus panaciterrae DSM 19096	+	+	-	-	+	+; (1)	+; (1)	+; (4)	-	+; (3)	-	9
	Bacillus pseudofirmus OF4	+	+	-	-	+	+; (1)	-	+; (4)	-	+; (1)	-	6
	Bacillus pseudomycoides DSM 12442	+	+	-	-	+	-	+; (1)	+; (3)	-	+; (2)	-	6
	Bacillus psychrosaccharolyticus ATCC 23296	+	+	-	-	+	+; (2)	+; (2)	+; (4)	-	+; (3)	-	11
	Bacillus pumilus SAFR-032	+	+	-	-	+	-	-	+; (2)	-	+; (1)	-	3
	Bacillus safensis VK	+	+	-	-	+	-	-	+; (3)	-	+; (1)	-	4
	Bacillus selenatarsenatis SF-1	+	+	-	+	+	+; (3)	-	+; (11)	+; (1)	+; (1)	-	16
	Bacillus siamensis KCTC 13613	+	+	-	-	+	+; (1)	+; (2)	+; (5)	-	+; (1)	-	9
	Bacillus simplex BA2H3	+	+	-	-	+	+; (1)	+; (1)	+; (5)	-	+; (2)	-	9
	Bacillus smithii 7_3_47FAA	+	+	-	-	+	+; (1)	+; (1)	+; (4)	-	+; (1)	-	7
	Bacillus sonorensis L12	+	+	-	-	+	+; (1)	-	+; (6)	-	+; (2)	-	9
	Bacillus sp. 1NLA3E	+	+	-	+	+	+; (1)	+; (2)	+; (7)	+; (2)	+; (1)	-	13
	Bacillus stratosphericus LAMA 585	+	+	-	-	+	-	-	+; (2)	-	+; (1)	-	3
	Bacillus subterraneus MITOT1	+	+	-	+	+	+; (1)	-	+; (9)	+; (1)	+; (1)	-	12
	Bacillus subtilis subsp. subtilis str. 168	+	+	-	-	+	+; (1)	+; (1)	+; (6)	-	+; (1)	-	9
	Bacillus tequilensis KCTC 13622	+	+	-	-	+	+; (1)	+; (2)	+; (6)	-	+; (1)	-	10
	Bacillus thermoamylovorans B4065	+	+	-	-	+	-	-	+; (1)	-	-	-	1
	Bacillus thermotolerans SGZ-8	+	+	-	-	+	+; (1)	+; (1)	+; (5)	-	+; (1)	-	8
	Bacillus thuringiensis NBIN-866	+	+	-	-	+	-	-	+; (3)	-	+; (2)	-	5
	Bacillus timonensis	+	+	-	-	+	-	-	+; (5)	-	+; (3)	-	8
	Bacillus toyonensis BCT-7112	+	+	-	-	+	-	-	+; (3)	-	+; (1)	-	4
	Bacillus vallismortis DV1-F-3	+	+	-	-	+	+; (1)	-	+; (5)	-	+; (1)	-	7
	Bacillus vietnamensis HD-02	+	+	-	-	+	-	-	+; (1)	-	-	-	1
	Bacillus vireti LMG 21834	+	+	-	+	+	+; (1)	+; (3)	+; (10)	+; (1)	+; (2)	-	17
	Bacillus wakoensis JCM 9140	+	+	-	-	+	+; (1)	+; (1)	+; (6)	-	+; (1)	-	9
	Bacillus weihenstephanensis KBAB4	+	+	-	-	+	-	-	+; (2)	-	+; (2)	-	4
	Bacillus xiamenensis HYC-10	+	+	-	-	+	-	-	+; (3)	-	+; (1)	-	4
	Bavariicoccus seileri DSM 19936	-	-	-	-	-	-	-	-	-	-	-	0
	Bhargavaea cecembensis DSE10	+	+	-	-	+	-	-	+; (1)	-	-	-	1
	Brevibacillus agri 5-2	+	+	-	-	+	+; (2)	-	+; (5)	-	+; (2)	-	9
	Brevibacillus borstelensis AK1	+	+	-	+	+	+; (2)	+; (1)	+; (3)	+; (1)	+; (5)	-	12
	Brevibacillus brevis NBRC 100599	+	+	-	-	+	+; (2)	-	+; (3)	-	+; (3)	-	8
	Brevibacillus laterosporus LMG 15441	+	+	-	-	+	+; (1)	+; (1)	+; (3)	-	+; (1)	-	6
	Brevibacillus sp. phR	+	+	-	+	+	+; (2)	+; (5)	+; (3)	+; (1)	+; (2)	-	13
	Brevibacillus panacihumi W25	+	+	-	+	+	+; (2)	+; (3)	+; (3)	+; (1)	+; (2)	-	11
	Brevibacillus sp. CF112	+	+	-	-	+	+; (4)	-	+; (5)	-	+; (2)	-	11
	Brevibacillus thermoruber 423	+	+	-	+	+	+; (2)	+; (2)	+; (2)	+; (1)	+; (2)	-	9
	Brochothrix campestris FSL F6-1037	-	-	-	-	-	-	-	-	-	-	-	0
	Brochothrix thermosphacta DSM 20171 = FSL F6-1036	-	-	-	-	-	-	-	-	-	-	-	0
	Caldalkalibacillus thermarum TA2.A1	+	+	-	+	+	+; (1)	-	+; (2)	+; (2)	+; (1)	-	6
	Caldibacillus debilis DSM 16016	-	-	-	-	-	-	-	-	-	-	-	0
	Carnobacterium alterfunditum DSM 5972	-	-	-	-	-	-	-	-	-	-	-	0
	Carnobacterium divergens DSM 20623	-	-	-	-	-	-	-	-	-	-	-	0
	Carnobacterium funditum DSM 5970	-	-	-	-	-	-	-	-	-	-	-	0
	Carnobacterium gallinarum DSM 4847	-	-	-	-	-	-	-	-	-	-	-	0
	Carnobacterium inhibens DSM 13024	-	-	-	-	-	-	-	-	-	-	-	0
	Carnobacterium jeotgali MS3	-	-	-	-	-	-	-	-	-	-	-	0
	Carnobacterium maltaromaticum LMA28	-	-	-	-	-	-	-	-	-	-	-	0
	Carnobacterium mobile DSM 4848	-	-	-	-	-	-	-	-	-	-	-	0
	Carnobacterium pleistocenium FTR1	-	-	-	-	-	-	-	-	-	-	-	0
	Carnobacterium sp. 17-4	-	-	-	-	-	-	-	-	-	-	-	0
	Catellicoccus marimammalium M35/04/3	-	-	-	-	-	-	-	-	-	-	-	0
	Cohnella laeviribosi DSM 21336	+	+	-	-	+	+; (2)	+; (2)	+; (1)	-	+; (1)	-	6
	Cohnella panacarvi Gsoil 349	+	+	-	-	+	+; (1)	-	+; (4)	-	+; (2)	-	7
	Cohnella sp. VKM B-2846	+	+	-	-	+	+; (2)	-	+; (4)	-	+; (1)	-	7
	Cohnella thermotolerans DSM 17683	+	+	-	-	+	+; (3)	+; (3)	-	-	+; (1)	-	7
	Desmospora sp. 8437	+	+	-	-	+	-	+; (1)	+; (2)	-	+; (1)	-	4
	Dolosigranulum pigrum ATCC 51524	-	-	-	-	-	-	-	-	-	-	-	0
	Domibacillus enclensis NIO-1016	+	+	-	-	+	+; (1)	+; (1)	+; (3)	-	+; (2)	-	7
	Domibacillus indicus SD 111	+	-	-	-	+	+; (1)	+; (1)	+; (3)	-	+; (1)	-	6
	Domibacillus robiginosus WS 4628	+	+	-	-	+	+; (1)	+; (1)	+; (6)	-	+; (1)	-	9
	Domibacillus sp. PAMC 80007	+	+	-	-	+	+; (1)	+; (3)	+; (4)	-	+; (3)	-	11
	Effusibacillus pohliae DSM 22757	+	+	-	-	+	+; (1)	+; (1)	+; (3)	-	+; (1)	-	6
	Enterococcus asini ATCC 700915	-	-	-	-	-	-	-	-	-	-	-	0
	Enterococcus avium ATCC 14025	-	-	-	-	-	-	-	-	-	-	-	0
	Enterococcus caccae ATCC BAA-1240	-	+	-	-	-	-	+; (1)	+; (1)	-	+; (1)	-	3
	Enterococcus casseliflavus EC20	-	-	-	-	-	-	-	-	-	-	-	0
	Enterococcus cecorum DSM 20682 = ATCC 43198	-	-	-	-	-	-	-	-	-	-	-	0
	Enterococcus columbae DSM 7374 = ATCC 51263	-	-	-	-	-	-	-	-	-	-	-	0
	Enterococcus dispar ATCC 51266	-	-	-	-	-	-	-	-	-	-	-	0
	Enterococcus durans ATCC 6056	-	-	-	-	-	-	-	-	-	-	-	0
	Enterococcus faecalis V583	+	+	-	-	+	-	+; (1)	+; (1)	-	+; (1)	-	3
	Enterococcus faecium DO	-	-	-	-	-	-	-	-	-	-	-	0
	Enterococcus gallinarum EG2	-	-	-	-	-	-	-	-	-	-	-	0
	Enterococcus gilvus ATCC BAA-350	-	-	-	-	-	-	-	-	-	-	-	0
	Enterococcus haemoperoxidus ATCC BAA-382	+	+	-	-	+	-	+; (1)	+; (1)	-	+; (1)	-	3
	Enterococcus hirae ATCC 9790	-	-	-	-	-	-	-	-	-	-	-	0
	Enterococcus italicus DSM 15952	-	-	-	-	-	-	-	-	-	-	-	0
	Enterococcus malodoratus ATCC 43197	-	-	-	-	-	-	-	-	-	-	-	0
	Enterococcus moraviensis ATCC BAA-383	-	+	-	-	-	-	+; (1)	+; (1)	-	+; (1)	-	3
	Enterococcus mundtii QU 25	-	-	-	-	-	-	-	-	-	-	-	0
	Enterococcus pallens ATCC BAA-351	-	-	-	-	-	-	-	-	-	-	-	0
	Enterococcus phoeniculicola ATCC BAA-412	-	-	-	-	-	-	-	-	-	-	-	0
	Enterococcus raffinosus ATCC 49464	-	-	-	-	-	-	-	-	-	-	-	0
	Enterococcus saccharolyticus ATCC 43076	-	-	-	-	-	-	-	-	-	-	-	0
	Enterococcus sp. 7L76	+	+	-	-	+	-	+; (1)	+; (2)	-	+; (1)	-	4
	Enterococcus sulfureus ATCC 49903	-	-	-	-	-	-	-	-	-	-	-	0
	Enterococcus villorum ATCC 700913	-	-	-	-	-	-	-	-	-	-	-	0
	Eremococcus coleocola ACS-139-V-Col8	-	-	-	-	-	-	-	-	-	-	-	0
	Exiguobacterium acetylicum DSM 20416	-	-	-	-	-	-	-	-	-	-	-	0
	Exiguobacterium alkaliphilum 12/1	-	-	-	-	-	-	-	-	-	-	-	0
	Exiguobacterium antarcticum B7	-	-	-	-	-	-	-	-	-	-	-	0
	Exiguobacterium aurantiacum DSM 6208	+	+	-	-	+	-	-	+; (1)	-	-	-	1
	Exiguobacterium marinum DSM 16307	-	-	-	-	-	-	-	-	-	-	-	0
	Exiguobacterium mexicanum HUD	+	+	-	-	+	-	-	+; (3)	-	-	-	3
	Exiguobacterium oxidotolerans JCM 12280	-	-	-	-	-	-	-	-	-	-	-	0
	Exiguobacterium pavilionensis RW-2	+	+	-	-	+	-	-	+; (1)	-	-	-	1
	Exiguobacterium sibiricum 255-15	-	-	-	-	-	-	-	-	-	-	-	0
	Exiguobacterium sp. AT1b	+	+	-	-	+	-	-	+; (1)	-	-	-	1
	Exiguobacterium undae DSM 14481	-	-	-	-	-	-	-	-	-	-	-	0
	Facklamia hominis CCUG 36813	-	-	-	-	-	-	-	-	-	-	-	0
	Facklamia ignava CCUG 37419	-	-	-	-	-	-	-	-	-	-	-	0
	Facklamia languida CCUG 37842	-	-	-	-	-	-	-	-	-	-	-	0
	Facklamia sourekii ATCC 700629	-	+	-	-	-	-	-	+; (1)	-	-	-	1
	Fructobacillus fructosus KCTC 3544	-	-	-	-	-	-	-	-	-	-	-	0
	Gemella bergeriae ATCC 700627	-	-	-	-	-	-	-	-	-	-	-	0
	Gemella cuniculi DSM 15828	-	-	-	-	-	-	-	-	-	-	-	0
	Gemella haemolysans M341	-	-	-	-	-	-	-	-	-	-	-	0
	Gemella morbillorum M424	-	-	-	-	-	-	-	-	-	-	-	0
	Gemella sanguinis M325	-	-	-	-	-	-	-	-	-	-	-	0
	Geobacillus caldoxylosilyticus CIC9	+	+	-	-	+	+; (1)	+; (1)	+; (5)	-	+; (2)	-	9
	Geobacillus kaustophilus HTA426	+	+	-	-	+	+; (1)	+; (2)	+; (3)	-	+; (2)	-	8
	Geobacillus sp. WCH70	+	+	-	-	+	+; (1)	+; (1)	+; (3)	-	-	-	5
	Geobacillus stearothermophilus NUB3621	+	+	-	-	+	+; (1)	+; (3)	+; (3)	-	+; (1)	-	8
	Geobacillus subterraneus PSS2	+	+	-	-	+	+; (1)	+; (1)	+; (1)	-	+; (1)	-	4
	Geobacillus thermocatenulatus GS-1	+	+	-	-	+	+; (1)	+; (1)	+; (4)	-	+; (1)	-	7
	Geobacillus thermodenitrificans NG80-2	+	+	-	-	+	+; (1)	+; (1)	+; (5)	-	+; (1)	-	8
	Geobacillus thermoglucosidasius C56-YS93	+	+	-	-	+	+; (1)	+; (1)	+; (4)	-	+; (2)	-	8
	Geobacillus thermoleovorans CCB_US3_UF5	+	+	-	-	+	+; (1)	+; (1)	+; (5)	-	+; (2)	-	9
	Geobacillus vulcani PSS1	+	+	-	-	+	+; (1)	+; (1)	+; (3)	-	+; (1)	-	6
	Geomicrobium sp. JCM 19037	+	+	-	-	+	-	-	+; (2)	-	+; (2)	-	4
	Gracilibacillus boraciitolerans JCM 21714	+	+	-	-	+	+; (1)	-	+; (2)	-	+; (1)	-	4
	Gracilibacillus halophilus YIM-C55.5	+	+	-	-	+	-	-	+; (1)	-	+; (1)	-	2
	Gracilibacillus lacisalsi DSM 19029	+	+	-	-	+	-	+; (1)	+; (2)	-	+; (1)	-	4
	Granulicatella adiacens ATCC 49175	-	-	-	-	-	-	-	-	-	-	-	0
	Granulicatella elegans ATCC 700633	-	-	-	-	-	-	-	-	-	-	-	0
	Halalkalibacillus halophilus DSM 18494	-	-	-	-	-	-	-	-	-	-	-	0
	Halobacillus dabanensis HD-02	+	+	-	-	+	+; (1)	-	+; (2)	-	+; (1)	-	4
	Halobacillus halophilus DSM 2266	+	+	-	-	+	-	-	+; (1)	-	+; (1)	-	2
	Halobacillus karajensis HD-03	+	+	-	-	+	+; (1)	-	+; (2)	-	+; (1)	-	4
	Halobacillus kuroshimensis DSM 18393	+	+	-	-	+	-	-	+; (1)	-	+; (1)	-	2
	Halobacillus sp. BAB-2008	+	+	-	-	+	-	+; (1)	+; (1)	-	+; (2)	-	4
	Halobacillus trueperi HT-01	+	+	-	-	+	+; (1)	-	+; (2)	-	+; (1)	-	4
	Jeotgalibacillus alimentarius YKJ-13	+	+	-	-	+	+; (1)	-	+; (2)	-	+; (2)	-	5
	Jeotgalibacillus campisalis SF-57	+	+	-	-	+	-	-	+; (1)	-	+; (2)	-	3
	Jeotgalibacillus soli Cunha et al. 2012	+	+	-	-	+	+; (1)	+; (2)	+; (3)	-	+; (2)	-	8
	Jeotgalibacillus sp. D5	+	+	-	-	+	+; (1)	-	+; (2)	-	+; (2)	-	5
	Jeotgalicoccus marinus DSM 19772	+	+	-	-	+	-	-	+; (1)	-	+; (1)	-	2
	Jeotgalicoccus psychrophilus DSM 19085	+	+	-	-	+	-	-	+; (1)	-	+; (1)	-	2
	Jeotgalicoccus sp. 13MG44_air	+	+	-	-	+	-	-	+; (1)	-	+; (1)	-	2
	Kurthia huakuii LAM0618	+	+	-	-	+	-	-	+; (2)	-	+; (1)	-	3
	Kurthia sp. JC30	+	+	-	-	+	-	-	+; (2)	-	+; (1)	-	3
	Kurthia sp. JC8E	+	+	-	-	+	-	-	+; (1)	-	-	-	1
	Kyrpidia tusciae DSM 2912	+	+	-	-	+	+; (2)	+; (3)	+; (4)	-	+; (1)	-	10
	Laceyella sacchari 1-1	-	-	-	-	-	-	-	-	-	-	-	0
	Lacticigenium naphtae DSM 19658	-	-	-	-	-	-	-	-	-	-	-	0
	Lactobacillus acidipiscis KCTC 13900	-	-	-	-	-	-	-	-	-	-	-	0
	Lactobacillus acidophilus NCFM	-	-	-	-	-	-	-	-	-	-	-	0
	Lactobacillus amylolyticus DSM 11664	-	-	-	-	-	-	-	-	-	-	-	0
	Lactobacillus amylovorus GRL1118	-	-	-	-	-	-	-	-	-	-	-	0
	Lactobacillus animalis KCTC 3501 = DSM 20602	-	-	-	-	-	-	-	-	-	-	-	0
	Lactobacillus antri DSM 16041	+	-	-	-	+	-	-	+; (1)	-	-	-	1
	Lactobacillus apodemi DSM 16634 = JCM 16172	-	-	-	-	-	-	-	-	-	-	-	0
	Lactobacillus brevis ATCC 367	-	-	-	-	-	-	-	-	-	-	-	0
	Lactobacillus buchneri CD034	-	-	-	-	-	-	-	-	-	-	-	0
	Lactobacillus casei ATCC 334	-	-	-	-	-	-	-	-	-	-	-	0
	Lactobacillus ceti DSM 22408	-	-	-	-	-	-	-	-	-	-	-	0
	Lactobacillus coleohominis 101-4-CHN	-	-	-	-	-	-	-	-	-	-	-	0
	Lactobacillus composti DSM 18527 = JCM 14202	+	+	-	-	+	-	+; (5)	+; (5)	-	-	-	10
	Lactobacillus coryniformis subsp. coryniformis CECT 5711	+	-	-	-	+	-	+; (1)	+; (2)	-	-	-	3
	Lactobacillus crispatus ST1	-	-	-	-	-	-	-	-	-	-	-	0
	Lactobacillus curieae CCTCC M 2011381	-	-	-	-	-	-	-	-	-	-	-	0
	Lactobacillus curvatus CRL 705	-	-	-	-	-	-	-	-	-	-	-	0
	Lactobacillus delbrueckii subsp. bulgaricus 2038	-	-	-	-	-	-	-	-	-	-	-	0
	Lactobacillus equi DSM 15833 = JCM 10991	-	-	-	-	-	-	-	-	-	-	-	0
	Lactobacillus equicursoris DSM 19284 = JCM 14600 = CIP 110162	-	-	-	-	-	-	-	-	-	-	-	0
	Lactobacillus fabifermentans T30PCM01	-	-	-	-	-	-	-	-	-	-	-	0
	Lactobacillus farciminis KCTC 3681 = DSM 20184	-	-	-	-	-	-	-	-	-	-	-	0
	Lactobacillus farraginis DSM 18382 = JCM 14108	+	-	-	-	+	-	-	+; (2)	-	-	-	2
	Lactobacillus fermentum IFO 3956	+	-	-	-	+	-	-	+; (1)	-	-	-	1
	Lactobacillus florum 2F	-	-	-	-	-	-	-	-	-	-	-	0
	Lactobacillus fructivorans KCTC 3543 = DSM 20203	-	-	-	-	-	-	-	-	-	-	-	0
	Lactobacillus fuchuensis DSM 14340 = JCM 11249	-	-	-	-	-	-	-	-	-	-	-	0
	Lactobacillus gallinarum DSM 10532 = JCM 2011	-	-	-	-	-	-	-	-	-	-	-	0
	Lactobacillus gasseri ATCC 33323 = JCM 1131	-	-	-	-	-	-	-	-	-	-	-	0
	Lactobacillus gastricus PS3	-	-	-	-	-	-	-	-	-	-	-	0
	Lactobacillus gigeriorum DSM 23908 = CRBIP 24.85	-	-	-	-	-	-	-	-	-	-	-	0
	Lactobacillus hamsteri DSM 5661 = JCM 6256	-	-	-	-	-	-	-	-	-	-	-	0
	Lactobacillus harbinensis DSM 16991	-	-	-	-	-	-	-	-	-	-	-	0
	Lactobacillus hayakitensis DSM 18933 = JCM 14209	-	-	-	-	-	-	-	-	-	-	-	0
	Lactobacillus heilongjiangensis DSM 28069	-	-	-	-	-	-	-	-	-	-	-	0
	Lactobacillus helveticus CNRZ32	-	-	-	-	-	-	-	-	-	-	-	0
	Lactobacillus hilgardii DSM 20176 = ATCC 8290	-	-	-	-	-	-	-	-	-	-	-	0
	Lactobacillus hokkaidonensis	-	-	-	-	-	-	-	-	-	-	-	0
	Lactobacillus hominis DSM 23910 = CRBIP 24.179	-	-	-	-	-	-	-	-	-	-	-	0
	Lactobacillus iners DSM 13335	-	-	-	-	-	-	-	-	-	-	-	0
	Lactobacillus ingluviei str. Autruche 4	-	-	-	-	-	-	-	-	-	-	-	0
	Lactobacillus jensenii JV-V16	-	-	-	-	-	-	-	-	-	-	-	0
	Lactobacillus johnsonii NCC 533	-	-	-	-	-	-	-	-	-	-	-	0
	Lactobacillus kefiranofaciens ZW3	-	-	-	-	-	-	-	-	-	-	-	0
	Lactobacillus kisonensis F0435	-	-	-	-	-	-	-	-	-	-	-	0
	Lactobacillus kitasatonis DSM 16761 = JCM 1039	-	-	-	-	-	-	-	-	-	-	-	0
	Lactobacillus kullabergensis Biut2	-	-	-	-	-	-	-	-	-	-	-	0
	Lactobacillus kunkeei MP2	-	-	-	-	-	-	-	-	-	-	-	0
	Lactobacillus malefermentans DSM 5705 = KCTC 3548	-	-	-	-	-	-	-	-	-	-	-	0
	Lactobacillus mali KCTC 3596 = DSM 20444	-	-	-	-	-	-	-	-	-	-	-	0
	Lactobacillus mellis Hon2	-	-	-	-	-	-	-	-	-	-	-	0
	Lactobacillus mucosae LM1	-	-	-	-	-	-	-	-	-	-	-	0
	Lactobacillus murinus ASF361	-	-	-	-	-	-	-	-	-	-	-	0
	Lactobacillus namurensis str. Chizuka 01	-	-	-	-	-	-	-	-	-	-	-	0
	Lactobacillus nodensis DSM 19682 = JCM 14932 = NBRC 107160	+	-	-	-	+	-	-	+; (2)	-	-	-	2
	Lactobacillus oris PB013-T2-3	-	-	-	-	-	-	-	+; (1)	-	-	-	1
	Lactobacillus oryzae SG293	-	-	-	-	-	-	-	-	-	-	-	0
	Lactobacillus otakiensis DSM 19908 = JCM 15040	-	-	-	-	-	-	-	-	-	-	-	0
	Lactobacillus parabrevis ATCC 53295	-	-	-	-	-	-	-	-	-	-	-	0
	Lactobacillus paracasei subsp. paracasei 8700:2	-	-	-	-	-	-	-	-	-	-	-	0
	Lactobacillus parafarraginis F0439	+	-	-	-	+	-	-	+; (1)	-	-	-	1
	Lactobacillus paralimentarius DSM 13238 = JCM 10415	-	-	-	-	-	-	-	-	-	-	-	0
	Lactobacillus paraplantarum L-ZS9	+	-	-	-	+	-	-	+; (1)	-	-	-	1
	Lactobacillus pasteurii DSM 23907 = CRBIP 24.76	-	-	-	-	-	-	-	-	-	-	-	0
	Lactobacillus pentosus KCA1	+	-	-	-	+	-	-	+; (1)	-	-	-	1
	Lactobacillus plantarum WCFS1	+	-	-	-	+	-	-	+; (1)	-	-	-	1
	Lactobacillus pobuzihii E100301 = KCTC 13174	-	-	-	-	-	-	-	-	-	-	-	0
	Lactobacillus psittaci DSM 15354	-	-	-	-	-	-	-	-	-	-	-	0
	Lactobacillus reuteri DSM 20016	-	-	-	-	-	-	-	-	-	-	-	0
	Lactobacillus rhamnosus GG	-	-	-	-	-	-	-	-	-	-	-	0
	Lactobacillus rossiae DSM 15814	-	-	-	-	-	-	-	-	-	-	-	0
	Lactobacillus ruminis ATCC 27782	-	-	-	-	-	-	-	-	-	-	-	0
	Lactobacillus saerimneri 30a	-	-	-	-	-	-	-	-	-	-	-	0
	Lactobacillus sakei subsp. sakei 23K	-	-	-	-	-	-	-	-	-	-	-	0
	Lactobacillus salivarius UCC118	-	-	-	-	-	-	-	-	-	-	-	0
	Lactobacillus sanfranciscensis TMW 1.1304	-	-	-	-	-	-	-	-	-	-	-	0
	Lactobacillus shenzhenensis LY-73	-	-	-	-	-	-	-	-	-	-	-	0
	Lactobacillus fabifermentans DSM 21115	-	-	-	-	-	-	-	-	-	-	-	0
	Lactobacillus spicheri LP38	-	-	-	-	-	-	-	-	-	-	-	0
	Lactobacillus sucicola DSM 21376 = JCM 15457	-	-	-	-	-	-	-	-	-	-	-	0
	Lactobacillus suebicus DSM 5007 = KCTC 3549	-	-	-	-	-	-	-	-	-	-	-	0
	Lactobacillus ultunensis DSM 16047	-	-	-	-	-	-	-	-	-	-	-	0
	Lactobacillus vaginalis DSM 5837 = ATCC 49540	-	-	-	-	-	-	-	-	-	-	-	0
	Lactobacillus versmoldensis DSM 14857 = KCTC 3814	+	-	-	-	+	-	-	+; (1)	-	-	-	1
	Lactobacillus vini DSM 20605	-	-	-	-	-	-	-	-	-	-	-	0
	Lactobacillus zeae DSM 20178 = KCTC 3804	-	-	-	-	-	-	-	-	-	-	-	0
	Lactococcus garvieae Lg2	-	-	-	-	-	-	-	-	-	-	-	0
	Lactococcus lactis subsp. cremoris A76	-	-	-	-	-	-	-	-	-	-	-	0
	Holdemania sp. AP2	-	-	-	-	-	-	-	-	-	-	-	0
	Lentibacillus jeotgali Grbi	+	+	-	-	+	-	-	+; (2)	-	+; (1)	-	3
	Leuconostoc carnosum JB16	-	-	-	-	-	-	-	-	-	-	-	0
	Leuconostoc citreum KM20	-	-	-	-	-	-	-	-	-	-	-	0
	Leuconostoc fallax KCTC 3537	-	-	-	-	-	-	-	-	-	-	-	0
	Leuconostoc gelidum JB7	-	-	-	-	-	-	-	-	-	-	-	0
	Leuconostoc inhae KCTC 3774	-	-	-	-	-	-	-	-	-	-	-	0
	Leuconostoc kimchii IMSNU 11154	-	-	-	-	-	-	-	-	-	-	-	0
	Leuconostoc lactis KCTC 3528 = DSM 20202 KCTC 3528	-	-	-	-	-	-	-	-	-	-	-	0
	Leuconostoc mesenteroides subsp. mesenteroides ATCC 8293	-	-	-	-	-	-	-	-	-	-	-	0
	Leuconostoc pseudomesenteroides 4882	-	-	-	-	-	-	-	-	-	-	-	0
	Leuconostoc sp. C2	-	-	-	-	-	-	-	-	-	-	-	0
	Listeria aquatica FSL S10-1188	+	+	-	-	+	-	-	+; (3)	-	+; (1)	-	4
	Listeria booriae FSL A5-0281	+	+	-	-	+	-	-	+; (2)	-	+; (1)	-	3
	Listeria cornellensis FSL F6-969	+	+	-	-	+	-	-	+; (2)	-	+; (1)	-	3
	Listeria fleischmannii subsp. coloradonensis	+	+	-	-	+	-	-	+; (3)	-	+; (1)	-	4
	Listeria floridensis FSL S10-1187	+	+	-	-	+	-	-	+; (1)	-	+; (1)	-	2
	Listeria grandensis FSL F6-971	+	+	-	-	+	-	-	+; (2)	-	+; (1)	-	3
	Listeria grayi DSM 20601	-	-	-	-	-	-	-	-	-	-	-	0
	Listeria innocua FSL S4-378	+	+	-	-	+	-	-	+; (2)	-	+; (1)	-	3
	Listeria ivanovii subsp. ivanovii PAM 55	+	+	-	-	+	-	-	+; (1)	-	+; (1)	-	2
	Listeria marthii FSL S4-120	+	+	-	-	+	-	-	+; (1)	-	+; (1)	-	2
	Listeria monocytogenes EGD-e	+	+	-	-	+	-	-	+; (1)	-	+; (1)	-	2
	Listeria newyorkensis FSL M6-0635	+	+	-	-	+	-	-	+; (2)	-	+; (1)	-	3
	Listeria riparia FSL S10-1204	+	+	-	-	+	-	-	+; (3)	-	+; (1)	-	4
	Listeria rocourtiae FSL F6-920	+	+	-	-	+	-	-	+; (2)	-	+; (1)	-	3
	Listeria seeligeri serovar 1/2b str. SLCC3954	+	+	-	-	+	-	-	+; (1)	-	+; (1)	-	2
	Listeria weihenstephanensis FSL R9-0317	+	+	-	-	+	-	-	+; (2)	-	+; (1)	-	3
	Listeria welshimeri serovar 6b str. SLCC5334	+	+	-	-	+	-	-	+; (1)	-	+; (1)	-	2
	Listeriaceae bacterium FSL A5-0209	+	+	-	-	+	-	-	+; (2)	-	+; (1)	-	3
	Lysinibacillus boronitolerans F1182	+	+	-	-	+	-	-	+; (1)	-	+; (1)	-	2
	Lysinibacillus fusiformis ZC1	+	+	-	-	+	-	-	+; (1)	-	+; (1)	-	2
	Lysinibacillus manganicus DSM 26584	-	+	-	-	-	-	-	-	-	-	-	0
	Lysinibacillus massiliensis 4400831 = CIP 108448 = CCUG 49529	+	+	-	-	+	-	+; (2)	-	-	-	-	2
	Lysinibacillus odysseyi 34hs-1 = NBRC 100172	-	-	-	-	-	-	-	-	-	-	-	0
	Lysinibacillus sinduriensis BLB-1 = JCM 15800	+	+	-	-	+	-	-	-	-	+; (1)	-	1
	Lysinibacillus sp. BF-4	+	+	-	-	+	-	-	+; (1)	-	+; (1)	-	2
	Lysinibacillus sphaericus C3-41	+	+	-	-	+	-	-	+; (1)	-	+; (1)	-	2
	Lysinibacillus varians GY32	+	+	-	-	+	-	-	+; (1)	-	+; (1)	-	2
	Macrococcus caseolyticus JCSC5402	+	+	-	-	+	-	-	+; (2)	-	+; (1)	-	3
	Marinococcus halotolerans DSM 16375	+	+	-	-	+	+; (1)	+; (1)	+; (5)	-	+; (1)	-	8
	Melissococcus plutonius ATCC 35311	-	-	-	-	-	-	-	-	-	-	-	0
	Nosocomiicoccus sp. NP2	+	+	-	-	+	-	-	+; (1)	-	-	-	1
	Oceanobacillus iheyensis HTE831	-	-	-	-	-	-	-	-	-	+; (1)	-	1
	Oceanobacillus kimchii X50	-	-	-	-	-	-	-	-	-	+; (1)	-	1
	Oceanobacillus manasiensis S2	-	+	-	-	-	-	-	-	-	+; (1)	-	1
	Oceanobacillus massiliensis str. N'diop	+	+	-	-	+	-	+; (1)	-	-	+; (1)	-	2
	Oceanobacillus oncorhynchi	+	+	-	-	+	-	-	+; (1)	-	+; (1)	-	2
	Oceanobacillus picturae S1	-	+	-	-	-	-	-	-	-	+; (1)	-	1
	Oceanobacillus sp. S5	-	-	-	-	-	-	-	-	-	+; (1)	-	1
	Oenococcus alcoholitolerans UFRJ-M7.2.18	-	-	-	-	-	-	-	-	-	-	-	0
	Oenococcus kitaharae DSM 17330	-	-	-	-	-	-	-	-	-	-	-	0
	Oenococcus oeni PSU-1	-	-	-	-	-	-	-	-	-	-	-	0
	Ornithinibacillus scapharcae TW25	+	+	-	-	+	-	-	+; (1)	-	+; (1)	-	2
	Paenibacillaceae bacterium G5	+	+	-	-	+	-	+; (3)	+; (1)	-	+; (2)	+; (3)	9
	Paenibacillus alginolyticus DSM 5050 = NBRC 15375	+	+	-	-	+	+; (5)	+; (3)	+; (5)	-	+; (1)	-	14
	Paenibacillus alvei DSM 29	-	-	-	-	-	-	-	-	-	-	-	0
	Paenibacillus assamensis DSM 18201	+	+	-	-	+	-	-	-	-	+; (2)	-	2
	Paenibacillus barengoltzii G22	+	+	-	-	+	+; (1)	+; (1)	+; (3)	-	+; (1)	-	6
	Paenibacillus beijingensis DSM 24997	+	+	-	-	+	+; (2)	+; (5)	+; (2)	-	+; (1)	-	10
	Paenibacillus borealis DSM 13188	+	+	-	-	+	+; (1)	-	-	-	+; (2)	+; (2)	5
	Paenibacillus chitinolyticus NBRC 15660	+	+	-	-	+	+; (1)	-	-	-	+; (1)	-	2
	Paenibacillus chondroitinus OK414	+	+	-	-	+	+; (5)	+; (3)	+; (4)	-	+; (2)	-	14
	Paenibacillus curdlanolyticus YK9	+	+	-	-	+	+; (1)	+; (1)	+; (3)	-	+; (2)	-	7
	Paenibacillus daejeonensis DSM 15491	+	+	-	-	+	+; (2)	+; (1)	+; (2)	-	+; (2)	-	7
	Paenibacillus darwinianus Br	+	+	-	-	+	+; (1)	+; (1)	+; (3)	-	+; (1)	-	6
	Paenibacillus dendritiformis C454	-	-	-	-	-	-	-	-	-	-	-	0
	Paenibacillus durus DSM 1735	+	+	-	-	+	+; (2)	+; (2)	+; (3)	-	+; (1)	+; (7)	15
	Paenibacillus ehimensis A2	+	+	-	-	+	+; (3)	-	+; (4)	-	+; (3)	-	10
	Paenibacillus elgii B69	+	+	-	-	+	+; (3)	+; (1)	+; (4)	-	+; (2)	-	10
	Paenibacillus fonticola DSM 21315	+	+	-	-	+	-	+; (1)	+; (2)	-	+; (1)	-	4
	Paenibacillus forsythiae T98	+	+	-	-	+	+; (1)	+; (2)	+; (3)	-	+; (1)	+; (6)	13
	Paenibacillus ginsengihumi DSM 21568	+	+	-	-	+	+; (1)	+; (1)	+; (5)	-	+; (1)	-	8
	Paenibacillus graminis RSA19	+	+	-	-	+	+; (1)	-	+; (4)	-	+; (1)	+; (1)	7
	Paenibacillus harenae DSM 16969	+	+	-	-	+	+; (2)	+; (2)	+; (4)	-	+; (3)	-	11
	Paenibacillus lactis 154	+	+	-	-	+	+; (1)	-	+; (3)	-	+; (1)	-	5
	Paenibacillus larvae subsp. larvae DSM 25430	+	+	-	-	+	-	-	+; (6)	-	+; (1)	-	7
	Paenibacillus lentimorbus NRRL B-30488	+	+	-	-	+	+; (1)	+; (1)	+; (5)	-	+; (1)	-	8
	Paenibacillus macerans 8244	+	+	-	-	+	-	+; (1)	+; (6)	-	+; (3)	+; (1)	11
	Paenibacillus massiliensis 2301065 = DSM 16942	+	+	-	-	+	+; (1)	+; (1)	+; (5)	-	+; (1)	-	8
	Paenibacillus mucilaginosus 3016	+	+	-	-	+	+; (3)	+; (1)	+; (5)	-	+; (4)	-	13
	Paenibacillus odorifer DSM 15391	+	+	-	-	+	+; (1)	+; (1)	+; (1)	-	+; (2)	+; (1)	6
	Paenibacillus panacisoli DSM 21345	+	+	-	-	+	+; (1)	+; (1)	+; (5)	-	+; (1)	+; (1)	9
	Paenibacillus pasadenensis DSM 19293	+	+	-	-	+	+; (2)	+; (1)	+; (1)	-	+; (2)	-	6
	Paenibacillus peoriae KCTC 3763	+	+	-	-	+	-	-	+; (6)	-	-	-	6
	Paenibacillus pini JCM 16418	+	+	-	-	+	+; (1)	-	+; (2)	-	+; (1)	-	4
	Paenibacillus pinihumi DSM 23905	-	-	-	-	-	-	-	-	-	-	-	0
	Paenibacillus polymyxa SC2	+	+	-	-	+	-	-	+; (5)	-	+; (1)	-	6
[truncated: 3,393 more rows]

## Sheet: Table S2
Table S2. Occurence of Mo utiliztion trait in archaea
Lineage	Organism	Mo-utilizing	Mo transporters				Moco	Moco-dependent enzymes					Nitrogenase	Molybdoproteomes
			ModABC	ModA-like	WtpABC	TupABC		SO	XO	DMSOR	AOR	MOSC-containing
Desulfurococcales	Aeropyrum pernix K1	+	+	-	-	-	+	+; (1)	+; (2)	+; (3)	+; (1)	-	-	7
	Desulfurococcus fermentans DSM 16532	+	+	-	-	+	+	+; (1)	+; (3)	-	+; (3)	-	-	7
	Desulfurococcus kamchatkensis 1221	+	+	-	-	-	+	+; (1)	+; (3)	-	+; (4)	-	-	8
	Desulfurococcus mobilis DSM 2161	+	+	-	-	-	+	+; (1)	+; (2)	-	+; (2)	-	-	5
	Desulfurococcus mucosus DSM 2162	+	+	-	-	-	+	+; (1)	+; (3)	-	+; (2)	-	-	6
	Hyperthermus butylicus DSM 5456	+	+	-	-	+	+	+; (1)	-	+; (3)	+; (4)	-	-	8
	Ignicoccus hospitalis KIN4/I	+	+	-	-	+	+	-	-	+; (3)	+; (3)	-	-	6
	Ignisphaera aggregans DSM 17230	+	-	-	-	+	+	-	-	+; (2)	+; (1)	-	-	3
	Pyrolobus fumarii 1A	+	+	-	-	+	+	-	-	+; (4)	+; (3)	-	-	7
	Staphylothermus hellenicus DSM 12710	+	-	-	+	-	+	+; (1)	+; (1)	+; (1)	+; (4)	-	-	7
	Staphylothermus marinus F1	+	-	-	+	-	+	+; (1)	+; (1)	-	+; (3)	-	-	5
	Thermogladius cellulolyticus 1633	+	+	-	-	+	+	+; (1)	+; (3)	-	+; (2)	-	-	6
	Thermosphaera aggregans DSM 11486	+	+	-	-	-	+	+; (1)	+; (1)	-	+; (4)	-	-	6
	Desulfurococcus amylolyticus Z-533	+	+	-	-	-	+	+; (1)	+; (3)	-	+; (4)	-	-	8
	Aeropyrum camini SY1 = JCM 12091	+	+	-	-	-	+	+; (1)	+; (2)	+; (3)	-	+; (1)	-	7
Sulfolobales	Acidianus hospitalis W1	+	-	-	+	-	+	+; (1)	+; (3)	+; (5)	-	-	-	9
	Metallosphaera cuprina Ar-4	+	-	-	+	-	+	+; (1)	+; (6)	+; (5)	-	-	-	12
	Metallosphaera sedula DSM 5348	+	-	-	+	-	+	+; (2)	+; (7)	+; (5)	-	-	-	14
	Metallosphaera yellowstonensis MK1	+	-	-	+	-	+	+; (2)	+; (5)	+; (7)	-	-	-	14
	Sulfolobales archaeon Acd1	+	-	-	+	-	+	+; (1)	+; (2)	+; (4)	-	-	-	7
	Sulfolobus acidocaldarius N8	+	-	-	+	-	+	+; (1)	+; (8)	+; (3)	-	-	-	12
	Sulfolobus islandicus HVE10/4	+	-	-	+	-	+	+; (2)	+; (8)	+; (5)	-	-	-	15
	Sulfolobus solfataricus 98/2	+	-	-	+	-	+	+; (2)	+; (8)	+; (6)	-	-	-	16
	Sulfolobus tokodaii str. 7	+	-	-	+	-	+	+; (3)	+; (9)	+; (5)	-	-	-	17
Thermoproteales	Caldivirga maquilingensis IC-167	+	-	-	+	-	+	+; (2)	-	-	+; (7)	-	-	9
	Pyrobaculum aerophilum str. IM2	+	-	+; (1)	+	+	+	+; (1)	+; (2)	+; (6)	+; (4)	-	-	13
	Pyrobaculum arsenaticum DSM 13514	+	-	+; (1)	-	+	+	+; (1)	+; (1)	+; (6)	+; (5)	-	-	13
	Pyrobaculum calidifontis JCM 11548	+	-	+; (1)	-	-	+	+; (1)	+; (1)	+; (7)	+; (5)	-	-	14
	Pyrobaculum islandicum DSM 4184	+	-	+; (1)	-	+	+	+; (1)	+; (1)	+; (5)	+; (3)	-	-	10
	Pyrobaculum neutrophilum V24Sta	+	-	+; (1)	-	+	+	+; (1)	+; (1)	+; (4)	+; (3)	-	-	9
	Pyrobaculum oguniense TE7	+	-	+; (1)	+	-	+	+; (1)	+; (3)	+; (8)	+; (5)	-	-	17
	Pyrobaculum sp. 1860	+	-	+; (1)	+	+	+	+; (4)	+; (2)	+; (8)	+; (5)	-	-	19
	Thermofilum pendens Hrk 5	+	-	-	-	+	+	-	-	+; (4)	+; (4)	-	-	8
	Thermofilum carboxyditrophus 1505	+	-	-	-	+	+	-	-	+; (3)	+; (5)	-	-	8
	Thermoproteus uzoniensis 768-20	+	-	-	+	-	+	+; (2)	+; (1)	+; (4)	+; (3)	-	-	10
	Thermoproteus tenax Kra 1	+	-	+; (1)	+	-	+	+; (1)	+; (2)	+; (5)	+; (4)	-	-	12
	Vulcanisaeta distributa DSM 14429	+	-	-	+	-	+	+; (2)	+; (4)	+; (5)	+; (6)	-	-	17
	Vulcanisaeta moutnovskia 768-28	+	-	-	+	-	+	+; (3)	+; (4)	+; (2)	+; (7)	-	-	16
Archaeoglobales	Archaeoglobus fulgidus DSM 4304	+	-	-	+	-	+	+; (1)	-	+; (5)	+; (4)	-	-	10
	Archaeoglobus sulfaticallidus PM70-1	+	-	-	-	+	+	-	-	+; (1)	+; (5)	-	-	6
	Archaeoglobus profundus DSM 5631	+	+	-	+	-	+	-	-	+; (1)	+; (2)	-	-	3
	Archaeoglobus veneficus SNP6	+	+	-	+	-	+	-	-	+; (4)	+; (2)	-	-	6
	Ferroglobus placidus DSM 10642	+	+	-	-	+	+	+; (1)	-	+; (7)	+; (7)	-	-	15
	Geoglobus acetivorans SBH6	+	-	-	+	-	+	+; (1)	-	+; (2)	+; (4)	-	-	7
	Geoglobus ahangari 234	+	-	-	+	+	+	+; (2)	-	+; (2)	+; (5)	-	-	9
Halobacteriales	Haladaptatus paucihalophilus DX253	+	-	-	+	-	+	+; (4)	-	+; (7)	+; (3)	+; (2)	-	16
	Halalkalicoccus jeotgali B3	+	-	-	+	+	+	+; (3)	+; (3)	+; (4)	+; (4)	+; (2)	-	16
	Halarchaeum acidiphilum MH1-52-1	+	-	-	+	-	+	+; (1)	-	+; (4)	-	+; (1)	-	6
	Haloarcula amylolytica JCM 13557	+	-	-	+	+	+	+; (2)	+; (2)	+; (7)	+; (3)	+; (1)	-	15
	Haloarcula argentinensis DSM 12282	+	-	-	+	+	+	+; (2)	+; (2)	+; (6)	+; (2)	+; (1)	-	13
	Haloarcula californiae ATCC 33799	+	-	-	+	+	+	+; (4)	+; (2)	+; (6)	+; (2)	+; (1)	-	15
	Haloarcula hispanica ATCC 33960	+	-	-	+	+	+	+; (3)	+; (2)	+; (7)	+; (3)	+; (1)	-	16
	Haloarcula japonica DSM 6131	+	-	-	+	+	+	+; (3)	+; (2)	+; (5)	+; (3)	+; (1)	-	14
	Haloarcula marismortui ATCC 43049	+	-	-	+	+	+	+; (4)	+; (2)	+; (6)	+; (2)	+; (1)	-	15
	Haloarcula sinaiiensis ATCC 33800	+	-	-	+	+	+	+; (4)	+; (2)	+; (6)	+; (2)	+; (1)	-	15
	Haloarcula vallismortis ATCC 29715	+	-	-	+	+	+	+; (3)	+; (2)	+; (6)	+; (2)	+; (1)	-	14
	Halobacterium salinarum R1	+	-	-	+	-	+	+; (1)	-	+; (1)	-	+; (1)	-	3
	Halobacterium sp. DL1	+	-	-	+	-	+	+; (3)	+; (6)	-	-	+; (1)	-	10
	Halococcus hamelinensis 100A6	+	-	-	+	-	+	+; (4)	+; (1)	+; (4)	-	+; (2)	-	11
	Halococcus morrhuae DSM 1307	+	-	-	+	-	+	+; (4)	+; (2)	+; (3)	-	+; (3)	-	12
	Halococcus saccharolyticus DSM 5350	+	-	-	+	-	+	+; (3)	+; (5)	+; (4)	-	+; (2)	-	14
	Halococcus salifodinae DSM 8989	+	-	-	+	-	+	+; (3)	+; (3)	+; (5)	-	+; (1)	-	12
	Halococcus thailandensis JCM 13552	+	-	-	+	-	+	+; (4)	+; (2)	+; (4)	-	+; (3)	-	13
	Haloferax alexandrinus JCM 10717	+	-	-	+	+	+	+; (3)	-	+; (6)	+; (3)	+; (1)	-	13
	Haloferax elongans ATCC BAA-1513	+	-	-	-	+	+	+; (4)	-	+; (1)	+; (2)	+; (3)	-	10
	Haloferax gibbonsii ATCC 33959	+	-	-	+	+	+	+; (3)	-	+; (3)	+; (3)	+; (1)	-	10
	Haloferax larsenii JCM 13917	+	-	-	-	+	+	+; (4)	-	+; (1)	+; (2)	+; (3)	-	10
	Haloferax lucentense DSM 14919	+	-	-	+	+	+	+; (3)	-	+; (5)	+; (3)	+; (1)	-	12
	Haloferax mediterranei ATCC 33500	+	-	-	+	+	+	+; (4)	-	+; (4)	+; (2)	+; (3)	-	13
	Haloferax mucosum ATCC BAA-1512	+	-	-	-	+	+	+; (3)	-	-	-	+; (1)	-	4
	Haloferax prahovense DSM 18310	+	-	-	+	+	+	+; (3)	-	+; (3)	+; (3)	+; (1)	-	10
	Haloferax sp. ATCC BAA-644	+	-	-	+	+	+	+; (3)	+; (1)	+; (5)	+; (3)	+; (1)	-	13
	Haloferax sp. ATCC BAA-645	+	-	-	+	+	+	+; (3)	+; (1)	+; (5)	+; (3)	+; (1)	-	13
	Haloferax sp. ATCC BAA-646	+	-	-	+	+	+	+; (3)	+; (1)	+; (5)	+; (3)	+; (1)	-	13
	Haloferax sp. BAB2207	+	-	-	+	+	+	+; (3)	+; (1)	+; (8)	+; (3)	+; (1)	-	16
	Haloferax sulfurifontis ATCC BAA-897	+	-	-	+	+	+	+; (3)	-	+; (5)	+; (3)	+; (1)	-	12
	Haloferax volcanii DS2	+	-	-	+	+	+	+; (3)	+; (1)	+; (5)	+; (3)	+; (1)	-	13
	Halogranum salarium B-1	+	-	-	+	-	+	+; (3)	+; (1)	+; (4)	+; (4)	+; (2)	-	14
	Halomicrobium katesii DSM 19301	+	-	-	+	-	+	+; (2)	-	+; (3)	-	+; (1)	-	6
	Halomicrobium mukohataei DSM 12286	+	-	-	+	-	+	+; (2)	-	+; (3)	-	+; (1)	-	6
	Halonotius sp. J07HN4	+	-	-	+	-	+	+; (1)	-	+; (7)	-	+; (1)	-	9
	Halonotius sp. J07HN6	+	-	-	+	-	+	+; (1)	-	+; (3)	-	-	-	4
	Haloquadratum sp. J07HQX50	-	-	-	-	-	-	-	-	-	-	-	-	0
	Haloquadratum walsbyi C23	+	-	-	+	-	+	-	+; (2)	+; (5)	-	+; (1)	-	8
	Halorhabdus tiamatea SARL4B	+	-	-	-	-	+	-	-	-	-	+; (1)	-	1
	Halorhabdus utahensis DSM 12940	+	-	-	+	-	+	+; (2)	-	+; (1)	-	+; (1)	-	4
	Halorubrum aidingense JCM 13560	+	-	-	-	+	+	+; (2)	-	+; (1)	+; (4)	+; (1)	-	8
	Halorubrum arcis JCM 13916	+	-	-	-	+	+	+; (3)	-	+; (2)	+; (3)	+; (1)	-	9
	Halorubrum californiensis DSM 19288	+	-	-	-	+	+	+; (3)	-	-	+; (2)	+; (1)	-	6
	Halorubrum coriense DSM 10284	+	-	-	-	+	+	+; (3)	-	+; (1)	+; (2)	+; (2)	-	8
	Halorubrum distributum JCM 10118	+	-	-	+	+	+	+; (5)	-	+; (4)	+; (3)	+; (2)	-	14
	Halorubrum ezzemoulense DSM 17463	+	-	-	-	+	+	+; (4)	-	+; (1)	+; (3)	+; (2)	-	10
	Halorubrum hochstenium ATCC 700873	+	-	-	-	+	+	+; (3)	-	+; (2)	+; (3)	+; (1)	-	9
	Halorubrum kocurii JCM 14978	+	-	-	+	+	+	+; (3)	-	+; (4)	+; (3)	+; (1)	-	11
	Halorubrum lacusprofundi ATCC 49239	+	-	-	+	+	+	+; (3)	-	+; (4)	+; (3)	+; (1)	-	11
	Halorubrum lipolyticum DSM 21995	+	-	-	-	+	+	+; (2)	-	+; (5)	+; (5)	+; (1)	-	13
	Halorubrum litoreum JCM 13561	+	-	-	-	+	+	+; (4)	-	+; (2)	+; (3)	+; (2)	-	11
	Halorubrum saccharovorum DSM 1137	+	-	-	-	+	+	+; (3)	-	+; (3)	+; (3)	+; (2)	-	11
	Halorubrum sp. J07HR59	+	-	-	+	-	+	+; (2)	-	+; (1)	+; (3)	+; (1)	-	7
	Halorubrum sp. T3	+	-	-	-	+	+	+; (3)	-	+; (3)	+; (3)	+; (2)	-	11
	Halorubrum tebenquichense DSM 14210	+	-	-	+	+	+	+; (3)	-	+; (4)	+; (3)	+; (1)	-	11
	Halorubrum terrestre JCM 10247	+	-	-	+	+	+	+; (5)	-	+; (4)	+; (3)	+; (2)	-	14
	Halosarcina pallida JCM 14848	+	-	-	+	-	+	+; (6)	+; (2)	+; (8)	-	+; (2)	-	18
	Halosimplex carlsbadense 2-9-1	+	-	-	+	-	+	+; (4)	+; (3)	+; (2)	-	+; (3)	-	12
	Natronomonas moolapensis 8.8.11	+	-	-	+	+	+	+; (2)	+; (1)	+; (1)	+; (3)	+; (1)	-	8
	Natronomonas pharaonis DSM 2160	+	-	-	+	+	+	+; (3)	-	+; (4)	+; (4)	+; (1)	-	12
	halophilic archaeon J07HB67	+	-	-	+	-	+	+; (3)	-	-	-	-	-	3
	halophilic archaeon J07HX5	-	-	-	-	-	-	-	-	-	-	-	-	0
	halophilic archaeon J07HX64	+	-	-	+	-	+	+; (3)	-	-	-	+; (1)	-	4
	Haladaptatus cibarius D43	+	-	-	-	+	+	+; (1)	-	+; (2)	+; (3)	-	-	6
	haloarchaeon 3A1_DGR	+	-	-	-	+	+	+; (2)	-	+; (1)	+; (4)	+; (1)	-	8
	Halanaeroarchaeum sulfurireducens HSR2	+	-	-	+	-	+	+; (1)	-	+; (4)	+; (3)	-	-	8
	Haloarcula salaria H5-DGR	+	-	-	+	+	+	+; (5)	+; (2)	+; (12)	+; (5)	+; (1)	-	25
	Halococcus sediminicola CBA1101	+	-	-	+	-	+	+; (5)	+; (3)	+; (3)	-	+; (3)	-	14
	Halapricum salinum CBA1105	+	-	-	+	-	+	+; (3)	-	+; (4)	-	+; (1)	-	8
Haloferacales	Halobellus rufus CBA1103	+	-	-	+	+	+	+; (3)	+; (2)	+; (1)	+; (4)	+; (1)	-	11
	Haloferax denitrificans ATCC 35960	+	-	-	+	+	+	+; (4)	-	+; (5)	+; (4)	+; (1)	-	14
	Halogeometricum borinquense DSM 11551	+	-	-	+	+	+	+; (4)	-	+; (2)	+; (3)	+; (1)	-	10
Natrialbales	Halopiger salifodinae KCY07-B2	+	-	-	+	+	+	+; (2)	+; (3)	+; (8)	+; (4)	+; (1)	-	18
	Natrinema pellirubrum DSM 15624	+	-	-	+	+	+	+; (4)	-	+; (4)	+; (3)	+; (1)	-	12
	Natronobacterium gregoryi SP2	+	-	-	+	+	+	+; (3)	-	+; (7)	+; (6)	+; (1)	-	17
	Natronolimnobius innermongolicus JCM 12255	+	-	-	-	+	+	+; (2)	-	+; (3)	+; (4)	+; (2)	-	11
	Halobiforma lacisalsi AJ5	+	-	-	+	+	+	+; (8)	+; (1)	+; (8)	+; (5)	+; (1)	-	23
	Halobiforma nitratireducens JCM 10879	+	-	-	+	+	+	+; (3)	-	+; (6)	+; (5)	-	-	14
	Halopiger sp. IIH2	+	-	-	+	+	+	+; (1)	-	+; (2)	+; (3)	+; (1)	-	7
	Halopiger sp. IIH3	+	-	-	-	+	+	+; (2)	-	+; (2)	+; (2)	+; (1)	-	7
	Halopiger xanaduensis SH-6	+	-	-	+	+	+	+; (3)	-	+; (6)	+; (4)	+; (1)	-	14
	Haloterrigena limicola JCM 13563	+	-	-	+	+	+	+; (2)	-	+; (3)	+; (2)	+; (2)	-	9
	Haloterrigena salina JCM 13891	+	-	-	+	+	+	+; (3)	-	+; (9)	+; (6)	+; (3)	-	21
	Haloterrigena thermotolerans DSM 11522	+	-	-	+	+	+	+; (4)	+; (1)	+; (4)	+; (3)	-	-	12
	Haloterrigena turkmenica DSM 5511	+	-	-	+	+	+	+; (4)	+; (2)	+; (9)	+; (8)	+; (3)	-	26
	Halovivax asiaticus JCM 14624	+	-	-	-	-	+	+; (1)	-	+; (1)	-	+; (1)	-	3
	Halovivax ruber XH-70	+	-	-	-	-	+	+; (1)	-	-	-	+; (1)	-	2
	Natrialba aegyptia DSM 13077	+	-	-	-	+	+	+; (2)	-	+; (4)	+; (3)	+; (4)	-	13
	Natrialba asiatica DSM 12278	+	-	-	-	+	+	+; (2)	-	+; (4)	+; (4)	+; (2)	-	12
	Natrialba chahannaoensis JCM 10990	+	-	-	-	+	+	+; (1)	-	+; (1)	+; (4)	+; (2)	-	8
	Natrialba hulunbeirensis JCM 10989	+	-	-	-	+	+	+; (1)	-	+; (1)	+; (4)	+; (1)	-	7
	Natrialba magadii ATCC 43099	+	-	-	-	+	+	+; (1)	-	-	+; (4)	+; (1)	-	6
	Natrialba taiwanensis DSM 12281	+	-	-	-	+	+	+; (2)	+; (1)	+; (4)	+; (3)	+; (3)	-	13
	Natrinema altunense JCM 12890	+	-	-	+	+	+	+; (1)	-	+; (3)	+; (2)	+; (1)	-	7
	Natrinema gari JCM 14663	+	-	-	+	+	+	+; (1)	-	+; (1)	+; (1)	+; (1)	-	4
	Natrinema pallidum DSM 3751	+	-	-	+	+	+	+; (2)	-	+; (3)	+; (2)	+; (1)	-	8
	Natrinema sp. J7-1	+	-	-	+	+	+	+; (1)	-	+; (1)	+; (1)	+; (1)	-	4
	Natrinema sp. J7-2	+	-	-	+	+	+	+; (1)	-	+; (1)	+; (1)	+; (1)	-	4
	Natrinema versiforme JCM 10478	+	-	-	+	+	+	+; (3)	+; (1)	+; (4)	+; (4)	+; (2)	-	14
	Natronococcus amylolyticus DSM 10524	+	-	-	+	+	+	+; (3)	+; (1)	+; (6)	+; (6)	+; (2)	-	18
	Natronococcus jeotgali DSM 18795	+	-	-	+	+	+	+; (4)	+; (1)	+; (7)	+; (3)	+; (1)	-	16
	Natronococcus occultus SP4	+	-	-	+	+	+	+; (3)	+; (1)	+; (7)	+; (4)	+; (1)	-	16
	Natronorubrum bangense JCM 10635	+	-	-	+	+	+	+; (3)	+; (2)	+; (3)	+; (5)	+; (1)	-	14
	Natronorubrum sulfidifaciens JCM 14089	+	-	-	+	+	+	+; (2)	+; (2)	+; (2)	+; (2)	+; (2)	-	10
	Natronorubrum tibetense GA33	+	-	-	+	+	+	+; (2)	+; (3)	+; (2)	+; (4)	+; (2)	-	13
	Salinarchaeum laminariae Harcht-Bsk1	+	-	-	-	-	+	+; (2)	-	-	-	+; (1)	-	3
Methanobacteriales	Methanobacterium formicicum DSM 3637	+	-	-	-	+	+	+; (2)	-	+; (4)	-	+; (1)	+; (2)	9
	Methanobacterium sp. AL-21	+	-	-	+	-	+	-	-	+; (2)	-	+; (1)	+; (2)	5
	Methanobacterium sp. Maddingley MBC34	+	-	-	-	+	+	+; (2)	-	+; (4)	-	-	+; (2)	8
	Methanobacterium sp. SWAN-1	+	+	-	+	-	+	+; (1)	-	+; (3)	-	+; (1)	+; (3)	8
	Methanobrevibacter boviskoreani JH1	+	+	-	-	-	+	-	-	+; (2)	-	-	+; (1)	3
	Methanobrevibacter ruminantium M1	+	+	-	-	-	+	-	-	+; (3)	-	-	+; (1)	4
	Methanobrevibacter smithii DSM 2374	+	+	-	-	-	+	-	-	+; (2)	-	-	+; (1)	3
	Methanobrevibacter sp. AbM4	+	+	-	-	-	+	-	-	+; (2)	-	-	+; (1)	3
	Methanosphaera stadtmanae DSM 3091	+	-	-	-	-	-	-	-	+; (2)	-	-	+; (1)	3
	Methanothermobacter marburgensis str. Marburg	+	+	-	-	+	+	-	-	+; (5)	-	-	+; (2)	7
	Methanothermobacter thermautotrophicus str. Delta H	+	+	-	-	+	+	-	-	+; (5)	-	-	+; (2)	7
	Methanothermus fervidus DSM 2088	+	+	-	+	-	+	-	-	+; (4)	-	-	+; (1)	5
	Methanobrevibacter wolinii SH	+	+	-	-	-	+	-	-	+; (2)	-	-	+; (2)	4
	Methanobrevibacter oralis JMR01	+	+	-	-	-	+	-	-	+; (2)	-	-	+; (1)	3
	Methanobrevibacter arboriphilus ANOR1	+	+	-	-	-	+	-	-	+; (2)	-	-	+; (4)	6
	Methanobacterium arcticum M2	+	+	-	+	-	+	+; (1)	-	+; (6)	-	+; (1)	+; (2)	10
	Methanobacterium veterum MK4	+	+	-	+	-	+	+; (1)	-	+; (6)	-	+; (1)	+; (2)	10
Methanococcales	Methanocaldococcus fervens AG86	+	+	-	+	-	+	-	-	+; (3)	+; (1)	-	+; (1)	5
	Methanocaldococcus infernus ME	+	+	-	+	-	+	-	-	+; (2)	+; (1)	-	+; (2)	5
	Methanocaldococcus jannaschii DSM 2661	+	-	-	+	-	+	-	-	+; (3)	+; (1)	-	+; (1)	5
	Methanocaldococcus sp. FS406-22	+	+	-	+	-	+	-	-	+; (6)	+; (1)	-	+; (2)	9
	Methanocaldococcus villosus KIN24-T80	+	+	-	+	-	+	-	-	+; (2)	+; (1)	-	+; (1)	4
	Methanocaldococcus vulcanius M7	+	+	-	+	-	+	-	-	+; (4)	+; (1)	-	+; (2)	7
	Methanococcus aeolicus Nankai-3	+	+	-	+	+	+	-	-	+; (4)	+; (1)	-	+; (3)	8
	Methanococcus maripaludis C6	+	+	-	+	-	+	-	-	+; (4)	+; (1)	-	+; (2)	7
	Methanococcus vannielii SB	+	+	-	+	-	+	-	-	+; (6)	+; (1)	-	+; (2)	9
	Methanococcus voltae A3	+	+	-	+	-	+	-	-	+; (4)	+; (1)	-	+; (1)	6
	Methanothermococcus okinawensis IH1	+	+	-	+	-	+	-	-	+; (5)	+; (1)	-	+; (3)	9
	Methanothermococcus thermolithotrophicus DSM 2095	+	+	-	-	+	+	-	-	+; (7)	+; (1)	-	+; (3)	11
	Methanotorris formicicus Mc-S-70	+	+	-	+	-	+	-	-	+; (5)	+; (1)	-	+; (2)	8
	Methanotorris igneus Kol 5	+	+	-	+	-	+	-	-	+; (5)	+; (1)	-	+; (2)	8
Methanomicrobiales	Methanocorpusculum bavaricum DSM 4179	+	-	-	+	+	+	+; (1)	-	+; (4)	+; (1)	-	+; (1)	7
	Methanocorpusculum labreanum Z	+	-	-	+	+	+	+; (1)	-	+; (4)	+; (1)	-	+; (2)	8
	Methanoculleus bourgensis MS2	+	+	-	+	+	+	+; (2)	-	+; (7)	-	-	+; (1)	10
	Methanoculleus marisnigri JR1	+	+	-	+	+	+	-	-	+; (8)	+; (1)	-	+; (1)	10
	Methanofollis liminatans DSM 4140	+	+	-	+	+	+	+; (1)	-	+; (3)	+; (1)	-	+; (2)	7
	Methanolinea tarda NOBI-1	+	+	-	+	+	+	+; (1)	-	+; (5)	+; (1)	-	+; (2)	9
	Methanoplanus limicola DSM 2279	+	+	-	+	+	+	+; (1)	-	+; (3)	+; (2)	-	+; (1)	7
	Methanoplanus petrolearius DSM 11571	+	+	-	-	-	+	-	-	+; (8)	-	-	+; (2)	10
	Methanoregula boonei 6A8	+	+	-	-	-	+	+; (1)	-	+; (3)	-	-	+; (5)	9
	Methanoregula formicicum SMSP	+	+	-	-	+	+	-	-	+; (6)	-	-	+; (2)	8
	Methanosphaerula palustris E1-9c	+	+	-	+	+	+	+; (1)	-	+; (4)	+; (1)	-	+; (3)	9
	Methanospirillum hungatei JF-1	+	+	-	+	+	+	-	-	+; (9)	+; (1)	-	+; (2)	12
	Methanosarcina siciliae HI350	+	+	-	+	-	+	+; (1)	-	+; (4)	+; (3)	-	+; (3)	11
Methanocellales	Methanocella arvoryzae MRE50	+	+	-	-	+	+	+; (1)	-	+; (7)	+; (2)	-	+; (2)	12
	Methanocella conradii HZ254	+	+	-	-	+	+	+; (2)	-	+; (3)	+; (2)	-	+; (2)	9
	Methanocella paludicola SANAE	+	+	-	-	+	+	+; (2)	-	+; (4)	+; (2)	-	+; (2)	10
Methanopyrales	Methanopyrus kandleri AV19	+	+	-	-	-	-	-	-	+; (4)	-	-	+; (1)	5
Methanosarcinales	Methanococcoides burtonii DSM 6242	+	+	-	-	-	+	+; (1)	-	+; (1)	-	-	+; (1)	3
	Methanohalobium evestigatum Z-7303	+	-	-	+	-	+	+; (2)	-	+; (1)	+; (3)	-	+; (1)	7
	Methanohalophilus mahii DSM 5219	+	+	-	-	-	+	+; (1)	-	+; (1)	-	-	+; (1)	3
	Methanolobus psychrophilus R15	+	+	-	-	-	+	-	-	+; (1)	+; (1)	-	+; (2)	4
	Methanomethylovorans hollandica DSM 15978	+	+	-	-	-	+	+; (1)	-	+; (1)	+; (1)	-	+; (1)	4
	Methanosaeta concilii GP6	+	+	-	-	-	+	-	-	+; (3)	-	-	+; (2)	5
	Methanosaeta harundinacea 6Ac	+	+	-	-	+	+	-	-	+; (9)	+; (1)	-	+; (1)	11
	Methanosaeta thermophila PT	+	-	-	-	+	+	-	-	+; (4)	+; (1)	-	+; (1)	6
	Methanosalsum zhilinae DSM 4017	+	-	-	-	+	+	-	-	+; (2)	+; (1)	-	+; (1)	4
	Methanosarcina acetivorans C2A	+	+	-	+	-	+	+; (1)	-	+; (4)	+; (3)	-	+; (3)	11
	Methanosarcina barkeri str. Fusaro	+	+	-	-	-	+	-	-	+; (4)	+; (1)	-	+; (3)	8
	Methanosarcina mazei Go1	+	+	-	-	+	+	-	-	+; (2)	+; (3)	-	+; (2)	7
	Methanosarcina thermophila TM-1	+	+	-	-	+	+	+; (1)	-	+; (2)	+; (2)	-	+; (3)	8
	Methanosarcina horonobensis HB-1	+	+	-	+	+	+	+; (1)	-	+; (3)	+; (3)	-	+; (2)	9
	Methanosarcina lacustris Z-7289	+	+	-	+	-	+	+; (1)	-	+; (2)	+; (3)	-	+; (2)	8
	Methanosarcina vacuolata Z-761	+	+	-	-	-	+	-	-	+; (4)	+; (2)	-	+; (3)	9
	Methanococcoides methylutens MM1	+	+	-	-	-	+	+; (1)	-	+; (2)	-	-	+; (1)	4
	Methanolobus tindarius DSM 2278	+	+	-	-	-	+	+; (1)	-	+; (1)	+; (1)	-	+; (3)	6
	Methanosarcina soligelidi SMA-21	+	+	-	-	+	+	-	-	+; (3)	+; (3)	-	+; (2)	8
	Candidatus Methanoperedens nitroreducens	+	-	-	-	+	+	+; (2)	-	+; (4)	+; (3)	-	+; (2)	11
Thermococcales	Pyrococcus abyssi GE5	+	-	-	+	-	+	-	-	+; (3)	+; (5)	-	-	8
	Pyrococcus furiosus COM1	+	-	-	+	-	+	-	-	+; (2)	+; (5)	-	-	7
	Pyrococcus horikoshii OT3	+	-	-	+	-	+	-	-	+; (2)	+; (6)	-	-	8
	Pyrococcus sp. NA2	+	-	-	+	-	+	-	-	+; (2)	+; (4)	-	-	6
	Pyrococcus sp. ST04	+	-	-	+	-	+	-	-	+; (2)	+; (4)	-	-	6
	Pyrococcus yayanosii CH1	+	-	-	-	+	+	-	-	+; (2)	+; (4)	-	-	6
	Thermococcus barophilus MP	+	-	-	-	+	+	-	-	+; (2)	+; (4)	-	-	6
	Thermococcus gammatolerans EJ3	+	-	-	+	-	+	-	-	+; (3)	+; (4)	-	-	7
	Thermococcus kodakarensis KOD1	+	+	-	+	-	+	-	-	+; (3)	+; (4)	-	-	7
	Thermococcus litoralis DSM 5473	+	-	-	+	-	+	-	-	+; (3)	+; (4)	-	-	7
	Thermococcus onnurineus NA1	+	-	-	-	+	+	+; (1)	-	+; (4)	+; (5)	-	-	10
	Thermococcus sibiricus MM 739	+	-	-	+	-	+	+; (1)	-	+; (3)	+; (7)	-	-	11
	Thermococcus sp. 4557	+	-	-	+	-	+	-	-	+; (3)	+; (5)	-	-	8
	Thermococcus sp. AM4	+	-	-	+	-	+	-	-	+; (3)	+; (4)	-	-	7
	Thermococcus sp. CL1	+	-	-	+	-	+	-	-	+; (4)	+; (4)	-	-	8
	Thermococcus sp. PK	+	-	-	+	-	+	+; (3)	-	+; (3)	+; (7)	-	-	13
	Thermococcus zilligii AN1	+	-	-	+	-	+	-	-	+; (2)	+; (5)	-	-	7
	Palaeococcus pacificus DY20341	+	-	-	-	+	+	-	-	+; (3)	+; (4)	-	-	7
	Palaeococcus ferrophilus DSM 13482	+	-	-	+	-	+	+; (1)	-	+; (2)	+; (5)	-	-	8
	Thermococcus sp. ES1	+	-	-	+	-	+	+; (1)	-	+; (3)	+; (4)	-	-	8
	Thermococcus eurythermalis A501	+	-	-	+	-	+	-	-	+; (4)	+; (4)	-	-	8
Thermoplasmatales	Ferroplasma acidarmanus fer1	+	-	-	-	-	+	+; (1)	+; (2)	+; (2)	-	-	-	5
	Picrophilus torridus DSM 9790	+	-	-	-	-	+	+; (1)	+; (1)	+; (1)	-	-	-	3
	Thermoplasma acidophilum DSM 1728	+	-	-	+	-	+	+; (1)	-	+; (2)	+; (3)	-	-	6
	Thermoplasma volcanium GSS1	+	-	-	+	-	+	+; (1)	-	+; (2)	+; (2)	-	-	5
	Thermoplasmatales archaeon BRNA1	+	-	-	-	-	-	-	-	-	-	-	+; (1)	1
	Thermoplasmatales archaeon SCGC AB-539-C06	-	-	-	-	-	-	-	-	-	-	-	-	0
	Thermoplasmatales archaeon SCGC AB-539-N05	-	-	-	-	-	-	-	-	-	+; (1)	-	-	1
	Thermoplasmatales archaeon SCGC AB-540-F20	-	-	-	-	-	-	-	-	-	+; (4)	-	-	4
	Acidiplasma sp. MBA-1	+	-	-	-	-	+	+; (1)	+; (2)	+; (1)	-	-	-	4
Methanomassiliicoccales	Candidatus Methanomethylophilus alvus Mx1201	+	-	-	-	-	-	-	-	-	-	-	+; (1)	1
	Candidatus Methanoplasma termitum	+	-	-	-	-	-	-	-	-	-	-	+; (1)	1
	Candidatus Methanomassiliicoccus intestinalis Issoire-Mx1	+	-	-	-	-	-	-	-	-	-	-	+; (2)	2
	Methanomassiliicoccus luminyensis B10	+	+	-	-	-	-	-	-	-	-	-	+; (4)	4
Nanoarchaeota	Nanoarchaeum equitans Kin4-M	-	-	-	-	-	-	-	-	-	-	-	-	0
	Nanoarchaeote Nst1	-	-	-	-	-	-	-	-	-	+; (1)	-	-	1
Notes:
1. No organisms that contain the Moco biosynthetic pathway but lack any known Moco-dependent molybdoprotein homologs
2. Organisms containing Moco-dependent molybdoproteins but lack any known Mo transporters and Moco biosynthetic pathway are highlighted in red and bold font (Total: 4).

## Sheet: Table S3
Table S3. Occurence of Mo utiliztion trait in eukaryotes
Lineage	Organism	Mo-utilizing	Mo transporters		Moco	Mo-dependent enzymes			Molybdoproteomes
			MOT1	MOT2		SO(SO, NR)	XO(XDH, AO)	mARC, excluding Moco sulfurase
Alveolata/Ciliophora	Euplotes crassus	-	-	-	-	-	-	-	0
	Ichthyophthirius multifiliis	-	-	-	-	-	-	-	0
	Paramecium tetraurelia	-	-	-	-	-	-	-	0
	Tetrahymena thermophila SB210	-	-	-	-	-	-	-	0
	Stylonychia lemnae	+	-	-	+	+; (2)	-	+; (1)	3
	Tetrahymena elliotti	-	-	-	-	-	-	-	0
	Oxytricha trifallax	+	-	-	+	+; (2)	-	+; (1)	3
Alveolata/Perkinsea	Perkinsus marinus ATCC 50983	+	+	+	+	+; (1)	+; (3)	+; (2)	6
Alveolata/Apicomplexa	Babesia bovis T2Bo	-	-	-	-	-	-	-	0
	Babesia equi	-	-	-	-	-	-	-	0
	Cryptosporidium hominis	-	-	-	-	-	-	-	0
	Cryptosporidium muris	-	-	-	-	-	-	-	0
	Cryptosporidium parvum	-	-	-	-	-	-	-	0
	Plasmodium berghei	-	-	-	-	-	-	-	0
	Plasmodium chabaudi	-	-	-	-	-	-	-	0
	Plasmodium falciparum 3D7	-	-	-	-	-	-	-	0
	Plasmodium reichenowi	-	-	-	-	-	-	-	0
	Plasmodium vivax	-	-	-	-	-	-	-	0
	Plasmodium yoelii yoelii	-	-	-	-	-	-	-	0
	Theileria parva	-	-	-	-	-	-	-	0
	Toxoplasma gondii ME49	+	-	+	+	+; (1)	-	-	1
Cryptophyta	Cryptomonas paramecium	-	-	-	-	-	-	-	0
	Guillardia theta CCMP2712	+	+	+	+	+; (1)	+; (1)	+; (1)	3
	Hemiselmis andersenii	-	-	-	-	-	-	-	0
Dictyosteliida	Acytostelium subglobosum LB1	+	-	+	+	+; (1)	+; (1)	+; (1)	3
	Dictyostelium discoideum AX4	+	-	+	+	+; (1)	+; (1)	+; (4)	6
	Dictyostelium fasciculatum	+	-	+	+	+; (1)	+; (1)	+; (1)	3
Diplomonadida	Giardia lamblia ATCC 50803	-	-	-	-	-	-	-	0
	Spironucleus salmonicida	-	-	-	-	-	-	-	0
Entamoebidae	Entamoeba dispar SAW760	-	-	-	-	-	-	-	0
	Entamoeba histolytica HM-1:IMSS	-	-	-	-	-	-	-	0
	Entamoeba invadens IP1	-	-	-	-	-	-	-	0
	Entamoeba nuttalli	-	-	-	-	-	-	-	0
Fungi/Pezizomycotina	Ajellomyces capsulatus NAm1	+	+	-	+	+; (3)	+; (2)	+; (1)	6
	Aspergillus clavatus NRRL 1	+	+	-	+	+; (3)	+; (1)	+; (3)	7
	Aspergillus flavus NRRL3357	+	+	-	+	+; (5)	+; (1)	+; (3)	9
	Aspergillus fumigatus Af293	+	+	-	+	+; (3)	+; (1)	+; (3)	7
	Aspergillus nidulans FGSC A4	+	+	-	+	+; (3)	+; (2)	+; (2)	7
	Aspergillus terreus NIH2624	+	+	-	+	+; (3)	+; (2)	+; (3)	8
	Botryotinia fuckeliana B05.10	+	+	+	+	+; (2)	+; (2)	+; (2)	6
	Chaetomium globosum CBS 148.51	+	+	+	+	+; (3)	+; (1)	+; (2)	6
	Coccidioides immitis RS	+	+	+	+	+; (2)	+; (1)	+; (2)	5
	Fusarium graminearum PH-1	+	+	-	+	+; (3)	+; (1)	+; (4)	8
	Fusarium pseudograminearum CS3096	+	+	-	+	+; (3)	+; (1)	+; (4)	8
	Fusarium verticillioides 7600	+	+	+	+	+; (6)	+; (2)	+; (4)	12
	Coccidioides posadasii C735 delta SOWgp	+	+	+	+	+; (2)	+; (1)	+; (2)	5
	Neosartorya fischeri NRRL 181	+	+	-	+	+; (3)	+; (2)	+; (3)	8
	Neurospora crassa OR74A	+	+	-	+	+; (3)	+; (1)	+; (2)	6
	Penicillium marneffei ATCC 18224	+	+	-	+	+; (3)	+; (1)	+; (2)	6
	Phaeosphaeria nodorum SN15	+	+	+	+	+; (5)	+; (2)	+; (4)	11
	Pyrenophora tritici-repentis Pt-1C-BFP	+	+	+	+	+; (3)	+; (2)	+; (4)	9
	Sclerotinia sclerotiorum 1980	+	+	+	+	+; (2)	+; (3)	+; (3)	8
	Talaromyces stipitatus ATCC 10500	+	+	-	+	+; (4)	+; (1)	+; (2)	7
	Trichoderma atroviride IMI 206040	+	+	+	+	+; (3)	+; (1)	+; (3)	7
	Trichoderma reesei QM6a	+	+	+	+	+; (4)	+; (1)	+; (2)	7
	Trichoderma virens Gv29-8	+	+	+	+	+; (4)	+; (1)	+; (3)	8
	Uncinocarpus reesii 1704	+	+	+	+	+; (2)	+; (1)	+; (2)	5
Fungi/Saccharomycotina	Ashbya gossypii ATCC 10895	-	-	-	-	-	-	-	0
	Candida albicans SC5314	-	-	-	-	-	-	-	0
	Candida glabrata CBS 138	-	-	-	-	-	-	-	0
	Candida tropicalis MYA-3404	-	-	-	-	-	-	-	0
	Clavispora lusitaniae ATCC 42720	-	-	-	-	-	-	-	0
	Debaryomyces hansenii CBS767	-	-	-	-	-	-	-	0
	Kazachstania naganishii	-	-	-	-	-	-	-	0
	Kluyveromyces lactis NRRL Y-1140	-	-	-	-	-	-	-	0
	Kluyveromyces waltii NCYC 2644	-	-	-	-	-	-	-	0
	Lodderomyces elongisporus NRRL YB-4239	-	-	-	-	-	-	-	0
	Pichia guilliermondii ATCC 6260	-	-	-	-	-	-	-	0
	Pichia stipitis CBS 6054	-	-	-	-	-	-	-	0
	Saccharomyces bayanus 623-6C	-	-	-	-	-	-	-	0
	Saccharomyces castellii NRRL Y-12630	-	-	-	-	-	-	-	0
	Saccharomyces cerevisiae RM11-1a	-	-	-	-	-	-	-	0
	Saccharomyces kluyveri NRRL Y-12651	-	-	-	-	-	-	-	0
	Saccharomyces kudriavzevii IFO 1802	-	-	-	-	-	-	-	0
	Saccharomyces mikatae IFO 1815	-	-	-	-	-	-	-	0
	Saccharomyces paradoxus NRRL Y-17217	-	-	-	-	-	-	-	0
	Vanderwaltozyma polyspora DSM 70294	-	-	-	-	-	-	-	0
	Yarrowia lipolytica CLIB122	-	-	-	-	-	-	-	0
Fungi/Schizosaccharomycetes	Schizosaccharomyces japonicus yFS275	-	-	-	-	-	-	-	0
	Schizosaccharomyces pombe 972h	-	-	-	-	-	-	-	0
	Schizosaccharomyces cryophilus OY26	-	-	-	-	-	-	-	0
	Schizosaccharomyces octosporus	-	-	-	-	-	-	-	0
Fungi/Basidiomycota	Agaricus bisporus var. bisporus H97	+	-	+	+	+; (1)	-	+; (2)	3
	Coprinopsis cinerea okayama7#130	+	-	+	+	+; (2)	-	+; (1)	3
	Cryptococcus neoformans R265	-	-	-	-	-	-	-	0
	Galerina marginata CBS 339.88	+	-	+	+	+; (3)	-	+; (1)	4
	Mixia osmundae IAM 14324	+	-	-	+	+; (2)	-	+; (1)	3
	Puccinia graminis	-	-	-	-	-	-	-	0
	Rhodotorula toruloides NP11	+	-	-	+	+; (2)	+; (1)	+; (2)	5
	Suillus luteus UH-Slu-Lm8-n1	+	-	+	+	+; (3)	-	+; (1)	4
	Trametes versicolor FP-101664 SS1	+	-	+	+	+; (4)	-	-	4
	Ustilago maydis 521	+	-	-	+	+; (2)	+; (1)	+; (2)	5
Fungi/Microsporidia	Anncaliia algerae PRA339	-	-	-	-	-	-	-	0
	Encephalitozoon cuniculi GB-M1	-	-	-	-	-	-	-	0
	Enterocytozoon bieneusi	-	-	-	-	-	-	-	0
	Encephalitozoon hellem	-	-	-	-	-	-	-	0
	Encephalitozoon intestinalis	-	-	-	-	-	-	-	0
	Encephalitozoon romaleae	-	-	-	-	-	-	-	0
	Mitosporidium daphniae	-	-	-	-	-	-	-	0
	Nematocida parisii ERTm3	-	-	-	-	-	-	-	0
	Nematocida sp. 1 ERTm6	-	-	-	-	-	-	-	0
	Nosema apis BRL 01	-	-	-	-	-	-	-	0
	Nosema bombycis CQ1	-	-	-	-	-	-	-	0
	Trachipleistophora hominis	-	-	-	-	-	-	-	0
	Vittaforma corneae ATCC 50505	-	-	-	-	-	-	-	0
	Vavraia culicis	-	-	-	-	-	-	-	0
Kinetoplastida	Leishmania braziliensis	-	-	-	-	-	-	-	0
	Leishmania donovani BPK282A1	-	-	-	-	-	-	-	0
	Leishmania infantum JPCM5	-	-	-	-	-	-	-	0
	Leishmania major strain Friedlin	-	-	-	-	-	-	-	0
	Leishmania mexicana MHOM/GT/2001/U1103	-	-	-	-	-	-	-	0
	Trypanosoma brucei	-	-	-	-	-	-	-	0
	Trypanosoma cruzi	-	-	-	-	-	-	-	0
	Trypanosoma grayi	-	-	+	-	-	-	-	0
Metazoa/Arthropoda	Aedes aegypti	+	-	-	+	+; (1)	+; (13)	+; (2)	16
	Anopheles gambiae str. PEST	+	-	-	+	+; (1)	+; (8)	+; (2)	11
	Acromyrmex echinatior	+	-	-	+	+; (1)	+; (5)	+; (1)	7
	Apis mellifera	+	-	-	+	+; (1)	+; (1)	+; (2)	4
	Bombyx mori	+	-	-	+	+; (1)	+; (11)	+; (1)	13
	Drosophila ananassae	+	-	-	+	+; (1)	+; (5)	+; (1)	7
	Drosophila erecta	+	-	-	+	+; (1)	+; (5)	+; (1)	7
	Drosophila grimshawi	+	-	-	+	+; (1)	+; (5)	+; (1)	7
	Drosophila melanogaster	+	-	-	+	+; (1)	+; (5)	+; (1)	7
	Drosophila mojavensis	+	-	-	+	+; (1)	+; (3)	+; (1)	5
	Drosophila persimilis	+	-	-	+	+; (1)	+; (7)	+; (2)	10
	Drosophila pseudoobscura	+	-	-	+	+; (1)	+; (7)	+; (2)	10
	Drosophila sechellia	+	-	-	+	+; (2)	+; (5)	+; (1)	8
	Drosophila simulans	+	-	-	+	+; (1)	+; (6)	+; (1)	8
	Drosophila virilis	+	-	-	+	+; (1)	+; (4)	+; (1)	6
	Drosophila willistoni	+	-	-	+	+; (1)	+; (4)	+; (1)	6
	Drosophila yakuba	+	-	-	+	+; (1)	+; (5)	+; (1)	7
	Halyomorpha halys	+	-	+	+	+; (1)	+; (8)	+; (3)	12
	Ixodes scapularis	+	-	-	+	+; (1)	+; (1)	+; (2)	4
	Nasonia vitripennis	+	-	-	+	+; (2)	+; (10)	+; (2)	14
	Papilio polytes	+	-	-	+	+; (1)	+; (11)	+; (1)	13
	Pediculus humanus corporis	+	-	-	+	+; (1)	+; (1)	+; (2)	4
	Tribolium castaneum	+	-	-	+	+; (1)	+; (4)	+; (1)	6
Metazoa/Mammals	Acinonyx jubatus	+	-	+	+	+; (1)	+; (2)	+; (2)	5
	Ailuropoda melanoleuca	+	-	+	+	+; (1)	+; (4)	+; (2)	7
	Aotus nancymaae	+	-	+	+	+; (1)	+; (4)	+; (2)	7
	Bos taurus	+	-	+	+	+; (1)	+; (4)	+; (2)	7
	Camelus bactrianus	+	-	+	+	+; (1)	+; (4)	+; (2)	7
	Camelus dromedarius	+	-	+	+	+; (1)	+; (4)	+; (2)	7
	Canis lupus familiaris	+	-	+	+	+; (1)	+; (3)	+; (2)	6
	Capra hircus	+	-	+	+	+; (1)	+; (4)	+; (2)	7
	Cavia porcellus	+	-	+	+	+; (1)	+; (4)	+; (2)	7
	Chlorocebus sabaeus	+	-	+	+	+; (1)	+; (4)	+; (2)	7
	Dasypus novemcinctus	+	-	+	+	+; (1)	+; (4)	+; (2)	7
	Echinops telfairi	+	-	+	+	+; (1)	+; (5)	+; (2)	8
	Equus caballus	+	-	+	+	+; (1)	+; (6)	+; (2)	9
	Felis catus	+	-	+	+	+; (1)	+; (3)	+; (2)	6
	Gorilla gorilla gorilla	+	-	+	+	+; (1)	+; (2)	+; (2)	5
	Heterocephalus glaber	+	-	+	+	+; (1)	+; (4)	+; (2)	7
	Homo sapiens	+	-	+	+	+; (1)	+; (2)	+; (2)	5
	Leptonychotes weddellii	+	-	+	+	+; (1)	+; (1)	+; (2)	4
	Lipotes vexillifer	+	-	+	+	+; (1)	+; (3)	+; (2)	6
	Loxodonta africana	+	-	+	+	+; (1)	+; (5)	+; (2)	8
	Macaca mulatta	+	-	+	+	+; (1)	+; (4)	+; (2)	7
	Microtus ochrogaster	+	-	+	+	+; (1)	+; (4)	+; (2)	7
	Monodelphis domestica	+	-	+	+	-	+; (5)	+; (2)	7
	Mus musculus	+	-	+	+	+; (1)	+; (5)	+; (2)	8
	Myotis lucifugus	+	-	+	+	+; (1)	+; (4)	+; (2)	7
	Nomascus leucogenys	+	-	+	+	+; (1)	+; (3)	+; (2)	6
	Odobenus rosmarus divergens	+	-	+	+	+; (1)	+; (4)	+; (2)	7
	Orcinus orca	+	-	+	+	+; (1)	+; (2)	+; (2)	5
	Ornithorhynchus anatinus	+	-	+	+	-	+; (8)	+; (1)	9
	Oryctolagus cuniculus	+	-	+	+	+; (1)	+; (5)	+; (2)	8
	Otolemur garnettii	+	-	+	+	+; (1)	+; (4)	+; (2)	7
	Ovis aries musimon	+	-	+	+	+; (1)	+; (4)	+; (2)	7
	Pan troglodytes	+	-	+	+	+; (1)	+; (3)	+; (2)	6
	Physeter catodon	+	-	+	+	+; (1)	+; (3)	+; (2)	6
	Pongo abeli	+	-	+	+	+; (1)	+; (4)	+; (2)	7
	Pteropus vampyrus	+	-	+	+	+; (1)	+; (3)	+; (2)	6
	Rattus norvegicus	+	-	+	+	+; (1)	+; (5)	+; (2)	8
	Sorex araneus	+	-	+	+	+; (1)	+; (4)	+; (2)	7
	Spermophilus tridecemlineatus	+	-	+	+	+; (1)	+; (4)	+; (2)	7
	Sus scrofa	+	-	+	+	+; (2)	+; (4)	+; (1)	7
	Tursiops truncatus	+	-	+	+	+; (1)	+; (2)	+; (2)	5
	Ursus maritimus	+	-	+	+	+; (1)	+; (4)	+; (2)	7
	Vicugna pacos	+	-	+	+	+; (1)	+; (4)	+; (2)	7
Metazoa/Amphibia	Xenopus tropicalis	+	-	+	+	+; (1)	+; (4)	+; (2)	7
	Xenopus laevis	+	-	+	+	+; (2)	+; (1)	+; (1)	4
Metazoa/Others	Anolis carolinensis	+	-	+	+	+; (1)	+; (5)	+; (3)	9
	Anas platyrhynchos	+	-	+	+	-	+; (2)	+; (1)	3
	Aptenodytes forsteri	+	-	+	+	-	+; (2)	+; (1)	3
	Callorhinchus milii	+	-	+	+	+; (1)	+; (2)	+; (1)	4
	Chaetura pelagica	+	-	+	+	-	+; (1)	+; (1)	2
	Chelonia mydas	+	-	+	+	-	+; (3)	+; (1)	4
	Ciona intestinalis	+	-	+	+	+; (1)	+; (3)	+; (1)	5
	Colius striatus	+	-	+	+	-	+; (2)	+; (1)	3
	Cuculus canorus	+	-	+	+	-	+; (2)	+; (1)	3
	Danio rerio	+	-	+	+	+; (1)	+; (3)	+; (1)	5
	Egretta garzetta	+	-	+	+	-	+; (2)	+; (1)	3
	Ficedula albicollis	+	-	+	+	+; (1)	+; (2)	+; (1)	4
	Gallus gallus	+	-	+	+	+; (1)	+; (3)	+; (1)	5
	Geospiza fortis	+	-	-	+	-	+; (2)	+; (1)	3
	Larimichthys crocea	+	-	+	+	+; (1)	+; (2)	+; (1)	4
	Meleagris gallopavo	+	-	+	+	+; (1)	+; (3)	+; (1)	5
	Melopsittacus undulatus	+	-	-	+	-	+; (3)	+; (1)	4
	Oryzias latipes	+	-	+	+	+; (1)	+; (2)	+; (1)	4
	Pelodiscus sinensis	+	-	+	+	+; (1)	+; (3)	+; (1)	5
	Poecilia reticulata	+	-	+	+	+; (1)	+; (2)	+; (1)	4
	Python bivittatus	+	-	+	+	+; (1)	+; (2)	+; (1)	4
	Serinus canaria	+	-	+	+	+; (1)	+; (2)	+; (1)	4
	Sturnus vulgaris	+	-	+	+	+; (1)	+; (2)	+; (1)	4
	Taeniopygia guttata	+	-	+	+	-	+; (2)	+; (1)	3
	Takifugu rubripes	+	-	+	+	+; (1)	+; (2)	+; (1)	4
	Tetraodon nigroviridis	+	-	+	+	+; (1)	+; (3)	+; (1)	5
Metazoa/Nematoda	Caenorhabditis brenneri	+	-	+	+	+; (1)	+; (5)	+; (4)	10
	Caenorhabditis briggsae	+	-	+	+	+; (1)	+; (3)	+; (2)	6
	Caenorhabditis elegans	+	-	+	+	+; (1)	+; (3)	+; (3)	7
	Caenorhabditis remanei	+	-	+	+	+; (1)	+; (3)	+; (3)	7
	Loa loa	+	-	+	+	+; (1)	-	-	1
	Trichinella spiralis	+	-	+	+	+; (1)	-	-	1
Parabasalidea	Trichomonas vaginalis G3	+	-	+	+	+; (1)	+; (3)	-	4
Rhodophyta	Cyanidioschyzon merolae 10D	+	-	+	+	+; (2)	-	+; (1)	3
	Chondrus crispus	+	-	+	+	+; (3)	+; (1)	+; (1)	5
	Galdieria sulphuraria	+	-	+	+	+; (2)	+; (1)	-	3
Stramenopiles	Aureococcus anophagefferens	+	+	+	+	+; (3)	+; (2)	+; (1)	6
	Aphanomyces invadans	+	+	+	+	+; (1)	+; (2)	+; (1)	4
	Aphanomyces astaci	+	+	+	+	+; (1)	+; (2)	+; (2)	5
	Phaeodactylum tricornutum CCAP 1055/1	+	+	+	+	+; (2)	+; (1)	-	3
	Phytophthora infestans T30-4	+	+	+	+	+; (3)	+; (1)	+; (1)	5
	Phytophthora parasitica INRA-310	+	+	+	+	+; (3)	+; (1)	+; (1)	5
	Phytophthora sojae	+	+	+	+	+; (3)	+; (1)	+; (1)	5
	Saprolegnia parasitica CBS 223.65	+	+	+	+	+; (1)	+; (2)	+; (1)	4
	Thalassiosira pseudonana CCMP1335	+	+	+	+	+; (2)	+; (1)	+; (1)	4
	Thalassiosira oceanica	+	+	+	+	+; (3)	+; (1)	+; (1)	5
Viridiplantae/Streptophyta	Arabidopsis thaliana	+	+	+	+	+; (4)	+; (6)	+; (2)	12
	Beta vulgaris subsp. vulgaris	+	+	+	+	+; (2)	+; (2)	+; (2)	6
	Brassica napus	+	+	+	+	+; (6)	+; (10)	+; (5)	21
	Brassica oleracea var. oleracea	+	+	+	+	+; (5)	+; (7)	+; (5)	17
	Camelina sativa	+	+	+	+	+; (3)	+; (5)	+; (2)	10
	Cucumis sativus	+	+	+	+	+; (5)	+; (3)	+; (1)	9
	Glycine max	+	+	+	+	+; (7)	+; (5)	+; (2)	14
	Gossypium raimondii	+	+	+	+	+; (5)	+; (4)	+; (2)	11
	Oryza sativa	+	+	+	+	+; (4)	+; (5)	+; (2)	11
	Physcomitrella patens	+	+	+	+	+; (4)	+; (5)	+; (2)	11
	Populus trichocarpa	+	+	+	+	+; (3)	+; (4)	+; (1)	8
	Solanum tuberosum	+	+	+	+	+; (2)	+; (5)	+; (2)	9
	Zea mays	+	+	+	+	+; (5)	+; (8)	+; (6)	19
Viridiplantae/Chlorophyta	Bathycoccus prasinos	+	+	+	+	+; (3)	+; (1)	+; (1)	5
	Chlorella variabilis	+	+	+	+	+; (2)	+; (2)	+; (1)	5
	Chlamydomonas reinhardtii	+	+	+	+	+; (2)	+; (1)	+; (1)	4
	Coccomyxa subellipsoidea C-169	+	+	+	+	+; (3)	+; (3)	+; (2)	8
	Micromonas pusilla CCMP1545	+	-	+	+	+; (2)	-	+; (1)	3
	Micromonas sp. RCC299	+	+	+	+	+; (2)	+; (1)	+; (1)	4
	Ostreococcus lucimarinus CCE9901	+	+	+	+	+; (2)	-	+; (1)	3
	Ostreococcus tauri	+	+	+	+	+; (1)	-	+; (1)	2
	Volvox carteri	+	+	+	+	+; (2)	+; (2)	+; (1)	5

## Sheet: Table S4
Table S4. Distribution of Mo transporters in Mo-utilizing bacteria
Lineage	Mo-utilizing	ModABC	WtpABC	TupABC	No transpoter
Acidobacteria	21	20	3	3	1
Actinobacteria	749	726	8	8	16
Aquificae	15	13	1	0	1
Armatimonadetes	0	0	0	0	0
Bacteroidetes	171	79	0	0	92
Caldiserica	1	1	1	0	0
Chlamydiae	0	0	0	0	0
Chlorobi	12	11	0	0	1
Chloroflexi	17	15	0	5	1
Chrysiogenetes	2	2	0	0	0
Cyanobacteria	97	83	1	3	14
Deferribacteres	6	6	1	1	0
Deinococcus-Thermus	41	38	0	9	3
Dictyoglomi	0	0	0	0	0
Elusimicrobia	0	0	0	0	0
Fibrobacteres	1	0	0	0	1
Firmicutes/Bacilli	304	285	6	17	13
Firmicutes/Clostridia	292	227	30	103	24
Firmicutes/Erysipelotrichia	5	5	0	0	0
Firmicutes/Negativicutes	32	31	2	5	0
Firmicutes/others	0	0	0	0	0
Fusobacteria	11	9	1	5	2
Gemmatimonadetes	4	1	1	0	2
Lentisphaerae	1	1	0	0	0
Marinimicrobia	0	0	0	0	0
Nitrospinae	1	1	0	0	0
Nitrospirae	9	5	0	3	1
Others	24	10	2	9	8
Planctomycetes	20	15	0	1	4
Alphaproteobacteria	500	414	7	143	68
Betaproteobacteria	265	259	27	67	3
Deltaproteobacteria	124	109	35	92	1
Epsilonproteobacteria	68	68	10	18	0
Gammaproteobacteria	812	780	32	169	15
Zetaproteobacteria	5	5	0	0	0
Proteobacteria/others	0	0	0	0	0
Spirochaetes	25	18	0	0	7
Synergistetes	14	10	1	13	0
Tenericutes/Mollicutes	0	0	0	0	0
Thermodesulfobacteria	7	4	0	5	0
Thermotogae	10	1	3	6	0
Verrucomicrobia	17	17	0	0	0
Total	3683	3269	172	685	278

## Sheet: Table S5
Table S5. Distribution of Mo transporters in Mo-utilizing archaea
Lineage	Mo-utilizing	ModABC	WtpABC	TupABC	No transpoter
Desulfurococcales	15	12	2	6	0
Sulfolobales	9	0	9	0	0
Thermoproteales	14	0	8	7	1
Archaeoglobales	7	3	5	3	0
Halobacteriales	68	0	52	43	1
Haloferacales	3	0	3	3	0
Natrialbales	34	0	23	31	3
Methanobacteriales	17	13	5	4	1
Methanococcales	14	13	13	2	0
Methanomicrobiales	13	11	10	10	0
Methanocellales	3	3	0	3	0
Methanopyrales	1	1	0	0	0
Methanosarcinales	20	16	4	8	0
Thermococcales	21	1	17	4	0
Thermoplasmatales	6	0	2	0	4
Methanomassiliicoccales	4	1	0	0	3
Nanoarchaeota	0	0	0	0	0
Total	249	74	153	124	13

## Sheet: Table S6
Table S6. Distribution of Mo transporters in Mo-utilizing eukaryotes
Lineage	Mo-utilizing	MOT1	MOT2	No transpoter
Alveolata/Ciliophora	2	0	0	2
Alveolata/Perkinsea	1	1	1	0
Alveolata/Apicomplexa	1	0	1	0
Cryptophyta	1	1	1	0
Dictyosteliida	3	0	3	0
Diplomonadida	0	0	0	0
Entamoebidae	0	0	0	0
Fungi/Pezizomycotina	24	24	12	0
Fungi/Saccharomycotina	0	0	0	0
Fungi/Schizosaccharomycetes	0	0	0	0
Fungi/Basidiomycota	8	0	5	3
Fungi/Microsporidia	0	0	0	0
Kinetoplastida	0	0	0	0
Metazoa/Arthropoda	23	0	1	22
Metazoa/Mammals	43	0	43	0
Metazoa/Amphibia	2	0	2	0
Metazoa/Others	26	0	24	2
Metazoa/Nematoda	6	0	6	0
Parabasalidea	1	0	1	0
Rhodophyta	3	0	3	0
Stramenopiles	10	10	10	0
Viridiplantae/Streptophyta	13	13	13	0
Viridiplantae/Chlorophyta	9	8	9	0
Total	176	57	135	29

## Sheet: Table S7
Table S7. List of Mo transporters, Moco biosynthesis components and molybdoproteins
Group	Protein name	Description	Notes
Moco biosynthesis protein	MoaA	Molybdenum cofactor biosynthesis protein MoaA
	MoaB	Molybdenum cofactor biosynthesis protein MoaB
	MoaC	Molybdenum cofactor biosynthesis protein MoaC
	MoaD	Molybdenum cofactor biosynthesis protein MoaD
	MoaE	Molybdenum cofactor biosynthesis protein MoaE
	MoeA	Molybdopterin biosynthesis protein MoeA
	MoeB	Molybdopterin biosynthesis protein MoeB
	MobA	Molybdenum cofactor guanylyltransferase
	MogA	Molybdenum cofactor biosynthesis protein MogA
Mo/W transporter	ModA	Molybdenum ABC transporter, periplasmic molybdate-binding protein	It mainly binds molybdate.
	ModB	Molybdenum ABC transporter, membrane integral channel protein
	ModC	Molybdenum ABC transporter, cytoplasmic ATPase
	WtpA	Tungsten ABC transporter, periplasmic molybdate/tungstate-binding protein	WtpA has a higher affinity for tungstate than ModA and its affinity for molybdate is similar to that of ModA.
	WtpB	Tungsten ABC transporter, membrane integral channel protein
	WtpC	Tungsten ABC transporter, cytoplasmic ATPase
	TupA	Tungstate ABC transporter, periplasmic tungstate-binding protein	It specifically binds tungstate.
	TupB	Tungstate ABC transporter, membrane integral channel protein
	TupC	Tungstate ABC transporter, cytoplasmic ATPase
Molybdoprotein family	SO	Sulfite oxidase
	XO	Xanthine oxidase
	DMSOR	Dimethylsulfoxide reductase
	AOR	Aldehyde:ferredoxin oxidoreductase	Almost all members of AOR bind W.
	MOSC-containing	Moco sulfurase C-terminal-containing protein
	Nitrogenase	Nitrogenase
