# Supplementary material for: Comparative genomics of molybdenum utilization in prokaryotes and eukaryotes
Source: BMC Genomics. 2018 Sep 19;19:691. doi: 10.1186/s12864-018-5068-0 (PMC6147048; doi:10.1186/s12864-018-5068-0)
Supplement: Supplementary file 3 — This file contains all molybdoprotein sequences analyzed in this study. (TXT 32763 kb) [file 12864_2018_5068_MOESM3_ESM.txt]

#Archaea
>SO family protein, gi|292493938|ref|NC_013964.1|, [Mo user]; [Haloferax volcanii DS2 (Archaea/Euryarchaeota/Halobacteriales)]
MHAHHDRSRPATPLSESILVCGDSRVSLTGPELRGLASEDRTVTVACASGTRHTATWTGVPVLDLFADAGLDDETTHLLVESADGYRVCIDVYATLDAVVAYARDGTPIGEEHDYETRFIAPDVDGSRTVKGVRAVEALALDPATDPESLEDIFKKP

>SO family protein, gi|374631066|ref|NZ_JH597761.1|, [Mo user]; [Metallosphaera yellowstonensis MK1 (Archaea/Crenarchaeota/Sulfolobales)]
METGKSLPRGQKVVKRFIYYAALGVPEIDEERYRLTVSGLVEKPQEYSYQELMRMIDVNYVRDFHCVTGWSVLGVSWEGVSLRNLLQRSVPKKEAKWVMFYSLDGYTTAVPLEDAMSEDAVVVLKMNGKPLTREQGFPARPFIPYLYAWKSAKWLASVELLPDYVDGYWEERGYHERGNVWEEERFKGQGGKHLPRRPLL

>SO family protein, gi|448685157|ref|NZ_AOLY01000009.1|, [Mo user]; [Haloarcula japonica DSM 6131 (Archaea/Euryarchaeota/Halobacteriales)]
MTDDLLDSPGGRLLVSAVAAIAGLAGSYAVTGYAPTFIASPIERTLARSMPGIVVSTAISTVGSLGQQLNLLLAIGLAGLFIALAARAAILTGQLANNRALPVVGTAVVTWAVSVVLTGEVVLAAGPAVSAAAVVGVAQTLDGLSGSVSPISSKRRRALSTVGVAVGAATVGYTVGNRRSVAATGDGAPALAAPGADLADVEEKLAVATDYSLQLDDIDPLVSERFYEVDINSIDPELSADDWSLSITGAVEEEITLDYEDLQQMDAENRFVTLRCVGESLNGHKTDTALWTGVPVDSLLEEAGVQSGCECVMLRADDDYYEEFPIDALRGGMLAYGMNGKILPRGHGYPVRALVPGHWGEVNVKWLSEIEVLDEEADGYWEKRGWQGTGPVNPVAKLHHESMLSDGRRRIGGHAYAGLHGVQRVEVSTDDGETWADATLSDQLPAADGDGPAEDAWRQWEYTYDPPSDGHTVVVRMVDQRGETQPADETDSYPSGASGWVSKQYS

>SO family protein, gi|222475682|ref|NC_012028.1|, [Mo user]; [Halorubrum lacusprofundi ATCC 49239 (Archaea/Euryarchaeota/Halobacteriales)]
VRGQHELMNIESARLSTPSSFERRTSLLVGILGVAGSFAFAGATTDFVVTPVSSTVVDLTPGVVVITTIQLLGTLSELVAFIVALLATVMILSGAALVGNQIGSRTGDWFGVMLGVYFTGWCVAALITRSPVPALAVAIPMGITAGLRERSHGRDTQTSVDDRRRRALKTVAALLGAVGLGTVLGLRDGPVDTAPLSAIPSSERETIERRPGHARQQSLDIDGIPGLVSSVSEFYEVDINTINPDISASEWSLSITGAVENEQTVNYTDLTAMEPVHQFITLRCVGDLLNGELMDTAL

>SO family protein, gi|344210305|ref|NC_015948.1|, [Mo user]; [Haloarcula hispanica ATCC 33960 (Archaea/Euryarchaeota/Halobacteriales)]
VCGESRPSRTAEGSQGERIRMAQTAGGRPTVRIDGADPVLLPWDVAPETLPFDVVRGPVAFECASGDRIEREYTGIAVFDLLEAAAMPGDTTHVQFESANGDLACIPLADLNDAVLALGDGPGTEPGRPRFVSPRVLGPRTVKNVCRLRPRALAAGADREAYERLPLDE

>SO family protein, gi|448585324|ref|NZ_AOLJ01000022.1|, [Mo user]; [Haloferax gibbonsii ATCC 33959 (Archaea/Euryarchaeota/Halobacteriales)]
VRRAEDSTMANDVTHLYEEFGDDRLPPGQRETQRFPVLSKSGTPSWDPETWSFEAWGAVETELDRSFDEFRDLPSETQVQDFHCVTGWSKFDCEFEGVTFPTLADAVGVDDDAVHVMFHAMDGYTTNLPLDQCMRDEVMFVWGYDGEDLPADHGGPLRVVTPHKYAYKGAKWVSGVEFLTEPERGYWEKRGYSNTANPWNEERYS

>SO family protein, gi|448454909|ref|NZ_AOJG01000003.1|, [Mo user]; [Halorubrum lipolyticum DSM 21995 (Archaea/Euryarchaeota/Halobacteriales)]
MTEAGASDADARADTGTTDADATDATDAIEDLTGLYREYGDDRLPPGQRETDRFPVLSKSGTPSWDPETFEFEVWGAVETPLTYSLPAFRDLPAVTQRQDFHCVTGWSKFDCAFTGVEFGEIVERAGVGDDADHVLFHALDGYTTNLSLAECAREGVLFAYGFDGDDLPADHGGPIRVVTPHKYAYKGAKWVSGVEFLTEKELGYWERRGYSDTANPWNEERYS

>SO family protein, gi|448350558|ref|NZ_AOIL01000049.1|, [Mo user]; [Natrialba taiwanensis DSM 12281 (Archaea/Euryarchaeota/Natrialbales )]
MCMAHAFSYPWWLRFAHWFNLFFMVQLFRSGYELIMTHPRFYWNDDAEPGGEWLRVGDRERSTEFDKDAIEGEDLWTAEDEIDPPSALISLPGRDGLGLGRHWHFWGALGWIVTGALYVGALAVSGEWARLIPTSISVFPQAAGDLITYLQLQVPHAEGYNALQQLTYFGVVFVLSPLMIVTGVLQAPAVRAHFPAWFTTVRQRARSIHFLGLVAFAVFAVGHVGMVIVHGFWSEMAKIVLGSSAASIDLTIVATLLGVGIVVGFSAVANWASLTRPLRTQNALEIGLDPLLQTFFHHVSFVEGDDVDEYSDFARVNGKPPRNDAYRNHYENDFEDWTITVDGEVENELELDREDIRTLPTERHITRHDCIQGWTYYAKWGGVPLTEIIDRCNPHEDAEWLVFWTLDEKWEYSEAGPFEETDPEVPERYYEAIRMDKAREPRSILAYEMNDDDLPVAHGAPYRLRVESQLGYKMAKWVTRIEFVDDIDDMGKGKGGWRDDVLNYFPHSADI

>SO family protein, gi|124484829|ref|NC_008942.1|, [Mo user]; [Methanocorpusculum labreanum Z (Archaea/Euryarchaeota/Methanomicrobiales)]
LEAGMKQILVIIAIIACICAAGCVSNPYDDIDWPLTLVGADGTEKVMSVSEIAALPSVSGHGYAVSTVGIKYGPYNITGVPLIELLDQVGGVHEGQTVHVSAADGYLWVFSYEQLLGEDLLCLDANLKEMKTPVTMTPILMYAADGAPYPYDDGGPLRVATMTAEPDVITEGSLWVKWVDRIEVHG

>SO family protein, gi|448441566|ref|NZ_AOJE01000021.1|, [Mo user]; [Halorubrum saccharovorum DSM 1137 (Archaea/Euryarchaeota/Halobacteriales)]
MIDVTEHREAFLAAAAGTAAVAGSYLVTGWSPSFVVRPVDQAIVNLTPGPIVTFMIETVGDAGHLIHIAMAFAAVIGLFGAVALAGLRIGARVDRSLVGAAAAGAASWLLAAGLTGISAQALGAALPPAAVVGIGGLPAPSNSPGPTSGDDPSAPEGPTGAVDAVRRRTLGAVAGTLAFVAAAVVGRRSLGGDDEPLADAPRSEGATARLREVEASALAVESDDLLGTVSPIGEFYNVDIAEFDPAVAATEWSLTFTGETGTERTVTFDELIDRPVEHRAVTLRCVGEDLNGRKLDNAVWTGTPIRPLLESVDPEGDCDCAMLRGEDGYYVQFPVDVLAEGFLAWGMNGKELPAGHGHPVRVLIPGHWGETNVKWLSEIELLNVEEDGYWEERGWEGTGEVKTVAKLWDEGVTEIDDGRIELAGHAYAGTRGIERVEVSTDGGDSWTDATLSGQLPDADVWRQWRHVFDPDGTHEVVVRAVDGEGNRQIREPSDPSPTGSSGWVRRTVG

>SO family protein, gi|55376942|ref|NC_006396.1|, [Mo user]; [Haloarcula marismortui ATCC 43049 (Archaea/Euryarchaeota/Halobacteriales)]
MTDDLLDSPGGRLLVSVAAAIAGLAGSYAVTGYAPAFIASPIERTLARSMPGIVVSTAISTLGSLGQQLNLLLAIALAGLFIALAARAAILTGQLTNNRALPVVGTAVVTWAVSVVLTGEVVLAAGPAVPAAAVVGLAQLLDGFGGSVSPISSKRRRALSTVGAAIGAATVGYAAGNQRSVAATGDDAPVLNAPGADLDDVDEKLAVAAESSLGFGDIDPLVSENFYEVDINSIDPQISAADWSLSITGAVEEEVTLDYEDIIEMDAENRFVTLRCVGESLNGYKTDNALWTGVPVDSLLEEAGVQSGCECVMLRAEDDYYEEFPIDALRGGMLAYGMNGKILPRGHGYPVRALVPGHWGEVNVKWLSEIEVLDEEADGYWEKRGWQGTGPVNPVAKLHHESMLSDGRRRIGGPAYAGLRGVKRVEVSTDGGETWADATLSDQLPAASGDGPAADAWRQWEYTYDPPSSGHTVVVRMVDQRGEVQPETETDSYPSGASGWVSKQYS

>SO family protein, gi|381414425|ref|NZ_AGFZ01000088.1|, [Mo user]; [Halobiforma lacisalsi AJ5 (Archaea/Euryarchaeota/Natrialbales )]
VAARACRSDAVRRSREVRRRRRREGTGPVALERCRRRSAAGDRAPRVQRSGRWDVGEPPGTVVSLPVPPGGPRGRGGVPARWDAAGAVRRGLRAVLSVSRRFPALESRGERLRCSVPKTRPTAARPHERLVSPPMPDTDLRPSLSEPIRILGDEAATMAPETLADLPVREREIEIVCSTGDRYTDHWQGVAIMDVLETEAAAAASIPAETTHLLVESADGHRACVALGDALDGLLAFGRDGDALGAVADYDSRFVAPGLTGPRTVKDVVSVEATRLEPGEDPESYERLLEVESEDGADVE

>SO family protein, gi|448572748|ref|NZ_AOLH01000023.1|, [Mo user]; [Haloferax lucentense DSM 14919 (Archaea/Euryarchaeota/Halobacteriales)]
MASRATRLTRALRRVEPPPRAVDWSIFALVVFETLSGVLSLGAGHPANGLLFVAHGVAGLSLVVLVGCKLYRVRRRVLDARLLDRHTALSVLLAVVALASLGTGIAWVLGVEVRIGFWTLLNVHIGFGLLVVPVLFFHLRARFRPPRPVDFAERRRALQYGAILVFGAATYRATETVGALRGVGRRFTGSRPLPPGEGNDAFPVTSWVADDPDPVDPADWSLSVAGLVDRPLELNRSDLTPDETRSVLLDCTSGWYTEQHWTGVKLGDALDTAGVHSSARWVTVRSVTGFRWSFPIAEAREMLLATHVGGEPLSHGHGAPLRLVAPNRRGFQWVKWVDAVEVRRRRDPAQWLAVLVSGFG

>SO family protein, gi|448590445|ref|NZ_AOLK01000015.1|, [Mo user]; [Haloferax elongans ATCC BAA-1513 (Archaea/Euryarchaeota/Halobacteriales)]
VRRVEEATMSKNVTHLHEEFDGDRLPPGQRETQRFPVLSKSGTPSWDPETWSFEVWGAVETELDLSFDEFQSLPSETQVQDFHCVTGWSKFDCEFEGVTFPTLAEEAGVVDDAVHVMFHALDGYTTNLPLDECMRDEVMFVWGYDGDDLPADHGGPLRVVTPHKYAYKGAKWVTGVEFLTEPERGYWEKRGYSNTANPWNEERYS

>SO family protein, gi|514873546|gb|AGCY01000459.1|, [Mo user]; [halophilic archaeon J07HX64 (Archaea/Euryarchaeota/Halobacteriales)]
VRSAVSRKSGPPPKPGADIMLGGLAHDGTDGVQAVEISLDGGESWQETEITEQLSVGDSWRQWRYEVTEPGDHEVVVRMRDGNGELQEREESDSFPDGATGWVSKSITV

>SO family protein, gi|333986242|ref|NC_015574.1|, [Mo user]; [Methanobacterium sp. SWAN-1 (Archaea/Euryarchaeota/Methanobacteriales)]
MNKKVVIMIVILLGISIYFVAEEYQKDKAVKLDAVEVRNYQGEDLSSVNDFRENSIKGPQYINITNYRLEVTGLVQNPKNYTYSDVINHQNYEKVVKLNCVEGWDVNILWKGILVSDLIDEAKPLPNGNMVIFYAYDNYSTSFPLDYFQSNKILLAYKMNNATIPPERGFPFQLVAQDKWGYKWIKWVTKIEISNDSSYKGYWESRGYSASGDLNKSFLG

>SO family protein, gi|448590445|ref|NZ_AOLK01000015.1|, [Mo user]; [Haloferax elongans ATCC BAA-1513 (Archaea/Euryarchaeota/Halobacteriales)]
MNLFFSAVFLVARLSVSRRRSSPARTHYGELDRELEESWKRAQVDFWPSIHLYGSEFGVRPAGILDSTHRHTSLPSPMSHSTHPVTDRLPGIEAVLVALLAGVAGVAGSFAVAAFTPAFIAGPIAGFMARTLPGALITFSIVVLGDLGSQLNVLLAVGLSTTIFAVAALLGQAVGQRTAYPIAGVVAAATTALISVAITAAPTPSVVAGVATGTVVLLSDLSQSQAVSSHTADLSAGRRRLLAAVASAASLGIGGYVLGSQQSTQVSPPTLEGAQPWAAPEIEPLLAEAAEKSLGVSGLEPLVSDRFYEVDINSTDPTLDATSWSLTVTGTVDRELSYSYEDILSMEVDHQFVSLRCVGEALNGKKMDNALWTGVSIMDLVEPAGLPEDCCVMLRAADGFYEEFPLSALQDGFLAVGMNGEPLPRGHGYPARALIPGHWGEINVKWLTEIEILEEEQDGYWEERGWHGTGPVNTVAKLHVINTLDDGRKQVGGHAYAGVRGIDRVEVSTDGGDTWADATLSEPLPGTDVWRQWTYTYDPPGGEHEVVVRATDGMGALQPEEKSSPFPSGPSGWVTKTVR

>SO family protein, gi|313124788|ref|NC_014729.1|, [Mo user]; [Halogeometricum borinquense DSM 11551 (Archaea/Euryarchaeota/Haloferacales)]
VCMTYGDVRRLLARIEPPPRLVDWSILACVLFEVGSGVLSFGAGAPSHWPLFELHTVVGLTLVFLLCYKFRRVRRRVTDSDLWDRATGLSALTAAVAVSSLATGVWWVLGGNVRVTSYWTLLNLHIGLGLALVPLVLLHLSTRFRTPTRADFEGRRTALKYGSLLVGGALLLRAQELVNAAFDTGGRARRFTGSKPIERDGLAPEGDVGAGNASFPVTSWVADDPDPVDSESWRLRVGGLVESPLELSAEALTADADTDRRVLLDCTSGWYAERDWRGVHLGDVLDAAGTTEAGRWVTVRSVTGYRWSFPTDEAREMLLATHVGGERLTHGHGFPCRLVAPDRRGFQWIKWVDSIEVRRRRDPAQWVAVLVSGFD

>SO family protein, gi|320100209|ref|NC_014961.1|, [Mo user]; [Desulfurococcus mucosus DSM 2162 (Archaea/Crenarchaeota/Desulfurococcales)]
VKGLKCYATASEGLRVKGVEIVVDCAIDPIAINGVDDVRRLASEYSGRVLGGVVCRELVFDSNEAIGSTHMLYRFRCIVDKESGEYIGVRVVARGRLASRVLFTVPRKLTDVVNASHIYNPFNELGRENIEGGDAPGQTYIPSMVVYNILGVPSIDVAKWSLEVAGLVDNPLKLTLSSLYELGVKTVRRDFHCVTGWSVRNVEFTGVPLSRIIELVKPGETVKWVFVESVDGYSTIIPFEELTGGDALVALEMDGRPLDLLHGYPARLVVPHLYGWKSAKWLSRIVFMNEYRDGYWEALGYHPRGRVGLEERFKTH

>SO family protein, gi|408382831|ref|NZ_AMPO01000010.1|, [Mo user]; [Methanobacterium formicicum DSM 3637 (Archaea/Euryarchaeota/Methanobacteriales)]
MIKQYIAVGAIVIIMLLAIVISLDLLPPSTIPLDSVEVTNYQGQQLSSVNDFRENSIKGPQYVNITSYHLEVDGLVANPQNYTYDQVKDFQSYQKVVKLDCVEGWNVNILWQGVLVKDILNDVKPLPQANTVIFYAVDGYSTSFPLEYLQNNQILMAYKMNNATLPTERGFPFQLVAESKWGYKWIKWINRIELSDNPNYQGYWESRGYSTTGNLNESFLK

>SO family protein, gi|448582004|ref|NZ_AOLJ01000011.1|, [Mo user]; [Haloferax gibbonsii ATCC 33959 (Archaea/Euryarchaeota/Halobacteriales)]
MASRATRALRRFEPPSRAVDWSIFALVVFETLSGVLSLGAGHPANGLLFVVHGVAGLSLVALVGFKLYRVRHRVVDSRLRDRHTAVSILLAVVALAALGTGIAWVLGVEVRIAFWTLLNVHIGFGLLVIPVLLVHLRARFRAPRAVDFAERRRALQYGAILVFGAASYRATETVGSLRGVGRRFTGSRPLPPGEGNDAFPVTSWVADDPDPVDHDSWSLSVAGLVDRPLELDRADLAPDETRSVLLDCTSGWYTEQNWTGVRLGDALDSAGVHSSARWVTVRSVTGFRWSFPIAEAREMLLATRVGGEPLSHGHGAPLRLVAPNRRGFQWVKWVDAVEVRRRRDPAQWLAVLVSGFG

>SO family protein, gi|448731264|ref|NZ_AOMD01000033.1|, [Mo user]; [Halococcus saccharolyticus DSM 5350 (Archaea/Euryarchaeota/Halobacteriales)]
MGSRLELPPRLVDWSILGAVCFAVATGLLGLVSGRTGDAWVFVTHGIGGLSLVLLLFWKLRRVRHRVTSRAAWDRYTPFSILLGAVAIAALATGVYWTFGGRFGIGPWTGLFVHMALGVLVVPLLLIHLRGRFRAPSTDDFAGRRTALSGVAVVGFGALTWRLQRGANRLFGLAGADHRFTGSREDGSGEGNAFPVTSWVADDPDPIDPDDWQLRVGGRVERELAFDGGALDSDAGRRAVLDCTSGWYSTHDWQGIRIGDLLDSAEPTDEAQWISFRSVTGYRWSLPIEEARDALLATHVDGERLSHGHGFPLRLVAPGRRGFQWVKWVESVEVRRKRDMSEWVAIFVSGFDEASADRATDRR

>SO family protein, gi|448433225|ref|NZ_AOJD01000034.1|, [Mo user]; [Halorubrum tebenquichense DSM 14210 (Archaea/Euryarchaeota/Halobacteriales)]
MINVTENRETLLAAAAGAAGVAGSYLVTGWTPSFVVRPIDQTIVNLTPGPVVTTAIETLGDAGHLIHIAMAVTVATGLFGAIAFAGLRIAARTERRAAGVAVAGVGSWLLAAGLTGVSTGALGAALPAATVVGTGWLPPSAAPSGDDPAAVRNSSAVVDAVRRRTLGVVAGALGFVGATAVGRRALASGDGPLPDAPRSEGAATRLQELDAASLSVESDDLHGMVSPIGEFYNVDIAEFDPEVTAEEWSLTFTGETESDRTVTFDELIDRPVEHRAITLRCVGEDLNGPKLDNAVWTGTPIRPLLESVDPQGECDCAMLRGEDGYYVQFPVDVLAEGFLAWGMNGKELPSGHGHPVRVLIPGHWGETNVKWLSEIELLNVEDDGYWEERGWEGTGEVKTVAKLWDEGITELSDGRTELAGHAYAGTRGIDRVEVSTDGGDTWTDADLSEALPDADVWRQWRHVFEPDGEREVVVRAVDGEGTLQTEDPTGSVPDGAAGWVRRTVG

>SO family protein, gi|514871763|gb|ARQA01000281.1|, [Mo user]; [Halonotius sp. J07HN6 (Archaea/Euryarchaeota/Halobacteriales)]
VGGDGRNLNRVWGESGQNTQNRLYQCGTSHEYAREFTPTLSTLSRLSSHHRGTSRRQMSGAVTQRFRESEYVTATELLFAVLAGISGVAGSYAVAGYTRQFVVAPIDAQVVRLTPGSIVAFFITNIGEEGHLLHIALSAVLATGLLGGIALLGLRAADRLEESTLGIVLAGILAWGVTAQITKSPGLAVGAAAPVLIFTALGAAPSVEGDHSPARRRVVASAVAFVGVSAGVGRLLSEEPSQSSETPISDEVEGQLEQAESQELDISGDVPGLVSSIGEFYNVDIAEFDPDVPSDDWSMTITGEVGEDVTVTYDELTSRETEHRYVTLRCVGESLNGEKLDNAVWTGTPIKPLLDEADPEGECDCAMLRAEDDYFVQFPVDALEDAFLAWEMNGRPLPQSHGHPVRVLVPGHWGETNVKWLSEIELLDEEMDGYWEQRGWHGTGLVNTVAKFWSTTMLDSGNLELAGHTYAGTRGIERVEVSTDGGSTWQDAELSEPLPGDDVWRQWRYGFEPTGSHDVVVRAVDGEGNLQPEDRSDSFPSGSTGWVRETVNMMDVSG

>SO family protein, gi|448654865|ref|NZ_AOLS01000062.1|, [Mo user]; [Haloarcula californiae ATCC 33799 (Archaea/Euryarchaeota/Halobacteriales)]
VPRWAAWCATQSNAEYLKSIRSEGITMAQTPEGRPTVRIDGADPLLLPWDVAAERLSFEVVRGPVAFECASGDRIEREYTGVAVFDLLEAAAMPGDTTHVQFESVNGDLACIPLADLNGAVLALGDGPGTAPGRPRFVSPRVLGPRTVKNVCRLRPRALAASADRETYERLPLDD

>SO family protein, gi|482989160|ref|NZ_KB905378.1|, [Mo user]; [Halomicrobium katesii DSM 19301 (Archaea/Euryarchaeota/Halobacteriales)]
VCRSSSLSTRKPTDGTATTDCWRTSSSTASTPTNGSSSGATRECTTRRSRARTGSTTSKRTHRTPGGASGPVWTPPRRLAASASGSSPTPRATTARTPTASPSSSRTPGATRSRSATGRSPTRPATGTPSRRARRCPRTVRSDSTPVRGPTPPQSSTAGTARSGTTTATPPPCAPRTARSSPRRRTDRPRVSRAARHPQTDPVPRAGMRRPDWLPARTVAALEPGPRVLDWSLAASVVFILTTGFYSLVVGRPAQAWVFDLHAIAGLGLVVLLVFKLRRVAPRVAPDRLTAPRVFSLSLAFVTAAALATGLWWVLGGSVSIGPWGLLNLHIGVGLVVPVVLLLHLRHRFHDPRNVPSRDRRTALQYAGIAGIAALTWRSQRVLNDALDTAGADRRFTGSREVGTDEGNAFPPTSWMADDPDPIDSDEWVLSVTGRVGSPATFGVDDLELDDPEGADERRAVLDCTSGWYSEHDWQGVAVADLLAAVEPDDAARWVQFRSVTGYRWSLPISEAEDALLATHVDGDSLTHGHGAPMRLVAPGHRGLQWVKWVDEVRLSRRREIGESVAIFVSGFEE

>SO family protein, gi|805377189|gb|CP009515.1|, [Mo user]; [Methanosarcina lacustris Z-7289 (Archaea/Euryarchaeota/Methanosarcinales)]
MKLIHLLLIISVAFTAFSGCVSARGGKGVYDNQTETLSYLGEQLTPIAQQRNNAIKGTQYIDRESYRLQVDGLVENPRNFTYEEITGLPQTSKIIDLNCVEGWGFTAKWTGVKIAEIFEETGAMENATTIIFYSADG

>SO family protein, gi|448462969|ref|NZ_AOJH01000025.1|, [Mo user]; [Halorubrum kocurii JCM 14978 (Archaea/Euryarchaeota/Halobacteriales)]
MGARARLRGAVDRLEPPPRAVDWSLFAFVLAEAATGLVSFTVGVPEGWPVFWLHRALGVGVVALLAWKLARVRRRLTDPSLWRRSTALSVLTLVAALGALSTGVAWVFGLDVRVSYWTLLSVHVGFGLALVPLVAAHATTRFRLPRRVDFERRRTAVRYFALLAAGGATYRLQQGINDALDTAGADRRFTGSQPREGDGNGSFPITSWVADDPDPIDRGDYRLSVDGLVSDPVELTAADLAAGHETEALLDCTSGWYTVQEWSGVRVGDLLEAAGGPEAAAGDEEATDREPAYVRFTSVTGYRWSLPLAEAEDALLATHVGGERLSHGHGAPARLVAPDRRGFQWVKWVTRVEVRSEYDLGQWVVTLVSGFD

>SO family protein, gi|448738909|ref|NZ_AOMF01000166.1|, [Mo user]; [Halococcus thailandensis JCM 13552 (Archaea/Euryarchaeota/Halobacteriales)]
LGRSSVNIHPPVVPRVGMSHVSTDGSFAPAIVTAVFAGIAGIVGSYALAGYTPSFVVAPITAVLAQNVPAALLTFAKGPLTQFGQAFGIEHLGQQVNLLLALAIGTGLFACLTLAALATGRQLGTATLSIGLTGVLVALATVIVAGAIVPALGAGVASALVVAIAIATTTGTERQAGVSTGRRSMLGSLAGTLGIGVLGYTLGSSGEAGDSVAASTGAAGGSNTGGGGSDGTNASGGANASSGGGPSAGQLLSKAESASFGISGLEGLVSGEDFYEVDTANVNPDVNANDWSLSLTGAVGNERTVDYDQLTSMASELRFMTLRCVSDPLNGDKMGNALWEGVPVRKLLDTANLQGKYVMARSDDGYFEEFPVEALTTGMLAYGKDGNPLPRKHGHPVRLLVPGHWGEINVKWIDELEILNRPAKGFWEKRGWHGTGPANTVAKLYATNKGDDEITVAGHANAGTRGIRKVEVSTDGGSSWNEARLSDVLEPNLGGDVWRQWAYSYEPPGGKHEVVVRAIDGSGTTQPKKNSGPYPRGASGWVSKTVE

>SO family protein, gi|448450710|ref|NZ_AOJF01000032.1|, [Mo user]; [Halorubrum litoreum JCM 13561 (Archaea/Euryarchaeota/Halobacteriales)]
VTASNVEPSRPGAASAADRSDPNLLTALGDVRERRGTVAVTCRYRCATGTEFGGEWRGVPVEPLLDDAPPDATHLRAESADGYRAHVPVRKAFDAVVATERLDGPGDGLPRLVGPEFDSAQTVRDLAGLVPVALSPDADPVPGTAGDDGADTGDR

>SO family protein, gi|448406145|ref|NZ_AOIU01000003.1|, [Mo user]; [Halosimplex carlsbadense 2-9-1 (Archaea/Euryarchaeota/Halobacteriales)]
VVETAYLAGVGVEGERVAGGDPPAVDGAAVVVTEEVPPLLAAGLQAAGLDGELHQSLADLRALGRVGFESDDGHRWSAERSGGWPINRRPAGAGGRPGAVSPVAYHSSGPRGSMGIRDVTDIHEEFDGDRLPPGQRETERFPVLSLNDTPDFDPDEWTFTVRGAVDEELTYSWAEFRDLPTDTQRQDFHCVTGWSRFDNEFVGVSFPEIAERAGVADDAVHVMFGAMDGYTTNLPLEECMRREVLFVRELDGDPLPSDHGGPLRVVTPHKYAYKGAKWVDGVTFLTEPQRGYWEKRGYSNTANPWAEDRYTTM

>SO family protein, gi|448608857|ref|NZ_AOLN01000001.1|, [Mo user]; [Haloferax mucosum ATCC BAA-1512 (Archaea/Euryarchaeota/Halobacteriales)]
VSPPNIPMSRHARSIVGYPADESLAVALLAGVAGVAGSFAVASFTPAFIAGPIAGFMARTLPGQVITFSIVVLGDLGSQLNVALAVGISAVLFAGAALLGSAVGNRTASPAAGFVAGAVTALISFGITAAFFASVVAGASTGLVVLAADFITSQRGTALAARIGEPVASRRRLLAAIASSVPLVAGGYALGASQSTQVPAETVLDGTPPWVDPEVETLLAGAAENSLDVPGLEPLVSDEFYEVDINSTNPTIDADEWSLTVTGAVDNAVSYSYANIAEMEVEHRFVSLRCVGEALNGKKMDNALWTGVPIMDLVEPAGPADECCVMLRAADGFYESFPRSALEDGFLAVGMNGEPLPRGHGYPARALIPGHWGEINVKWLTEIELLEQDVDGYWEERGWHGTGPVNTVAKLHVVSDLDDGRKQVGGHAYAGVRGIERVEVSTDGGETWAEATLSEDLPGTDVWRQWTYSYDPPGGEHEVVVRATDGTGTLQSETEASPFPSGPSGWVTRTVR

>SO family protein, gi|482921379|ref|NZ_JH815330.1|, [Mo user]; [Halorubrum sp. T3 (Archaea/Euryarchaeota/Halobacteriales)]
MAATNRLRTALDCLEPPPRAVDWSLFAFVVAEAGTGLVSFTVGVPEGWPLFWLHRALGLGIIALLAWKLARVRRRLTDPGLWQRSTALSVLTLVAAVGALATGIAWVFGLDVRISYWTLLSVHVGFGLALVPLVAAHASTRFRLPRRVDFERRRTAVRYFALLAAGGATYRLQQGVNDALDTAGADRRFTGSQPRTGAGNAAFPITSWVADDPDLIDRDDYRLTVDGLVSDPVKLAADELAAGHETEALLDCTSGWYTVQEWGGIRVGDLLDAAGGVDSDNSDREPAYVRFTSVTGYRWSLPIDEAEDALLATHVGGERLSHGHGAPARLVAPDRRGFQWVKWVTRVEVRSEYDLGQWVVTLVSGFD

>SO family protein, gi|684138125|dbj|BBMP01000023.1|, [Mo user]; [Halococcus sediminicola CBA1101 (Archaea/Euryarchaeota/Halobacteriales)]
VADTCKQNRRVTNRQTVCMTSDDYGIREREALTERYPGLDVLVSDPANAQTASRTNLASHLTPREEHYIRTHHRTPDIDADGWTISLTGLVEHETDLSMSELRCEFPTESVVHMMECSGNSRRYFDPDAEGDQWGDGAVGNAVWTGTSVSAVLDEYGAATDGGLWLSAMGGEAPPDKDVFCRSIPMAKVVDDCLLAYEMNGTPMSAEHGFPVRLIVPGWFGNNSVKWVEEIRVMETMVNGEEWTDRNGRDYTQYQQSSYRITPAQDNEPTRHESVDVFSTYDQLTEAVEEVENAYLFDQLVKSLIIAPADDSTLPVSAVELAGIAWSGEERVERIEISTDGGGSWDDAEFVGPDLGPYAPTKFRYVWEPEPGEHTLCSRATDEAGRTQPATLSKPEQELRGIENDQYPWNQKGYGNNAYLPHAITVEVTE

>SO family protein, gi|282162670|ref|NC_013665.1|, [Mo user]; [Methanocella paludicola SANAE (Archaea/Euryarchaeota/Methanocellales)]
MEKISGVANEDKISRRTIIKLGISIGIGLSGIAAAGCTGQVSPSAVSSPAGLAELTQYEGQRLDPMKNIRVNSIKGTQHIEADKYSIGVGGLVDMPKKYSYSDLVNRSSLKKVVTLHCVEGWDATALWEGFPLKGLLDEAGIKPGAKTVIFYAQDGDSTSFSLDDIRAQFFLVAHKINNVPLTAEHGYPTRLVAGEKWGYKWLKWITRIELSDQEYKGYWETRGYSNNGDLNKSFLA

>SO family protein, gi|851171944|ref|NZ_CP011267.1|, [Mo user]; [Geoglobus ahangari 234 (Archaea/Euryarchaeota/Archaeoglobales)]
VKNLWGKGLKHQNRARDMLPPGQKEIPDLPVLNVSSIPDVDISSYSLKVTGRVENSLTLTYDSLMEMERVEVEVPAHCVEGWSVLGIRWEGGSGSDSDGDGEAHKRQLRAGEVS

>SO family protein, gi|448525283|ref|NZ_AOJN01000056.1|, [Mo user]; [Halorubrum distributum JCM 10118 (Archaea/Euryarchaeota/Halobacteriales)]
MDGVVVFDGDDPNELADAPTSFVIGSGGERRAVDAAACADRSTVTREYTIRCATGERTTASWTGVPVTDLLDIVDAPAETTHFRVESEDGYAICVPVADALDGVVAFERDGEQLRETRPYALRFLAGDIDGERLVKGIHRIDLLSLPADADPDRYETVTLDNPEYE

>SO family protein, gi|684138137|dbj|BBMP01000011.1|, [Mo user]; [Halococcus sediminicola CBA1101 (Archaea/Euryarchaeota/Halobacteriales)]
LGRSPANVHPRVGSLTTMSNLSTNGSFAPAVVTAVFAGVAGVFGSYALAGYTPSFVLAPITAFLTRTLPAALLTFAKGPLTQLGEGVGIEHLGQQLNLLLAFVLGSGLFACLALAALATGRRLANPAVSVAFTGILVWLAATVVTGAVVPALGTGVASAAVVAIAVLASMGRVGGGAVSDGRRSVLGSVAGALGVGVLGYTLGSGEGSAAGAPGDSAASADGADGGANATGDSGNASSGNEANNAGPSAGRLLSKAESKSLSVSGLEGLVSGDDFYEVDTANVNPDVNAADWSLSMTGAVANEQTFDYDRLTSMGSELRFMTLRCVSDRLNGNKMDNALWEGVPMARVLDGMNLQGKFVMARSVDGYYEEFPVEALRTGFLAYGKDGETLPRQHGYPVRLLVPGHWGEINVKWLDELEILDRPAKGFWEKRGWKGTGPANTVAKLHATNKQDGKVTVAGHANAGVRGIQKVEVSTDGGSSWNEARLSEVLEPNLGGDVWRQWAYSYEPPEGKHEVVVRATDGEGTLQPKKKSGPSPSGASGWVSKTVK

>SO family protein, gi|448543346|ref|NZ_AOLD01000030.1|, [Mo user]; [Haloferax sp. ATCC BAA-646 (Archaea/Euryarchaeota/Halobacteriales)]
MASRATRLARALRRVEPPPRAVDWSIFALVVFETLSGVLSLGAGHPANGLLFVAHGVAGLSLVVLVGFKLYRVRNRVIDSRLRDRHTTLSVLLAVVALAALGTGVAWVLGVEVRIAFWTLLNVHIGFGLLVLPVLFFHLRARFRPPRRVDFAERRRALQYGAILVFGAATYRATETVGALRGVGRRFTGSRPLPPGEGNDAFPVTSWVADDPDPVDPDSWSLSVAGLVDRSLELDRADLAPDETRSVLLDCTSGWYTEQHWTGVRLGGALDAAGVHSSARWVTVRSVTGFRWSFPIAEAREMLLATHVGGDPLSHGHGAPLRLVAPNRRGFQWVKWVDTVEVRRRRDSAQWLAVLVSGFG

>SO family protein, gi|327309922|ref|NC_015315.1|, [Mo user]; [Thermoproteus uzoniensis 768-20 (Archaea/Crenarchaeota/Thermoproteales)]
LLLTNGLPRRRLQPSTPCVDIAQQVGRALREAMDRRRFIKLMLAAGGAAVLGGYATYRLPQTGGSRPEPPPNSHISAIQNYTGSTTTSAPPLTPENLWYVVQIGPTPTVDVGNYALVVDGLVENPLKLTYKELASLPSVELVTTLQCVSDPYFLRATVKWRGVKLSDILNMAGVSKNAVKVVAYGADGYTSDLPLWKAMEPDTLVAYMADGEPLPSKHGYPVRLVVPRWWGYKSVKWLVKLTVTDKDYLGYWESVGYPDVARKDGGE

>SO family protein, gi|257051090|ref|NC_013158.1|, [Mo user]; [Halorhabdus utahensis DSM 12940 (Archaea/Euryarchaeota/Halobacteriales)]
LSAASDAFPRYRRLPKALAHVVLCDRMPQNTTGEFAWTAGAIAWVLAMVAARPLVGSDPLLVISQTVIETAPGSLATWAIETFGVAAQTVLVAGVGVGIVIAAGIVGAIGDRVEVSRRQRSRVLRSTAVTATIATAGGFYLAAGGVSTRWLLASGIALTGPGMVWWIYTGTRASIGRRRALGRIGGGISAVVAGGAVARLIGQPVPKGGPQPGEPLELEEKTETGTTTPTTRGARDEAAIESRRSSEGVVVSLSNDETDFAFDFAGMPPQSQSAADHFVVDKNISAPKVNTENWALAIRGAVDDEIDFAYETLRKHPDRRELTVTTLCISNEVGGDLIGTTDWIGIPVRRLLAEANVTDDAVDVVTHARDGYSEAIPWSVVRDRDDIILAVGMDGKALPRAHGFPVRLLIPGRYGMKSTKWVTEIELADSDHTAYWDQRGWDEEAVVNTLSYIRAIQRRGDRVGIGGVAYAGTRGIEGVEVSLDGGETWTDADLEAPISPHAWRRWQLVVDRPDAGPLDAVVRATDGEGTRQTSQTAPPHPSGSAGWHSSSVSL

>SO family protein, gi|448503528|ref|NZ_AOJL01000060.1|, [Mo user]; [Halorubrum coriense DSM 10284 (Archaea/Euryarchaeota/Halobacteriales)]
MINDINRRDALLAAAAGAAAVAGSYLVTGWTPSFVVRPIDQAIVNLTPGPVVRFAITTFGTAGHLIHIAMAVAAVVGLFGAVAFAGLRLAARTDRRATAVAVAGGGTWLLAAALTGISIGALGAALPAAAVVGIGWLPAWADRPTADGPGSPSPSESDPDDASDVSAERVSGGASRLPAGFDAVRRRTLGVVAGALGFVVAAAGGRRLFVGVDDPLADAPRSEGAAARLQELDTAGLAFESEDLHDMVSPIGEFYNVDIAEFDPEVTAAEWSLTFTGETETDRTVTFDELIDRPVEHRAITLRCVGEDLNGRQLDNAVWTGTPIRPLLESVDPQGECDCAMLRGEDGYYVQFPVDVLAEGFLAWGMNGKELPSGHGHPVRVLIPGHWGETNVKWLSEIELLSVEDDGYWEERGWEGTGEVNTIAKLWDEGITELDDGRVELAGHAYAGTRGVERVEVSTDGGDSWTDAALSAPLPDADVWRQWRHVFEPDGEHEVVVRATDGTGTLQSSEESGSVPSGASGWVRRTVG

>SO family protein, gi|448634164|ref|NZ_AOLQ01000069.1|, [Mo user]; [Haloarcula vallismortis ATCC 29715  (Archaea/Euryarchaeota/Halobacteriales)]
VLTYPMALRRLTPTPRAVDWGLFVAVATLLATGIATIFAGIPSSAWIIDLHALSGVALTLLLPVKLRRVAHRVAPSRLTATRVFSVGLAAVALGALGTGVWWIFGGTLDLGPWGLFHLHVALGLLVPPLLLVHLRARFYSPTQATRGGRRDVLRYAGLVTAGALLWRVQGPVNDALDSAGADRRYTGSREDGTGDGNRFPVTSWVADDPEPVDAADWSLSVGGRVASESSYAAGELSPNASESAVLDCTSGWYSGHEWQGVRVGDLLDAADADDAAAWVQFRSVTGYRWSLPLSEARDAILATHVDGERLAHGHGYPLRLVAPGRRGFQWVKWVESVRVSKRRELGEWLAIFVSGF

>SO family protein, gi|516631563|emb|CBMB010000010.1|, [Mo user]; [Halopiger sp. IIH3 (Archaea/Euryarchaeota/Natrialbales )]
MFHRLSRLSTTHATWRAFTATIAAVAAVCGSFAYAGRTPAFVADPAASFVVDVMPAAIVNPVLDALGSLAQPASFLLGLALVVALLAGAILLPLEVEALADVQYLAIPLTLVAVWLVAAATTNAPIAAVAAAVPAAAVVAVVEVAAARDPLSVRRDRTVDRSKRATLQAGFGTLTFAGLSAVAGRRRTPDSSVPYLEGGTQPPIAERTLLSDAEDAAFDLPDAPGLVSEIGSFYTVDINTIDPIVERDDWSLSLTGAVDSELTLAYDDLRDRDADRFYSTLRCVGEDLNDREMDMAVWTGVPVADLLEEAGPTDEAEHVVAHAVDGYWNTITLAELERSYLVYGMNGRLLPREHGHPVRLLVPGNWGEVNVKWIDEIELVAEDREGYWEERGWDGTGEVETVAKLWSVDREGDAITVGGHAYGGLDGIDAVEVSTDGGDTWTEAELSPELGTGSDRAGRDTWRQWRYEFEPTAESHEVVVRAIDGSGAVQTETPSGSKPDGATGWVSQTIEA

>SO family protein, gi|354609336|ref|NZ_AGIR01000001.1|, [Mo user]; [Halobacterium sp. DL1 (Archaea/Euryarchaeota/Halobacteriales)]
MLISTVGMLLDGGSPPPFLSLTGYPLADPSASVTVAANFGGAAGATVGKNTCTDPLGALMNAENVTDLYREFGDDRLPPGQRETSKFPVLSKGSTPKWDPETWEFTVRGAVENELTLSFEEFTDLDSVTQRQDFHCVTGWSKFDCEFTGVTFPHLAELAGVRGDATHVMFHALDGYTTNLPLEDCMREEVLFTWAFDSEDLPAEHGGPLRVVTPHKYAYKGAKWVDGVEFLTEPERGYWEKRGYSNTADPWAEDRYS

>SO family protein, gi|257386085|ref|NC_013202.1|, [Mo user]; [Halomicrobium mukohataei DSM 12286 (Archaea/Euryarchaeota/Halobacteriales)]
VWTPPRRLAASASGSSPTPRATTARTPTASTSSSRTPGATRSRSATGRSPTRPATGTPSRRARRCPRTVRSDSTPVRGPTPPPSSTAGTARSGTTTATPPPCAPRTARSSPRRRTDRPRASRAARHPQTDPVPSAGMRRPDWLPTRPLPRLEPGPRVLDWSLAAAVALILATGVYSLVAGRPGQAWVFDLHAIGGLALVVLLVFKLRRVAPRVTPDRLTAPRVLSLSLAFVTAAALATGLWWVLGGSVSIGPWGLLNLHVGVGLVVPVVLLLHLRHRFHDPRNVPSRDRRTALRYAGIAGIAALTWRSQRVLNDALDTAGADRRFTGSREVGTDEGNAFPPTSWMADDPDPIDSDEWVLSVTGRVASPATFGVDDLELDDLEGADERRAVLDCTSGWYSEHDWQGVAVADLLAAVEPDDAARWVQFRSVTGYRWSLPISEAEDALLATHVDGDRLTHGHGAPMRLVAPARRGLQWVKWVDEVRLSRRREIGESVAIFVSGFEE

>SO family protein, gi|448441566|ref|NZ_AOJE01000021.1|, [Mo user]; [Halorubrum saccharovorum DSM 1137 (Archaea/Euryarchaeota/Halobacteriales)]
VRVRGPVRPRRPPAAPVLRRRDRRPRDGRDARAHGRHELRRAGAVSGGAVRRRPPARRRHRPRVALRAPPDRRTPRGTRQRPPHVRHEAHDPGGRARARRRAGRRPNPPRPPRALLPARRGVRRAAGGGRGSVRAVADERRRGAFELCPFVSVARNRVEMGTRSGIAGRLRDALDRVEPPPRAVDWSLFAFVVAEAVTGLVSFTVGVPEGWPLFWLHRALGIGIIALLAWKLARVRRRLADPDLWRRSTALSVLTLVAALGALSTGIAWVFGLDMRLSYWTLLSVHVGFGLALVPLVAAHATTRFRLPRRVDFERRRTAVRYAVLLAAGAATYRLQQGVNDALDTAGADRRFTGSQPREGDGNGAFPITSWVADDPDPIDRESYRLAVDGLVSDPVELTADELAAGHETEALLDCTSGWYTVQEWGGIRVGDLLDAAGELDDDDAYVRFVSVTGYRWSLPIDEARDALLATRVGGERLSHGHGAPARLVAPDRRGFQWVKWVTRVEVRSEYDLGQWVVTLVSGFE

>SO family protein, gi|514872776|gb|ARQB01000233.1|, [Mo user]; [Halorubrum sp. J07HR59 (Archaea/Euryarchaeota/Halobacteriales)]
MITTALIAVFQAFLAGWILKSSSTDTTSPQSRRSFAGRSLAILGGATVSVGLFRATLDRIAGSRDSRTPDMLPVAVSPPTGDPGFEFGEMPPAITSPTDHYVIHKNVSPPSIDASEWQLTVSGAVSDPYELAYDDLLGHEKTVQQSMTMVCVSNEVGGDLIGTAHWTGVPLSELVETAAPADGTVDVVTHAADGYSETFPIEQIRREDILLAYGMGDRTLRDKNGFPARLLIPGRYGMKMTKWIDEIELVESDRDGYWHERGWNEEAVLNTGSYIQSVTRDGQTVQIGGVAFGGLETQFEEIQAVEVSIDGGDSWNQATLESQLGPHMRRRWKHPVDVEAGTELEIVCRTIRQDGSVQTADETDPRPGGATGWHRVSETV

>SO family protein, gi|448623630|ref|NZ_AOLP01000014.1|, [Mo user]; [Haloferax denitrificans ATCC 35960 (Archaea/Euryarchaeota/Haloferacales)]
VRRAEASSMANDVTHLYEEFGGDRLPPGQRETQRFPVLSKSGTPSWDPETWSFEAWGAVDTELDLSFDEFRDLPSETQVQDFHCVTGWSKFDCEFEGVTFPALADAVGVDDDAVHVMFHAMDGYTTNLPLDQCMRDEVMFVWGYDGEVLPADHGGPLRVVTPHKYAYKGAKWVSGVEFLTEPERGYWEKRGYSNTANPWNEERYS

>SO family protein, gi|448581045|ref|NZ_AOLJ01000003.1|, [Mo user]; [Haloferax gibbonsii ATCC 33959 (Archaea/Euryarchaeota/Halobacteriales)]
MHAQHDRSRPATAPSEPILLRGDGRASLSGAELLDFPAEDRTVTVACASGTRHTATWTGIPVFDLFADVGLDDETTHLVVESADGYRVCIDVYDALDAVLAYARDGTPIGEEHGYETRFIAPDIDGSRTVKGVRAVEARALDPSTDPESLEDISKKP

>SO family protein, gi|805388710|gb|CP009518.1|, [Mo user]; [Methanococcoides methylutens MM1 (Archaea/Euryarchaeota/Methanosarcinales)]
MKQLLSLISFLLIFLVIMVSGCVSSDTNDGGDGTYDGEAETLEYQGVKLTPISEQRDNSIKGTPQININTYFLTVDGMVEDPQFLTYEQITSYPNVSKVVMLDCVEGWSYVAKWTGIPVKTLLDEAGVQDGATTVIFYSADGYSTALDLDYLVGNNIILGYELNDVTLPRDHGYPFQLVAEDKYGYKWAKWVTGIEVTDEPYEGYWESRGYNNNADVGGPRFG

>SO family protein, gi|743692009|gb|JXAO01000032.1|, [Mo user]; [Haloarcula salaria H5-DGR (Archaea/Euryarchaeota/Halobacteriales)]
LVADDPDPVDAADWSLSVAGRVAQETSYAADELSPDATESAILDCTSGWYSGHEWQGVRVGDLLDAVDPDDAAAWSSSAR

>SO family protein, gi|219850687|ref|NC_011832.1|, [Mo user]; [Methanosphaerula palustris E1-9c (Archaea/Euryarchaeota/Methanomicrobiales)]
MAPARLYRLVLVVAIVIVGAVYLADLAQDRSATRLPSAEIAAYEGQPLTPIEGIRENSIKGPQQVDIGTYHLTVSGLVTKPQNYTYQEVLDRFPHYEKVVTLHCVEGWDATLLWQGVLVSDLLNSSVPDDQGSIVIFQAADGYTTSFPRSYFTDRPILLAYQVNNLTLPAERGYPFALVAEDKWGYKWIRWVTGIEVSDDTGYRGYWEQRGYAPDGDLNRSFFG

>SO family protein, gi|543414095|dbj|BATA01000091.1|, [Mo user]; [Halarchaeum acidiphilum MH1-52-1 (Archaea/Euryarchaeota/Halobacteriales)]
VSQPAVRDVTGLYREFGDERLPPGQREVERFPVLSMGETPDWNPETWTFDVGGAVETARSFTWDEFRDLPRETQRQDFHCVTGWSKFDCEFTGVTATTLLDTVGVASDAVHVMFHAIDGYTTDLPLDAAARDEVLFAWSYDGDDLPREHGGPLRVVTPHKYAYKGAKWVDGVTLLTEPERGYWEQRGYSVTANPWAEERYS

>SO family protein, gi|448419564|ref|NZ_AOIV01000041.1|, [Mo user]; [Halosarcina pallida JCM 14848 (Archaea/Euryarchaeota/Halobacteriales)]
MSDGSTGRLARLRRLLAAVEPPPRLVDWSILTCVLFEAASGVLSFGAGAPSHWPLFALHTVVGLTLVSLLFYKFRRVRRRVTDSRLWTRTTGLSVLVAAVAVAALATGSLWVLGGNASVLGYWNLLNLHVGLGLALVPLVLAHLYTRFRTPSRADFEGRRTALKFGTLLVGDALLLRAQELLNAALDTGGRVRRFTGSKPVENDGLAPEGNVGSGNASFPVTSWVADDPDPIDEPAWRLRVGGLVDAPLSLSAADLSPVTERTALLDCTSGWYAERDWRGVELGTVLDAAGVADEARWVTVRSVTGYRWSFPLEEARGMLLATRVGGERLTHGHGFPCRLVAPDRRGFQWVKWVESVEVRRRRDSAQWLAVLVSGFD

>SO family protein, gi|448424038|ref|NZ_AOIW01000038.1|, [Mo user]; [Halorubrum terrestre JCM 10247 (Archaea/Euryarchaeota/Halobacteriales)]
MTESGVEATEDLTDLYREYGDDRLPPGQRETDGFPVLSKSGTPSWDPETFELEVWGAVEESLSLSLDEFRDLPAVTQRQDFHCVTGWSKFDCEFTGVAFADLAELAGVRDDAEHVMFHSLDGYTTDLPLDECTKPGVQLAYGFDGDDLPADHGGPVRVVTPHKYAYKGAKWVSGVELLTKPELGYWEKRGYSDTANPWNEERYS

>SO family protein, gi|409167829|ref|NZ_AJRK01000132.1|, [Mo user]; [Halococcus hamelinensis 100A6 (Archaea/Euryarchaeota/Halobacteriales)]
VDGRGRARGRFGLTARRRGGRGRRNGVRRRGGRGGRATARGAGLRPLSRTLPERVRAVVDHAVARADVLAVTVFHRGSTGRTRAAARGLDSVGRLVHTSGIRAACLSLSPRSDELGGNTAKLHSAEEPMEAMSESQRGSVVLSVLTALLAGVAGVAGSYALAGYSESFVAAPVTSVVTQNAPGVLLQFAIGPLTTIGTQIGIEHLGQQANLVLAVGLGVLLFACLTLAALATGRRYGNRFVPVGIAGVLVWLAAAVLTGAPVTALGAGLGSAVVVGLAGLAGTAGGTSEPVSGGRRSVLGSVAGVFGVGVLGYLLGSRGGGSTSEAASQVEIGNESEGGNRNTAGGNASGGNASNGSGGEGGGNGGPSVGEMLSLAESKSLGIEGLEGLVSGEDFYQVDISNIDPDVNADDWSLSVTGAVENEGKFTYDDITGMASENRFGTLRCVSDDLNGKSMDNAVWTGVPMGRVLDEAGLQGEYVMLRAADDYYQEFPVEALRTGFLAYGMDGEVLPQAHGYPVRALIPGHWGEINVKWLTGIEVLDDPAKGFWEKKGWHGTGPVNTVAKLHATNRLDDGRIQVGGHAYAGTRGIDNVEVSTDGGNSWTDATLSAVLTPNLNGDVWRQWEYTYDSPGESHEVVVRATDGTGTLQPKKTQKPFPSGATGWVSKTIDG

>SO family protein, WP_015850238.1, [Mo user]; [Vulcanisaeta moutnovskia 768-28 (Archaea/Crenarchaeota/Thermoproteales)]
MPSNTEGGRSRNMGISSRRRFLTMLLTAGAAAMLASMIPNAITNNGQGIESTTANNSAISSVINEPRANQLITNGSTVNITVPTVSHISAIKTFPTNKTQQVNVDAVAVSNATNNTGSTSNVTNVSLTPLDDWYIVQIGPTPQVNIGNYMLVVDGLVNNPLNLTYSELTSMPTTTIIDTLQCVSDPYFLKAMVKWIGVPLKYVLNAAGVQSGATKVILYGADGYTSDLPLWKAMEDDTLIAFMADGQPLLATHGYPVRLVVPRWWGYKYVKWLVKITVTNENYLGYWESRGYPDVARKNGD

>SO family protein, gi|284163295|ref|NC_013743.1|, [Mo user]; [Haloterrigena turkmenica DSM 5511 (Archaea/Euryarchaeota/Natrialbales )]
VVPHMCAPTGFSVGGVPAPVTDLRTHPVPDAVDAEAWALRVTGAVDRSLRLSAAALESFPLETVTDDFACAEGWVADGLAWRGIRVGDILERAGPSAEAEYALVRAMDGDYACSFPLEALSDAILAVELDGEPLPVDHGGPARLVPTGPDRDCWTSVKWVSEIRIGETPFSDADTAKETALSRLE

>SO family protein, gi|118430835|ref|NC_000854.2|, [Mo user]; [Aeropyrum pernix K1 (Archaea/Crenarchaeota/Desulfurococcales)]
LPLKGSVLGCIIRKSSLSAILGLPYPFECTSDMKGIEGYKDIKEAAREASSFLSKMLGVQASVAKFRGWEYLGDRFNLFSFELEGNGRTLGVIRVVESGGYVINITGALLGVASVEAPILEELSEGRDVREGEVLELVMLRRPSGPGRDKMPYGQKIVPKFIIYAAEGLQKVDTKGWRLRIEGNVEKPLSLAYSDLLELASDRGRFDFHCVTGWSVMGRVWEGISLKHLIHMAKPRPSVNWVAIVSTGGYTTVIPLEESLRDESMVALLLDGRPLPEENGYPARIFIPSLYGWKHAKWVEKIVLLDEYVDGYWEALSYHERGRVSLEERFKVRNVEVAREGRLLGKPRPLKPGTILE

>SO family protein, gi|484232361|ref|NZ_AQXI01000001.1|, [Mo user]; [Haladaptatus paucihalophilus DX253 (Archaea/Euryarchaeota/Halobacteriales)]
MPPTRVSRCRSSIPVPHPSPGVLGLPAVALSGTCDSPLCHVGLCYSVGTERRIRPGRGYDGYPTTSPTLPPRLAAVGTSTFPAPQRSTMSVTDKTDIHREFDGQRLPPGQRETSKFPVLSKGSTPEWDPETWEFSVTGAVENERTFSWEEFRDLPNETQKQDFHCVTGWSKFDCAFTGVTFPTLAELAGVDEDAVHVMFSALDGYTTNLPLADCLRDDVLFVWNYDGDPLPREHGGPLRVVTPHKYAYKGAKWVDGIEFLTEPERGYWEKRGYSNTANPWNEERYS

>SO family protein, gi|805329805|gb|CP009501.1|, [Mo user]; [Methanosarcina thermophila TM-1 (Archaea/Euryarchaeota/Methanosarcinales)]
MQEDNKIAYKKTIKWLYNEKRAEGGQNKYMKLISLFITVLIILLTTSGCISEREEPETYDNETENLSYEGKSLTPIAQQRNNAIKGTQYIDRESYRLQVNGLVEKPLNLTYEEITAMPQVSKVVELNCVEGWSFTAKWTGVRIADLFEEAGAMENATTAIFYCADGYSTSLDRDYLLENDIILAYRLNDVTLPPDRGFPLQLVAEDKYGYKWAKWIIRIELSDSPYRGYWEERGYNNTADVGGPELER

>SO family protein, gi|448409391|ref|NZ_AOIU01000024.1|, [Mo user]; [Halosimplex carlsbadense 2-9-1 (Archaea/Euryarchaeota/Halobacteriales)]
MDGRERAVFGWAATAVVWLVGILAAAPLVGGHPLAVAAQVVIEASPGAVATLAIETLGAAAQPALMAGIAIAAVAAAAGIAAFTEGYGPTRSQERYLATGVSILVVVLTAVGFRAAGDGVFWRWTLATALALAPPGLLRLASGGHRPSVGRRRTLRNLGGAVGLAAGGAIAARSLGRPATSGDGPQPGESLDAVAEKRDEGTTTPDSGRTATPPRTGEILESRSTTENVVVSVAEPDADPAFGYDFAGMPAAVGTAADHYVVDKNVSNPSVDAERWSLSVRGAVQESYDLSFSDVVTHPEARDMTVTTACISNSVGGDLISTAEWRAVPVRALLEEAGVPDAAEDVVTLAADGYTEAIPWDAVSDREDIVLAVGMDGRTLPKEHGFPARLLIPGRYGMKSTKWVEAIEVSAGDHEGYWEARGWVEEAVVNTLSYVRSVQRRGDRVAVGGVAYGGRRGIDGVEVSFDGGDTWADATLEDPPSPHAWRRFRHVAELPDSGPKDVVVRATDGTGERQTSEETGAHPGGSTGWHSVTVSL

>SO family protein, gi|448435932|ref|NZ_AOJD01000061.1|, [Mo user]; [Halorubrum tebenquichense DSM 14210 (Archaea/Euryarchaeota/Halobacteriales)]
MLRHRYLHSWHLLSGSCGIVHIKVASQIRIIENSKPISEILFLIDETPVSIFRTRRHRSREPSARPRSPLGSDIHTSVRVVSESMTASRADSVEDLTDLYREYGDDRLPPGQRETDGFPVLSKSGTPSWDPETFELEVWGAVEEPLSFSLDEFRDLPSVTQRQDFHCVTGWSRFDCEFAGVAFAELAERAGVTDDAEHVMFHALDGYTTDLPLDECTKPGVQLTYGFDGDDLPADHGGPIRVVTPHKYAYKGAKWVSGVEFLTEKELGYWEKRGYSDTANPWNEERYS

>SO family protein, gi|448318162|ref|NZ_AOIA01000143.1|, [Mo user]; [Natronococcus jeotgali DSM 18795 (Archaea/Euryarchaeota/Natrialbales )]
MSDATDVTDLYREFGDERLPPGQRETTAFPVLSKSGTPEFDPETWEFTVTGAVEDDLSFSWEEFRTLPTATQRQDFHCVTGWSKFDCEFTGVSFPELAERAGVCLLYT

>SO family protein, gi|448317931|ref|NZ_AOIA01000129.1|, [Mo user]; [Natronococcus jeotgali DSM 18795 (Archaea/Euryarchaeota/Natrialbales )]
VAPGSDRSGALSRSPRVRGRPLARGRRSPSIDRAAGVQRPRRRDLGQRSRPVVSLAVPAGGTGVRRSVPARRDAARLVPRAVASAGSQPSGTNGTSSSGAIRATAMSVPPEPALERPIRLVGSRQRRLEGADLAALERTSREIEIVCATGDRFVERWRGVPIPSLLEVAEAPPETTHLLVDARDGLRACVPVETALEGLLAVAKGGRPLAEDGEYATRFVAPGVDGVRTVKGVARIETTALAPGVDPEDRERRGRSG

>SO family protein, gi|448420345|ref|NZ_AOIV01000045.1|, [Mo user]; [Halosarcina pallida JCM 14848 (Archaea/Euryarchaeota/Halobacteriales)]
VVFSSMATERSRPTRRDEIEEILERKAGGVAETRDEADKYTVVGAARRATFANWLTPVEEHFVCHRNDIPDADDDEWTIALTGDAAGTLSTAALREEYPRVAVAHTMECAGNGRGQHRPETGSVQWGFEAAATAVWTGAPVSSVLRAHGVDAADGRWLTAVGGDPSDGDDVFARSIPLSKAFDDCVLAYEMNGDPLPREHGFPVRLVVPGWYGVNNVKWVEELRVMDSMVTEGSLDRPGEHAYWQQVAYRLHPHGVEPDANESVDAADTWEQLTGAVDHPYTFDANVKSVIGTPDSESPVTPRDGATEVRGVAWAGDDGVERVEVSTDGGETWADADLFGPDYPGAWRLFRYDWRPKPGRYELLSRATDDRGRRQPARISDPDAWDDALGDDAFPWNEGGYAANAFEPNGVTVEVADSEEEA

>SO family protein, gi|630830272|gb|JMIY01000003.1|, [Mo user]; [Candidatus Methanoperedens nitroreducens (Archaea/Euryarchaeota/Methanosarcinales)]
MQRFVQRLPPHQRIAKDFPVLHYGRVPEFDRRTWDFRVEGLVEKPIRLTYDEFLALDRTAVTSDLHCVTGWSKLDLGWEGVLFRDLAKIVKPRSSAKFVTIEAENEYTTSLPLSDLMEPDVIFAYNLDGKPLEPVHGGPLRIVVPKKYGYKSAKWVRGVIFTEEQELGFWEKKGYSYSADPWKEERYSY

>SO family protein, WP_015850238.1, [Mo user]; [Pyrobaculum sp. 1860 (Archaea/Crenarchaeota/Thermoproteales)]
VDNYALEVDGLVEKPLRLTYDELASLPSVELVATLQCVSDPYFLRATVKWRGVRLADILNMAGVSKDAVKVIAYGVDGYTSDLPLSKAMEPRHPGGLHGILQAARRPRLPS

>SO family protein, gi|514873669|gb|AGCX01000022.1|, [Mo user]; [Halonotius sp. J07HN4 (Archaea/Euryarchaeota/Halobacteriales)]
MNLPTRLRESTSISSTELLLAVLAGISGVAGSYAVAGYTRQFIVAPIDALVVRLTPGQIVAFFIQNIGEEGHLLHIALSFGIATGLLAAIALLGIRVADRLTEPTLGIVFAGGLTWGLTAAITSDATLAVGAAAPVLLFTALAVTSVTRPNDDPEHSPARRRVVASALAFVGVSVGVGQLTSEGSTESTETAIDDGVADQIQQAESQTLDISGDVPGLVSSIGEFYNVDIAEFDPEVPSEDWSMTITGEVGADVTVSYAELTDRPVERRHVTLRCVGESLNGEKLDNAVWTGTPLKPLLDEADPEGNCECAMLRAEDDYFVQFPLDALEDAFLAWEMNGQPLPQSHGHPVRVLVPGHWGETNVKWLSEIELLEEEMDGYWEQRGWHGTGPVNTVAKLWSTTTRDDGTLELAGHAYAGTRGIERVEVSTDGGETWIDAELSEPLPGDDVWRQWRHVFTPDGSHEVVVRAVDGEGTLQAEERTESFPSGATGWVRQTVNMMGASG

>SO family protein, gi|669632424|dbj|BBJO01000031.1|, [Mo user]; [Halobellus rufus CBA1103 (Archaea/Euryarchaeota/Haloferacales)]
MTELERHEVPEDVPTEIEPVEWSLDVTGRVREPVSLSRGDLASLPSETFVGDFACAEGWVADDCSWRGVRVESVLDRAGVDDGVAYGLVHAADGDYACALPLDRLSSAVLAFELDGAALDRAHGGPARLVPTDEGRDCWESVKWVAEIELRRRQPTDADTARERALSRIE

>SO family protein, gi|298673978|ref|NC_014253.1|, [Mo user]; [Methanohalobium evestigatum Z-7303 (Archaea/Euryarchaeota/Methanosarcinales)]
MGFLKIIYAFFCVVFLILFSGCLSSTPSNTYDTEISRNQTETKNYQGVDLTPIDQQQTRDIKGTPNINIESYRLQINGMVENPENFTYEQIKSYPNVSKVIDLNCVEGWSFTAKWTGIPLKTLFNETGVKDNATNVVFYSADGYSTSLKLDYLMDNNIILAYKINDVILPRDRGFPLQLVAESKYGYKWAKWITEIEITNQSYEGYWEKRGYSNSANVSGPSF

>SO family protein, gi|662859273|ref|NC_017941.2|, [Mo user]; [Haloferax mediterranei ATCC 33500 (Archaea/Euryarchaeota/Halobacteriales)]
VRRVEGSGMPKDVTHLYEEFDGDRLPPGQRETQGFPVLSKSGTPSWDPETWSFEVWGAVENQLDLSFDEFRDLPSETQIQDFHCVTGWSKFDCEFEGVTFPTLAEEAGVTEDAVHVMFHAMDGYTTNLSLEQCMRDEVMFVWGYDGDDLPADHGGPLRVVTPHKYAYKGAKWVSGVEFLTEPERGYWEKRGYSNTANPWNEERYS

>SO family protein, gi|484232364|ref|NZ_AQXI01000002.1|, [Mo user]; [Haladaptatus paucihalophilus DX253 (Archaea/Euryarchaeota/Halobacteriales)]
VNSSVAVRSPLAGITKYLSPAGTAKEWPLVEGRTQMQPKDHRERDPADRPDAPLDERYPGLKVLTESPENAQTASREHLENYLTPREEHYIRTHHRTPKIDAEEWAVSLTGMVENEVELSVAEIKHDYPTESVVHMMECSGNGRAYFDPDAEGDQWTVGAVGSAVWTGTPVRAVLEAHEAATDDGLWLSVMGGEAKEDEDVFCRSIPMGKVLDDCLLAYEMNGEPMTPEHGYPLRLLVPGWFGNNSVKWVDRMHVMETMVSGDEWESKGGRDYTEYQQSSYRIVPAQDDEPERYESVETFSTYEQMRKTDEIRNAYCFDQLVKSLITSPTGDATPSTDGRVEITGVAWSGDDAVERVEVSVDGGETWNDAEFVGPDLGRHAVRKFRYVWDATAGEHALLSRATNEEGRTQPATVSDPDEGLRGITDGKYPWNEKGYGNNAYRPLGVSVSVEE

>SO family protein, gi|448351657|ref|NZ_AOIL01000067.1|, [Mo user]; [Natrialba taiwanensis DSM 12281 (Archaea/Euryarchaeota/Natrialbales )]
MRRLEAGPRAPWRHTYVARDENMTMTTDRTDAVERSGATATESDVRDITDLYHEFGEDRVPAGQRETSAFPVLSKSGTPDWDPDSWEFTVTGAVETERTFSWDEFRDLPHETQKQDFHCVTGWSKLDCAFTGVPFTELAERAGVTDDAVHVMFSALDGYTTDLPLEDCMRDEVLFAWAYDGEPLPEDHGGPLRVVTPHKYAYKGAKWVDGVEFLTEPELGYWERRGYSETANPWREERYS

>SO family protein, gi|325967528|ref|NC_015151.1|, [Mo user]; [Vulcanisaeta moutnovskia 768-28 (Archaea/Crenarchaeota/Thermoproteales)]
VIKAIDEIFKTALSRPCDKLVYKRELPPNQKIIPRFIIYDVYDPPKDPDLFNYRLRVTGVVENNIEIPYVDLLTKAPCMDLVADFHCVTGWSVLNVTWRGVPTRYVIDMAKPKGNYVMAVGIDGYTTNLPLSTLLEKTTIIAYAMNGKILPREHGFPLRLVVPSRYGWKSAKYLSELIVMDSNEAGYWELLGYHDNGDPWLEERFSEGNPVTMRRRVRVVR

>SO family protein, gi|448539914|ref|NZ_AOLD01000013.1|, [Mo user]; [Haloferax sp. ATCC BAA-646 (Archaea/Euryarchaeota/Halobacteriales)]
MHAQHDRSRPVTPLSESILVCGDSRASLTGPELRRLPAEDRTVTVACASGTRHTATWTGVPVLDLFADAGLDDETTHLLVESADGYRVCIDVYAALDAVVAYARDGTPIGEEHGYETRFIAPDVDGSRTVKDVRAVEALALDPATDPESLEDIFKKP

>SO family protein, gi|409167715|ref|NZ_AJRK01000018.1|, [Mo user]; [Halococcus hamelinensis 100A6 (Archaea/Euryarchaeota/Halobacteriales)]
MTRSRFELPPRLVDWSILVTVGFVAATGLLTLISGRPSDAVVFALHGVGGLALVLLLFWKLRRVRPRVTVRRAWDRHTPVSILLALLAVGALATGAVWSFGVTPRLGPWPLLFVHMVLGALVVPVLLVHLRSRFRLPSTHDFEGRRTALSSLAVVGFGALTWRLQRTANRLLDTGGEDHRFTGSTEDGSDAGNAFPVTSWVADDPDPIEADAWTLRIGGETRRELELTDSDLDPENGHRATLDCTSGWYSTHDWRGVRVGDLLDAVEPGTEAEWVSFRSVTGYRWSLPVEEAREALLATHVDGERLDHGHGYPLRLVAPGRRGFQWVKWVEAVDVTRRRDLGEWLAIFVSGFDR

>SO family protein, gi|514873323|gb|ARQB01000044.1|, [Mo user]; [Halorubrum sp. J07HR59 (Archaea/Euryarchaeota/Halobacteriales)]
ARGQNALARASDTVGSVRRFTGSKPVDTGGAGPSDSESASAAGTGSFPVTAWVADNPEPIDRDAWSVTVTGLVEEPLSLGYDEVQPEAPAGAIKGDAERALLDCTSGWYTVQQWEGVRVGDLLEAAGTAEDAAYVRFVSVTGYRWSLPLAEAREALLATDVAGEPLTHGHGAPARLVAPGRRGFQWVKWVDRIEVRARGDPEQWVVTLVSGFD

>SO family protein, gi|212223144|ref|NC_011529.1|, [Mo user]; [Thermococcus onnurineus NA1 (Archaea/Euryarchaeota/Thermococcales)]
MKKFVAVLLILTVFICGCINQETTSPTPTQSSATTSSLQASFAIKVSGLTTGEITPEELQSLGGVEFNATLVKSTGAKINNTYVGVPLKKVFEKLGIDESKVKWVRFRAEDGYEITLSMDDLKNAYLCWEENGEPLGPDNGGPIKLVIPDQPGKLWLKWLSEIKLIGDENAVVIHGKTKVTVVVTREDIDELMKSFGMEVTVELRGENVTFSGVPLKLFLDKARPDDDAVNITFIAKDGYSATLDFMAVYENDKAILTPDFRVVIPGEPSRTWVKDLKEIVIG

>SO family protein, gi|55376942|ref|NC_006396.1|, [Mo user]; [Haloarcula marismortui ATCC 43049 (Archaea/Euryarchaeota/Halobacteriales)]
MSETSEVFQGRSRRAITVFTSGVSVVGTSFALYGTSREFVIIAASRTALDILPSSVVASIIWNFGDLSFSLALLVFGIALAGVTGAVSYAGFRTGERLVEGAPNIGGMVLSLLAVWVFVAATVWAPLPAIVPAAAGTIGTGLVIARSTDNSNGQPATPDDRRAFVKTLAGLGAYNVVAHAVGFVQGSGSQTEDLSTSSSEREDESNPVEQRLATAADRSFDVEGMTGLVDTTDSFFTVDINPRPPTVETDSWTLSVTGNVETEREFTYEDLRQRETITRFKTLRCLGDPVDGEQIGTALWTGCSLMDLLSEAGANGSHVVFRAADDYYYSMPMSMLSDAMLAYGMNESQLPRQHGFPVRALLPNRWGKLNVKWLDEIEVVDQSESGYWEERGWNGMGTVNTVVKISTSNRLSDGRVQLGGHAYAGTDGIRAVLVSLDGGETWDTATLSDQLPDPDTWRQWKYEWQPERSSYTVIAKAIDGTGAEQTRVRSSPFPDGATGWSRLDLSVQL

>SO family protein, gi|381414379|ref|NZ_AGFZ01000042.1|, [Mo user]; [Halobiforma lacisalsi AJ5 (Archaea/Euryarchaeota/Natrialbales )]
VTTVPLPALRRGQKVRDGSQSSEFSCPSAGERGSILPSLPVLSLSRCLLHRRFRRRTVRFAYVPDVARLETVERIECRPERFFLRGVVTQIMEDSPSATVRSALAAVRPPPRLVDWSIFTVVVLEAVSGLVSFTVGSPAGWPLFWLHRIFGLTLVALLGFKLARVRHRVLETERWRASTLLSVCTVIAATGAIATGVLWTFGLDVRLSYWTLLSVHVGFGLALVPLMVWHLSTRFRLPKRRDFDRRRTTLKYTALLAGGAAVYRTQVFLNRALETPGADRRFTGSQPREGSGNGSFPVTSWVADDPDPIDPSAWTLTIEGEVETPLEYSYDGVAPNSDERALLDCTSGWYTVQRWRGIRVGDLLAAADVRDGAAFVRFVSVTGYRWSLPLEEAREALLATHVGDERLSHGHGAPMRLVAPGRRGFQWVKWLERVEVRRRSDPAQWVVTLVSGFE

>SO family protein, gi|514873103|gb|AGCY01000598.1|, [Mo user]; [halophilic archaeon J07HX64 (Archaea/Euryarchaeota/Halobacteriales)]
VLWTYRLYATGRHHSEGAVYQVAPATTAAGRLVHLQRRDARHRLRCALLSGCASGLGARVLVPPGGRTDADCPALVQTLPGSLPGHTHQPVAGLNGTLYRDRACRVRHDRNRYYVGVRLRSRSARDTVPDCPRRVRAGAGRADGGPPANAVRPPSRADFDRRRTTMQYSVMLLAGAVTYRLQEAVNTTFNTPGEERRLTGSREKSGSGNGAFPPTAWVADDPDPVERESYELTVRGAVDSPVELSYDELDPDTSQEALLDCTSGWYTEQEWRGVEVGDLLDLADDDDEATHVRFVSVTGYRWSIPVEEARDTLLATHVGGEQLSHGHGAPLRLVAPGRRGFQWVKWVERVDVRTRGDPAQWLVTLISGFD

>SO family protein, gi|448730886|ref|NZ_AOMD01000030.1|, [Mo user]; [Halococcus saccharolyticus DSM 5350 (Archaea/Euryarchaeota/Halobacteriales)]
LGGSPDNVHSRGNPFSTMARNILDESIGAALVTAVLAGIAGVAGSYALAGFTPAFLASPITSFLTAVMPSAVLQFAIVTLTDVGQAFGIEHLGQQANLLLALTLGAGLLGSLALAALATGHRLDSPAAAVSLAGLGAWLATAVLTGAPIPSLGAGVGSAVVVGVATATLVTADDGTAESGVSRGRRTMLGSLASALGVGVIGYVLGGRDTGSAQEASLSSVTNGSSDANGTGGAIGADSDAGNDTNGGADGGGSDTVEEGNSSADAQPKSTDDLLADAEAASFAIEGLEELVSGDDFYVVDTANPNPDVNADDWTLSITGAVDGEHTFDYDEITSMGSEHRFMTLRCVSDPRNGNKMDNALWTGVPMERVLDGVDLQGKFVMARSVDGYYEEFPVEALRTGFLAYGMDGEVLPRAHGYPVRALIPGHWGEINVKWIDELEILDRPAKGFWEKKGWKGTGPVHTVAKLHATNRADGRITVAGHANAGVQGIERVEVSTDGGSSWNDAELSPVLTPNLGGDVWRQWRYDYDEPGEQHEVVVRAVDGTGTLQPKKETGRFPSGSMGWVSKTIEK

>SO family protein, gi|433418138|ref|NZ_ANPG01000039.1|, [Mo user]; [Haloferax sp. BAB2207 (Archaea/Euryarchaeota/Halobacteriales)]
MHAHHDRSRPATPLSESILVYGDSRVSLTGPELRGLASEDRTVTVACASGTRHTATWTGVPVLDLFADAGLDDETTHLLVESADGYRVCIDVYAALDAVVAYARDGTPIGEEHDYETRFIAPDVDGSRTVKGVRAVEALALDPATDPESLEDIFKKP

>SO family protein, gi|448305613|ref|NZ_AOHX01000046.1|, [Mo user]; [Natronorubrum sulfidifaciens JCM 14089 (Archaea/Euryarchaeota/Natrialbales )]
MSDQRTDVTDLYQEFGDERLPPGQRETTAFPVLSKGPTPDWDPETWEFTVTGAVEEELTFSWDEFQALPSETQRQDFHCVTGWSKFDCSFTGVPFLELAERAGVIDDADAGKQRSTGNPTASGQAVHVMFSALDGYTTDLPLEACLREGVLFAWGYDGEQLPADHGGPLRVVTPHRYAYKGAKWVDGIEFLTEPERGYWERRGYSQTADPWQEERYS

>SO family protein, gi|484232364|ref|NZ_AQXI01000002.1|, [Mo user]; [Haladaptatus paucihalophilus DX253 (Archaea/Euryarchaeota/Halobacteriales)]
MGESTGRDSRHGEIDDILERKPGTREARDEEDRYTVVGAASRGTFADWLTPVEEHFVCHRNDIPDADAETWRVRVTGVDDGESLSMEALREDYPTVAVAHTMECAGNNRGQHDPETGSVQWTWDAVGTAMWSGTPIRAVLEDRGVDVNDDSDRWLTVVGGDVPADDDVYVKSIPLSKALDDCVLAYEMNGKPLPVEHGYPVRLIVPGWYGTNSVKWVEELRVTDTMVTDATFAEEDDGRTYTYWQHGAYRIHPADAEPGIEETVPTVDTWEQLVGDVTHPYTFDENVMSLIGEPDGERPVTPDADGRVEIRGVAWAGDDRVSRVEVSTDDGETWHDADLYGPDYSGAWRLFSYAWEPKTGFDGTVTLLSRATDEEGRTQPSRIAVLDDWAEVPEDVYPWNEGGYAANAYRPNGVEVRVTPRDE

>SO family protein, gi|24473558|ref|NC_003106.2|, [Mo user]; [Sulfolobus tokodaii str. 7 (Archaea/Crenarchaeota/Sulfolobales)]
LHFKTMDEFTLKIYGLVEKNINLTLDDIKALPKVGLTFDFRCVEGWEIKDTQWQGVRVRDLLLLAKPLNNAKYVIFKSGDYTITLSLDKVMEDNVVLAYEYMGKPLTREKGGPIRLVFPSQYCYESVKWLREIELTDIYKEGTGKRIALSRIGKNNA

>SO family protein, gi|354609336|ref|NZ_AGIR01000001.1|, [Mo user]; [Halobacterium sp. DL1 (Archaea/Euryarchaeota/Halobacteriales)]
MRLEPPASLVDWGVLGAVTVLLATGVASLFAATPRLAWVYGVHAAAGIGLPVLLFWKLRRVRSRLRPGNWTAGTVASVGALVLTLAALVTGLYWALGSGFSVGPTTGLTVHAVLGLLVVLPLLVHLAVRFRPPRTDVDAARRAAVGYSVVAAVGLAGFDARKRLSAAFGTLGRFTGSKHVGGEGNDFPETSWVADDPGPVDTDEWTLAVEGALERRVEYGYDDVAPDDSAEALLDCTSGWYATREWRGVRVGRLLDDAGPTEDAGWVTFESVTGYRWTLPLAEARDALLATHVGGEPLSYGHGFPLRLVAPGRRGFQWVKWVDRIEVKTAPDYGQWVAIFTSGFE

>SO family protein, gi|448608857|ref|NZ_AOLN01000001.1|, [Mo user]; [Haloferax mucosum ATCC BAA-1512 (Archaea/Euryarchaeota/Halobacteriales)]
VRRVEGSSMPKDVTHLYEEFDGDRLPPGQRETQGFPVLSKSGTPSWDPESWSFEVWGAVENQLDLSFDEFRDLPSETQIQDFHCVTGWSKFDCEFEGVTFPTLAEKAGVADDAVHVMFHAMDGYTTNLPLDQCMRDEVMFVWGYDGDDLPTDHGGPLRVVTPHRYAYKGAKWVTGVEFLTEPERGYWEKRGYSNTANPWDEERYS

>SO family protein, gi|452205862|ref|NC_020388.1|, [Mo user]; [Natronomonas moolapensis 8.8.11 (Archaea/Euryarchaeota/Halobacteriales)]
MKDVTDLHEEFDGDRLPPGQRETSSFPVLSKGETPSVPTDPALEVWGAVDEERSMRLGELRRLGAERQRQDFHCVTGWSRLGCVFEGLPFPTLADHVGARSEATHVLFHAHDGYTTDLPLSTCLREEVLLTWALDGEPIPADHGGPLRAVTPHKYAYKGSKWLSGVEFLTEREPGYWERRGYSGTANPWNEERYG

>SO family protein, gi|354609336|ref|NZ_AGIR01000001.1|, [Mo user]; [Halobacterium sp. DL1 (Archaea/Euryarchaeota/Halobacteriales)]
VTSSRSPLRSTRWRPEPVTEQPLSVRRAAARRLPGAATVIVSLFAGLAGLAASYAVAGFTPSFVAGPIASLLSREMPAAVVRFAILVLGDLGETLNLVAALALAWFLLTLAASVGLAAGRRARSRVVAPVVGAASTGLLSVVLTGALLPAFATGAAVSVVIAATTLSADGRTPDVAADRRRILGGVASAVTVTLAGFLLGSGRDSDTTVAPLEVDRSLESETESLLGTAETQSLDVAGLEPLVSDSFYEVDINSVNPDRSADSWELSVTGAVEEERTYTYDDVTSMDAENQFVSLRCVGEGLNGRKLDNALWQGVPIMDLVEPAVPTEGCCVMLRAADGFYEEFPLSALEDGFLAFGMNGEALPRGHGYPARALIPGHWGEINVKWLTEIEILETEEDGYWEERGWHGTGPVNTVAKLHVENDLEDGRKQVAGHAYAGTRGIERVEVSTDGGDSWADARLSGPLPGEDVWRQWAYEYDPPERSHEVVVRATDGTGTLQPREEESPYPSGASGWVSKSVDP

>SO family protein, gi|448489156|ref|NZ_AOJK01000015.1|, [Mo user]; [Halorubrum californiensis DSM 19288 (Archaea/Euryarchaeota/Halobacteriales)]
MAPTDRLRTALDRLEPPPRAVDWSLFAFVVAEAATGLVSFTVGVPEGWPLFWLHRALGVGIVALLAWKLARVRRRLTDPALWRRSTALSVLTLIAALGALATGVAWVFGLDVRLSYWTLLSVHVGFGLALVPLVAAHAATRFRLPRRVDFERRRTTVRYFALLAAGGATYRLQQGVNDALDTAGADRRFTGSQPREGDGNGAFPITSWVADDPDPIDHDAYRLTVDGLVSDPVELTASDLAGGHETEALLDCTSGWYTVQEWSGIRVGDLLDAAGGVRAEATAGDAPDREAAYVRFTSVTGYRWSLPLAEAEDALLATHVGGERLSHGHGAPARLVAPDRRGFQWVKWVTRVEVRSGYDFGQWVVTLVSGFD

>SO family protein, gi|448484138|ref|NZ_AOJJ01000074.1|, [Mo user]; [Halorubrum arcis JCM 13916 (Archaea/Euryarchaeota/Halobacteriales)]
MSNVTERRETLLAAAAGAAAIAGSYLVAGWTPSFVVRPIDQTVVNLTPGPIVTATIETLGEAGHLIHIALALAIAVGLFGAVAFAGLRIATRTERRAAGAAVAGGGSWLLAAALTGVSLGALGAALPAAAVVGTGWLPSSAAPSGGDSAGARDAPAVVDAVRRRTLGVVAGALGFVAATAVGRRAFASDAEPLPDAPRSEGAAARLQELDAASLAFESDDLQGMVTPIGEFYNVDIAEFDPEVTADEWSLTFTGETGSERTVTFDELIDRPAENRAVTLRCVGEDLNGRRIGNAVWTGTPIRPLLESVDPQGDCNCAMLRGEDGYYVQFPVDVLAEGFLAWGMNGKELPTSHGHPVRVLIPGHWGETNVKWLSEIELLNVEEYGYWEERGWEGTGEVKTVAKLWDEGVTELGDGRIELAGHAYAGTPGVERVEVSTDGGDTWTDAELSDALPDADVWRQWRHVFEADGEREVVVRAVDGEGTLQTREESGSVPSGASGWVRRTVG

>SO family protein, gi|448473977|ref|NZ_AOJI01000019.1|, [Mo user]; [Halorubrum aidingense JCM 13560 (Archaea/Euryarchaeota/Halobacteriales)]
VQAMRRWSAGASRRSDTDRWTGSLRWGMTESGAVDDGEATAGHADTTDATDTTDTTDATDLTDIYREYGDDRLPPGQRETDRFPVLSKSGTPSADADSFAFEVWGAVDERLSYSLSEFRDLPAVTQRQDFHCVTGWSKFDCAFTGVEFTEIADRAGVDDDVTHVLFHALDGYTTNLTLDECARDGVLFAYGYDGEDLPADHGGPIRVVTPHKYAYKGAKWVSGVEFLTNKELGYWEKRGYSDTANPWNEERYS

>SO family protein, gi|448734772|ref|NZ_AOME01000076.1|, [Mo user]; [Halococcus salifodinae DSM 8989 (Archaea/Euryarchaeota/Halobacteriales)]
VDDRRGARGAVARPPHDRRIVRRERRTRGRGGCDCTPRARRTSIRAAPRPPTASPERVRAVVDHAVVRADVLAVAAVHRRPADRTGPPRSVGRGACRPRDIAPVCSAFSIGLVRVASLPSLVRAGHVSSDRRRGVEPSAGRTFERVSRDLGGSPDNVHSGGLPFSSMARTILDESVGAALVTAALAGIAGVAGSYALAGFTPAFLASPITSFLTQVMPSAVLQFAIVTLTDVGQVFGIEHLGQQANLLLALTLGAGLLGSITLAALATGYRLDSAAAAVSLAGLGAWLATAVLTGAPIPSLGAGVGSAVVVGVATATLATAGDGTAESGISRGRRTMLGSLASALGVGVIAYVLGGREAGASAQETSLSSVTNGSSNANGTGGAIGGGGAAGNDTNGGADGGGSGTAEGGNSSADAQERSTDDLLADAEAASFAIEGLEGLISGDDFYQVDTANPNPDVNKDSWTLSVTGAVDSEQTFDYDEITSMGAENRFMTLRCVSDPRNGKKMDNALWTGVPMERVLDGVDLQGKFVMARSVDGYYEEFPVEALRTGFLAYGMDGEVLPRAHGYPVRALIPGHWGEINVKWIDELEILDRPAKGFWEKKGWKGTGPVHTVAKLHATNRADGKITVAGHANAGVQGIERVEVSTDGGNSWNDAELSPVLTPNLGGDVWRQWRYDYDAPGEQHEVVVRAVDGTGTLQPKKETGRFPSGSMGWVSKTIEG

>SO family protein, gi|482921167|ref|NZ_JH815329.1|, [Mo user]; [Halorubrum sp. T3 (Archaea/Euryarchaeota/Halobacteriales)]
MTESGVEAAEDLTDLYREYGDDRLPPGQRETDGFPVLSKSGTPSWNPETFELELWGAVEEPRSFTLDEFRDLPAVTQRQDFHCVTGWSKFDCEFTGVAFADLAERAGVRDEAEHVMFHSLDGYTTDLPLDECTKPGVQLAYGFDGDDLPADHGGPIRVVTPHKYAYKGAKWVSGVEFLTEPELGYWEKRGYSDTANPWNEERYS

>SO family protein, gi|448460196|ref|NZ_AOJG01000041.1|, [Mo user]; [Halorubrum lipolyticum DSM 21995 (Archaea/Euryarchaeota/Halobacteriales)]
MSVRSRVVDALDRLEPPPRAVDWSLFAFVVAEAVTGLVSFTVGVPEGWPLFWLHRALGVGIVALLGWKLARVRRRLTDPGLWRRSTALSVLTLVAALGALATGTAWVFGLDVRISYWTLLSVHVGFGLALVPLVAAHATTRFRLPRRVDFERRRTAVRYTVLLAAGAATYRLQQGVNDLLDTAGADRRFTGSQPREGEGNAAFPITSWVADDPDPIDRDAYRLTVDGLVSDPFELGADELDAGHRTEALLDCTSGWYTVQEWGGIRVGDLLDAAGGTAVEDADREPAYVRFTSVTGYRWSLPLAEAEDALLATRVGGDRLSHGHGAPARLVAPNRRGFQWVKWVTRVEVRAEYDLGQWVVTLVSGFE

>SO family protein, gi|16081186|ref|NC_002578.1|, [Mo user]; [Thermoplasma acidophilum DSM 1728 (Archaea/Euryarchaeota/Thermoplasmatales)]
VYRKFMERVTVKNPGQRYISNFIIYDALGEPEIDLKKWRLCVEGLVKEKKCYSFDDLERMPHINYTADFNCVTKWSIKDVVWEGPSLSALIRESDPDQRAKWIMFWSADGYSTPVPLEYALSDRSLIAIKMNGSHLKRENGFPARPFIPDLYGWKSAKWLTSIELIEDYKDGYWEQYGYHEVGRVEDEERFKGFTWRSIRRNSRRSD

>SO family protein, gi|448298909|ref|NZ_AOHW01000020.1|, [Mo user]; [Natronorubrum tibetense GA33 (Archaea/Euryarchaeota/Natrialbales )]
VGYPYLVRASVGEDGMVAEAPRESRHDEIEAIVEAKDGGVKPVRDEANKYTVVGAAERSTFANWLTPVEEHFVCHRNDIPDGDVDAWTVSLTGQVEATLSVSDIADEHPTVAVAHTMECAGNGRGQHDPETGSVQWGFEAAATAIWTGAPLGSILRDHGVESTEGKWLTAVGGDPADGDDVFARSIPLEKATDDCILAFEMNGETLPREHGYPIRLIVPGWYGVNNVKWVEELRVTDSMVGQGSLDRPGEHAYWQQEAYRIHPQETDPDPNETIETVDTWEQLEGAVDHPYTFDANVMSVIGSPDGESPVTPKADGTVDIRGVAWAGDDAVDRVELSTDRGDTWDDAELFGPDYAGAWRLFRYGWDAALGRHTLVSRATDELGRRQPATISAPDAWGEVLENDEFPWNEGGYAANAYEPNGVTVEVRSADDSTENE

>SO family protein, gi|514874910|gb|AGCZ01000481.1|, [Mo user]; [halophilic archaeon J07HB67 (Archaea/Euryarchaeota/Halobacteriales)]
VSPTNTPSSNCTAPARQTNSSPSSGSPTARIGPSPRRTSTGCRTWVTPRCGSYSTPSCGRPRRVWRLPTARPSGSRSTPSRRPHWGSYCTPARPPVSCSGSWRSCRRSHSRPSSGANPPPAGCWVSRRPSPSRCTTATRWSLSEETTETRSPHRDRSDTLWCGPFLGNSMSTDDGVDTDVTDLWESQGDDRLPPGQRETDRFPVLSKSGTPGWNREEWAFEVWGAVENELTLDYETFQNLPTETQRQDFHCVTGWSKFDCEFTGVPFPEIAERAGVHHDAVHVMFHALDGYTTDLPLSECDRQEVLFVSEYDGEPLPEDHGGPLRVVTPHKYAYKGAKWVTGVEFLTEPERGYWERRGYSDTADPWAEDRYS

>SO family protein, WP_015850238.1, [Mo user]; [Palaeococcus ferrophilus DSM 13482 (Archaea/Euryarchaeota/Thermococcales)]
MRKLLFAFILIALLAGAVHLGGRKNTSQPPGPEEGEPSIEVTGLVERPYNMTYDELMTLPSKNVTADLYCVDNPKRPRKNGTWAGVPLKVLIEKAGPTGGASKVALYASDGYTTDLYLASVMRDDDIIVAYSFNGEPISPRLVVPGRWGYKWIKYIHKNRARQLQLPRDVGERRLPRRCLHRGAR

>SO family protein, gi|298673978|ref|NC_014253.1|, [Mo user]; [Methanohalobium evestigatum Z-7303 (Archaea/Euryarchaeota/Methanosarcinales)]
MDYLLENDIILAYKINDVTLPPHRGFPLQVVAEGKYRYKWAKWIKRIEVVNHSYRGYWESRGYNNDADVGGPKFADFGLF

>SO family protein, gi|307594149|ref|NC_014537.1|, [Mo user]; [Vulcanisaeta distributa DSM 14429 (Archaea/Crenarchaeota/Thermoproteales)]
VSNAINDILKIALSRECSKLVYRRELPPNQRVIPRFVIYDVYDPPEDVDVFSYRLRVMGLVENRVEIPYIDLITKAPCVDLVTDFHCVTGWSVLNVEWRGVPTKYLVDMARPKGDYVMAVGIDGYTTNLPLSALLEETTIIAYAMNGKILPREHGFPLRLVVPSRYGWKSAKYLSELVIMDSNEPGYWESLGYHDNGDPWLEERFNEGGLIMMRRRVRVMR

>SO family protein, gi|448575519|ref|NZ_AOLI01000009.1|, [Mo user]; [Haloferax larsenii JCM 13917 (Archaea/Euryarchaeota/Halobacteriales)]
VRRVEDATMSKNVTHLHEEFDGDRLPPGQRETQRFPVLSKSGTPSWDPETWSFEVWGAVETELDLSFEEFQSLPSETQVQDFHCVTGWSKFDCEFEGVTFPTLAEEAGVVGDAVHVMFHALDGYTTNLPLDECMRDEVMFVWGYDGDDLPADHGGPLRVVTPHKYAYKGAKWVTGVEFLTEPERGYWEKRGYSNTANPWNEERYS

>SO family protein, gi|288930407|ref|NC_013849.1|, [Mo user]; [Ferroglobus placidus DSM 10642 (Archaea/Euryarchaeota/Archaeoglobales)]
MRERVPPGQRVVDKLPVLHYSDIPHIDIKEWRLKIYGLVSKELSLTYEELLKLPQKEFRCDVHCVTGWSKLDTFWEGFEVSEIIKLSKPLENAHFVMVHSADGYATNLSLEDFSKGFFAMKMSGKPLPPEHGYPLRLVVPHLYFWKSAKWVTAVEFIAEEKPGFWESRGYHIRGDPWKEERYSEI

>SO family protein, gi|399574877|ref|NZ_ALJD01000003.1|, [Mo user]; [Halogranum salarium B-1 (Archaea/Euryarchaeota/Halobacteriales)]
VPSRVRRWVARATPSARLVDWTLLVLVVSLVGSGLVSLVSGDPSDAFVFWFHGVAGVVLLFVLSVKLWRVRRRVAERRLRTNATWLSVALTTVTVGALSTGVFWVFGGDFRLLYWGALNVHIFFGLLLVPLFLVHLWTRRTLPGFRLPRRSDVDGRRDVLRYTGLLVVGALLWRGQQTVNRVFETAGATRRFTGSKPIEGSEFPVTSWVADDPDPIDRSTWRLRVTGLVDDELELGVESLDTDGELQALLDCTSGWYTVQDWRGVRVGDLLDRAGVDDDGQWVQFRSVTGYRWSLPIEEAREALLATHVGGERLSHGHGAPIRLVAPGRRGFQWVKWVESVDVRETQDFGQWVAVLVSGFD

>SO family protein, gi|675282265|gb|JQJK01000007.1|, [Mo user]; [Methanobacterium veterum MK4 (Archaea/Euryarchaeota/Methanobacteriales)]
LRGLFNAAKKKIKGQKPLTEEKINDILADKNIIISEDTRRENRIPPGQHEIKSWPVLHAGSVQNIDTSKWKFKIFGLVEEEKELNYDEFMSLPQTKVFSDIHCVTTWSKLNNLWEGVSSNTIKELVDVQKEAKYVMVHASGNFTTNLSIKDFLEPDVLFATRHNENPITSKHGAPVRLVVPKLYFWKGAKWVTGIEFMAEDKPGFWESNGYHMHGDPWKEERYSWKSDYI

>SO family protein, gi|448525446|ref|NZ_AOJN01000057.1|, [Mo user]; [Halorubrum distributum JCM 10118 (Archaea/Euryarchaeota/Halobacteriales)]
LLRSRLRVAENYCFTVRHMNSPDTRFHELPSLSTPITVSGNRSLSLSGEALSMLPIETKTVTIKCASGTRNTATWAGIPVLELLSAADVSDETTHLVVESDGGYRMCVDIRAALDGLLAFFRDGTPILECEPYETRFITPGVDGARTVKAVALLEARHLSPSADPESVEEISREEEYSA

>SO family protein, gi|76800655|ref|NC_007426.1|, [Mo user]; [Natronomonas pharaonis DSM 2160 (Archaea/Euryarchaeota/Halobacteriales)]
LKHDSRLRKPDCRSTGRSGAPDSIAHGGYRSDTPTFRTLIPWVMRDVTDLYESFGEDRLPPGQRETSEFPVLSKGETPSVPDDWTLEVWGAVDEPCSLSAAELADLGAETQRQDFHCVTGWSRLGCVFTGVPFPTLADHAGVQPSATHVMFHAHDGYTTDLPLSACDRREVLFAWELDGEPLPADHGGPLRVVVPHRYAYKGAKWVSGVEFLTEPERGYWEKRGYSQTANPWNEERYA

>SO family protein, gi|448372586|ref|NZ_AOIP01000060.1|, [Mo user]; [Natrialba aegyptia DSM 13077 (Archaea/Euryarchaeota/Natrialbales )]
MVDRNATSIYEEFGESRLPPGQSRTNRFPVLSKSGTPSQDMETWEFTVTGAVENELSYSWDEFNELPQETQRQDFHCVTGWSRFDNEFTGVPFPTLAERAAVRDEAEHVLFHAGDGYTTNLPLDECLRDEVLFALELDGQPLPSEHGGPLRVVTPQLYAYKGAKWVTGVEFRSEPKQGYWEKRGYSNTANPWEEERYSTL

>SO family protein, gi|549454644|ref|NC_022521.1|, [Mo user]; [Aeropyrum camini SY1 = JCM 12091 (Archaea/Crenarchaeota/Desulfurococcales)]
VRSVMALKGGVLGCLVRKSSLSAMLGLPYPFECTTDMSNVEDYRDVEKAAREASIYLSGVLGVKTTIAGFRGWEYLGGRFNLFSFELEGSRRTLGILRVVESGGYIINITGALLGMASVEVPLLEELRGDGEYYSEGEVLDLVMLKRPSNPGRESMPPGQKAVPKFIIYAAEGLQRINAGSWRLRIEGSVEKPLDFTYVALLELASDRGQFDFHCVTGWSVMGRLWEGISLKHLIHMARPNPGAKWAAFVSTGGYSTIVPLEDVMEDGNMVALLLDGKPLPKENGYPARILLPWLYGWKHAKWVERIILLDKYVDGYWEALSYHERGSAILEERFKVRNVEIAQEGRLLGKPRPLKH

>SO family protein, WP_015850238.1, [Mo user]; [Haloferax mediterranei ATCC 33500 (Archaea/Euryarchaeota/Halobacteriales)]
MAMTDRTSNESDSRSDTADNPDAGNTDNPDAGNADNPDAGNAEGDRPEIDIAVVGDERLSLTRSDFETFPTVEFEYTIVCDSGSRTTATWTGVSLSDLLDRAGMPPETTHLRVTSTDGYTVCVDIASALNSLVAYARDHESLGAVEQYATRFLGPGIDGSRTVKGVARVEPITLASGTDPTERESMSLDDPSYG

>SO family protein, gi|55376942|ref|NC_006396.1|, [Mo user]; [Haloarcula marismortui ATCC 43049 (Archaea/Euryarchaeota/Halobacteriales)]
VPRWAAWCATQSNAEYLKSIRLEGITMSQTPEGRPTVRIDGADPLLLPWDVAAERLSFEVVRGPVAFECASGDRIEREYTGVAVFDLLEAAAMPGDTTHVQFESVNGDLACIPLADLNGAVLALGDGPGTAPGRPRFVSPRVLGPRTVKNVCRLQPRTLAASADREAYERLPLDD

>SO family protein, gi|723044211|gb|JROF01000016.1|, [Mo user]; [Halopiger salifodinae KCY07-B2 (Archaea/Euryarchaeota/Natrialbales )]
MDGSSARPARRRRHIYIRRDVRTRMTNDATDVTDLYQEFGDERLPPGQRETSAFPVLSKSGTPDWDPDTWEFTVTGAVDEELTFSWDEFRDLPSETQRQDFHCVTGWSKFDCEFTGVPFTEIAERAGVRDDAVHVMFSALDGYTTDLPLEDCMREEVLFTWEYDGESLPEDHGGPLRVITPHKYAYKGAKWVDGIEFLTEAQRGYWEKRGYSQTADPWQEERYS

>SO family protein, gi|851171944|ref|NZ_CP011267.1|, [Mo user]; [Geoglobus ahangari 234 (Archaea/Euryarchaeota/Archaeoglobales)]
VMEMAKPTNASYVLVRSLDDYTTVIPVEYFERPLLALKMNGDVLPAEHGFPVRLVVPDLYFWKSAKWVCELVFTDSPEGGYWEERGYHIVGNVWEGQRRDG

>SO family protein, gi|448629066|ref|NZ_AOLQ01000025.1|, [Mo user]; [Haloarcula vallismortis ATCC 29715  (Archaea/Euryarchaeota/Halobacteriales)]
MSETSGIFQGRSRRAITVFASGVSVVGTSFAVYGTTREFVLIAASRTALDILPSSLVASIIWNFGDLSFSLALLVFGIALAGVTGAVSYAGFRAGEQLVEAAPNVGGMVLSLLAVWMFVAATVWSPLAAVLPAAAGTIGTGLAIARSTDDAEQLATPADRRAFVKTLAGLGAYNVVAHAVGFVQGSGSQTDDLSTSSSASEEGSDPVDQRLGTAADRSFDIEGMTGLIDTTDSFFTVDINPRPPAVEADSWALSVTGNVETEREFTYEELRQRETMYRFKTLRCLGDPVDGDQIGTALWTGCSLMDVLSEAGVNGSHAVFRATDDYYYSMPVSMLSDAMLAYGMNERQLPRQHGFPVRALIPNRWGKLNVKWIEEIEIVDQSESGYWEERGWNGMGTVNTVVKIKTSNRLSDGRVQLGGHAYAGTDGIRAVLVSLDGGETWDTATLSDRLPDPDTWRQWKYEWQPDRSNYTIVAKAIDGTGTEQTRVRSDPLPDGATGWSRLDLNVQL

>SO family protein, gi|448360721|ref|NZ_AOIO01000007.1|, [Mo user]; [Natrialba asiatica DSM 12278 (Archaea/Euryarchaeota/Natrialbales )]
MVDRNVTSIYEEFGENRLPPGQSRTNRFPVLSKSGTPPQDMETWEFTVTGAVENELSYSWDEFNELPRETQRQDFHCVTGWSRFDNEFTGVPFPTLAERAGVRDEAEHVLFHAGDGYTTNLPLDECLRDEVLFALELDGQPLPSEHGGPLRVVTPQLYAYKGAKWVTGVEFRSEPKQGYWEKRGYSNTANPWEEERYSTL

>SO family protein, gi|300709370|ref|NC_014297.1|, [Mo user]; [Halalkalicoccus jeotgali B3 (Archaea/Euryarchaeota/Halobacteriales)]
VAHHSVILERGLFVHLWTARLIRFQSGREQVLDRFLAGRELALIDHLCDLHLEVLRDGDFYFRHRNNRGFDRGVFNSDGRNHLEIRKEINESINTASRPGRFGKHTVVGRLVVPMNATDVTELYREFGEDRLPPGQRETSAFPVLSKGPVPEFDPTSWEFTVTGAVAEDRSFSWEEFTDLPTTTQRQDFHCVTGWSKFDCEFTGIPFPELADRAGIHDDAVHVMFSALDGYTTNLPLDDCLREEVLLTWEFDGEPLPPEHGGPLRVVTPHKYAYKGAKWVDGIEFLTEPERGFWENRGYSNTADPWNEERYG

>SO family protein, gi|448559478|ref|NZ_AOLF01000038.1|, [Mo user]; [Haloferax sp. ATCC BAA-644 (Archaea/Euryarchaeota/Halobacteriales)]
MASRATRLARALRRVEPPPRAVDWSIFALVVFETLSGVLSLGAGHPANGLLFVAHGVAGLSLVVLVGFKLYRVRNRVIDSRLRDRHTTLSVLLAVVALAALGTGVAWVLGVEVRIAFWTLLNVHIGFGLLVLPVLFFHLRARFRPPRRVDFAERRRALQYGAILVFGAATYRATETVGALRGVGRRFTGSRPLPPGEGNDAFPVTSWVADDPDPVDPDSWSLSVAGLVDRSLELDRADLAPDETRSVLLDCTSGWYTEQHWTGVRLGGALDAAGVHSSARWVTVRSVTGFRWSFPIAEAREMLLATHVGGDPLSHGHGAPLRLVAPNRRGFQWVKWVDTVEVRRRRDSAQWLAVLVSGFG

>SO family protein, gi|448520807|ref|NZ_AOJN01000032.1|, [Mo user]; [Halorubrum distributum JCM 10118 (Archaea/Euryarchaeota/Halobacteriales)]
MTESGVEATEDLTDLYREYGDDRLPPGQRETDGFPVLSKSGTPSWDPETFELEVWGAVEESLSLSLDEFRDLPAVTQRQDFHCVTGWSKFDCEFTGVAFADLAELAGVRDDAEHVMFHSLDGYTTDLPLDECTKPGVQLAYGFDGDDLPADHGGPVRVVTPHKYAYKGAKWVSGVELLTEPELGYWEKRGYSDTANPWNEERYS

>SO family protein, gi|384432549|ref|NC_017274.1|, [Mo user]; [Sulfolobus solfataricus 98/2 (Archaea/Crenarchaeota/Sulfolobales)]
MRLTNRRDFLKLLLISSSLLVLGRLSISEMQHAQNGLTPFGSWYVVQYSQIVPDIMLNNYVLTVDGEIENPLKLTYQDLLNMPSIEVKDTIQCVSDPYFLRANVLWKGIPLSYVIDMVKPKSNVIKVVGYGADGYTADLPIEKAKEPNVLIAYMADDKPLPQVHGYPVRLVVPGWWGYTYVKWLVRLHFTSKNILGYWESLGYPDYAKK

>SO family protein, gi|448728515|ref|NZ_AOMD01000009.1|, [Mo user]; [Halococcus saccharolyticus DSM 5350 (Archaea/Euryarchaeota/Halobacteriales)]
VASTRAGNGYAESARLVRMSETREGRREEIDAILDRKPGTSETRDEADRYTVVGAASRETFANWLTPIEEHFVCHRNPIPDGDADAWTIDVAGTDGDETELPLTDIVEDLPTVAVAHTMECAGNGRGQHDPETGSVQWGCEAVGTAVWTGTPVRSVLRASGLDTDAAATGSGADDEDRWLTAIGDDSTEEETFARSIPLSKALDDCLLAHGMNGEALPAEHGYPVRLVVPGWYGVNSVKWLSELRVSEGMVTESALDRPGTHARWQQDDYRIHPAGETPEHADTVPTTGTWDQLESSAVDHPYTFDETVMSLIGRPTGEEPITPHEDTVTVRGVAWAGDDEIAGVEVSTDSGEAWHDAELFGPDYAGAWRLFEYTWEPTPGTYTLASRATDERGRAQPATIGAPEDGLDAIENDQFPWNEGGYAANAYLPNAIEVEVTSEDDTA

>SO family protein, gi|743692097|gb|JXAO01000003.1|, [Mo user]; [Haloarcula salaria H5-DGR (Archaea/Euryarchaeota/Halobacteriales)]
MTDDLLDSPGGRLLVSVAAAIAGLAGSYAVTGYAPAFIASPIERTLARSMPGIVVSTAISTLGSLGQQLNLLLAVGLAGLFIALAARAAILTGQLANNRALPVVGTAVVTWAVSVVLTGEVILAAGPAVPAAAVVGLAQTLDRFGGPMSPISSKRRRALSTVGAAVGAATVGYATGNQRSVVATGDDAPVLNAPGADLDDVDEKLAVAADYSLGLGDIDPLVSENFYEVDINSIDPELSAADWSLSITGAVEEEVTLDYEDIIEMDAENRFVTLRCVGESLNGYKTDTALWTGVPVDSLLKEAGVQSGCECVMLRLRTTTTRSSPSTRSGAGCSPTA

>SO family protein, gi|452205862|ref|NC_020388.1|, [Mo user]; [Natronomonas moolapensis 8.8.11 (Archaea/Euryarchaeota/Halobacteriales)]
MRTQIMNDKLSLRAVALFASGVSAVATSFAMYATGGSFVVSSFNRIVLGYLPGWFVSGVLQRFGSVALEMSMLFSGVLLSVVLGAAAVGGYALGSRALPSYNRPVGVFVAAALVFFGAFVIVGSAAAVVAPAVVGGVVAAYFLRRTPGSGDVDVERRSIVRAVGGVAMFNVVAHAAGLLRRDQTQRAERELQQRASRVQSEHMLSEAAAAGLDAEGIKPLIAEIGEFYKVDINPSPPSVDADAWSLSITGLVDEELELSYEDVLGYDVVHRYKTIRCLSDGIDGDTMDTAVWTGCRVEDILEAAGTNGEYAMLNGADDYWYSLPLSDLEDAVLAYGMNGLELPQAHGYPVRLLVPDRWGKLHVKWLTDIEIISEDESGYWEEKGWHGMGPVNAVTKIDRINRPSGRIQICGHAYAGARGVEAVEVSVDGGETWNEATLSQPLPDPDTERQWVYEFEPDRDSHEVYARTIDGEGSVQPEERTEPYPNGATGWVSRTLRAE

>SO family protein, gi|448630815|ref|NZ_AOLQ01000042.1|, [Mo user]; [Haloarcula vallismortis ATCC 29715  (Archaea/Euryarchaeota/Halobacteriales)]
MTDDLLDSPGGRLLVSIAAAVAGLAGSYAVTGYAPTFIASPIERTLARSMPGIVVSTAISTLGSLGQQLNLLLATALAGLFIALAARAAILTGQLANNRALPVVGTAVVTWVVSVVLTGEVILAAGPAVPAAAVVGLAQVLDRFGGQASPLSSKRRRALSTVGVAVGAATVGYTTGSQRSIAATGDDAPALTAPGADLDDVDEKLAAAADSTLDLGDIDPLVSENFYEVDINSIDPELSADDWSLSITGAVEEEVTLTYEDLLEMDAENRFVTLRCVGESLNGYKMDTALWTGVPVDSLLEEAGVQSGCECVMLRADDDYYEEFPIDALRGGMLAYGMNGKILPRGHGYPVRALVPGHWGEVNVKWLSEIEVLDEEADGYWEKRGWQGTGPVNPVAKLHHESMLSDGRRRIGGHAYAGLRGVQRVEVSTDDGETWTDANLSEQLPAVSGDGPAEDAWRQWEYTYDPPEGGHTVVVRMVDQRGEVQPEAETDSYPSGASGWVSKQYS

>SO family protein, gi|448620577|ref|NZ_AOLP01000002.1|, [Mo user]; [Haloferax denitrificans ATCC 35960 (Archaea/Euryarchaeota/Haloferacales)]
MTDLRRHRIPDNVKTGGWTLAVTGTVDTPLELSRRSFDSYPTETFEGDFVCDEGWVAEDLTWRGVRVKRLFDHAGLPETSRYGLVRSMDGEYACSFPLNRLAESVLAFELGGEPLDTEHGGPARLVPTTDDRDCWESVKWVSEIEVLEHVPTEADTAKEIALSRIE

>SO family protein, gi|448553642|ref|NZ_AOLF01000002.1|, [Mo user]; [Haloferax sp. ATCC BAA-644 (Archaea/Euryarchaeota/Halobacteriales)]
MHAQHDRSRPVTPLSESILVCGDSRASLTGPELRRLPAEDRTVTVACASGTRHTATWTGVPVLDLFADAGLDDETTHLLVESADGYRVCIDVYAALDAVVAYARDGTPIGEEHGYETRFIAPDVDGSRTVKDVRAVEALALDPATDPESLEDIFKKP

>SO family protein, gi|448737917|ref|NZ_AOMF01000155.1|, [Mo user]; [Halococcus thailandensis JCM 13552 (Archaea/Euryarchaeota/Halobacteriales)]
VVSRLELPPRLVDWSILVTVGFAVATGLLSLVSGRPGDAIVFVLHGMGGLALVLLLFWKLRRVRPRLTNRAAWNRGTIVSVLLTVLALAALATGFVWTSGSTPTVGPWLLLFVHMALGVLVVPVLLVHLRGRVRLPSTDDFEGRRTALSSLAVVGFGALAWRFQRGANRLLGLATDQRFTGSTEEGTDAANAFPVTSWVADDPDPIDPDDWELRIGGAVEREHTLSSADLEPESAGRTTLDCTSGWYSTHDWRGLRVGDLIDTVEPDPEARWVSFRSVTGYRWSLPIEEARDALLATHTDGERLSHGHGFPLRLVAPGRRGFQWVKWIEEIEVGRQRDTSEWLAIFVSGFDENATNNR

>SO family protein, gi|448568516|ref|NZ_AOLH01000003.1|, [Mo user]; [Haloferax lucentense DSM 14919 (Archaea/Euryarchaeota/Halobacteriales)]
MHAHHDRSRPATPLSESILVYGDSRVSLTGPELRGLASEDRTVTVACASGTRHTATWTGVPVLDLFADAGLDDETTHLLVESADGYRVCIDVYAALDAVVAYARDGTPIGEEHDYETRFIAPDVDGSRTVKGVRAVEALALDPATDPESLEDIFKKP

>SO family protein, gi|429190045|ref|NC_019792.1|, [Mo user]; [Natronobacterium gregoryi SP2 (Archaea/Euryarchaeota/Natrialbales )]
MTHHDADSRPSLVAPIQLVGEKSATLDGETLDELPVEERTIEVVCSTGDRYTDRWKGVPFFELLETEAATTASFPPETTHFLVESEDGQRGCIAIEDTFDALLAFGRNGQPLPEAAGYTSRFVAPDVLGPRTVKNVASIEGKKLDPGEDPESYERLLEMEGTDDESEDTAEVEPT

>SO family protein, gi|448727949|ref|NZ_AOMC01000161.1|, [Mo user]; [Halococcus morrhuae DSM 1307 (Archaea/Euryarchaeota/Halobacteriales)]
LGRSSVKIHPPVVPPVGMSHVSTDGSFAPAIVTAVFAGIAGVVGSYALAGYTPSFVVAPITAVLAQNVPAALLTFAKGPLTQFGQAFGIEHLGQQVNLLLALAIGTGLFACLTLAALATGRQFGTATLSIGLTGVLVSLATVIVAGAIVPALGAGVASALVVAIAIATTTGTERREGVSTGRRSMLGSLAGTLGIGVLGYTLGSNGEAGDSAAASAGAAGGASAGGNASGGANASGGGGGGGRPSAGQLLSKAESASLGISGLEGLVSGEDFYEVDTANVNPNVNANDWSLSLTGAVGNERTVDYDQLTSMASELRFMTLRCVSDPLNGDKMDNALWEGVPVSKLLDTANLQGKYVMARSVDGYAEEFPVEALTTGMLAYGKDGNPLPRKHGHPVRLLVPGHWGEINVKWIDELEILERPAKGFWEKRGWHGTGPANTVAKLHATNKGDSEITVAGHANAGTRGIRKVEVSTDGGSSWNEARLSDVLEPNLGGDVWQQWAYSYEPPGGKHEVVVRAIDGSGTTQPKKNSGPYPRGASGWVSKTVK

>SO family protein, gi|344210305|ref|NC_015948.1|, [Mo user]; [Haloarcula hispanica ATCC 33960 (Archaea/Euryarchaeota/Halobacteriales)]
VLTAVMAIRRLTPTPRAVDWGLFAAVATLLVTGVATIFAGIPSSAWIIDIHALSGVVLILLLPVKLHRVSHRVAPSRLTGTRVLSVVLAAVALGALGTGVWWIFGGTLDLGPWGLFHLHVALGLLVPPLLLVHLRARFYSPRQATRGGRRDVLRYAGLVTAGALLWRVQGPVNDALDSAGADRRYTGSREEGTDDGNRYPVTSWVADDPDPVDAADWSLSVAGRVAQETSYAADELSPDATESAILDCTSGWYSGHEWQGVRVGDLLDAVDPDDAAAWVQFRSVTGYRWSLPLSEARDAVLATHVDGERLAHGHGYPLRLVAPGRRGFQWVKWVESVRVSKRRELGEWLAIFVSGL

>SO family protein, gi|514873546|gb|AGCY01000459.1|, [Mo user]; [halophilic archaeon J07HX64 (Archaea/Euryarchaeota/Halobacteriales)]
MRAVLGRLLRLVTSRWALTAVLAGMAAVAGSFAAAGLTEDFAFTPVSSVVVQYTPGVIINTTLDTFGNYGQYINMAFTLGVTTALFVGVSGAALAVGRLVDPDRLRGARIPMVGLAAWGMAVFLTGAPLLSVGAGAAAAAVVILVDRPWHDELSVKSGGRWPDEDRRAVLQTSAGVVGFAGASYFLGSYRTPQQEFPELDVVSGVGISEPEELLNEAEEKSFDIPDSPDLVSQIGSFYTVDIATVAPRINADSWELDVTGSVDSELTISYDELTDMDADHRFSTLRCVGEELNARKMDNAVWTGVPASRLSEQAGASGNHVAMRADDDYWNVVPREVFEQAYIIYGMNGNVLPREHGHPVRVIVPGHWGETNVKWLQEIEFLEEDTQGYWEERGWDGTGEVCGVAKIWATTETGSGHHARRPRSRRHRRRPGCRDIARRRRELAGDRDHRAALGRR

>SO family protein, gi|563511229|gb|AZAJ01000001.1|, [Mo user]; [Methanolobus tindarius DSM 2278 (Archaea/Euryarchaeota/Methanosarcinales)]
MVQLRQFKLLVSCILILVLSVSGCTEDSQQKQQETNTSDEATVFDGKELTPISEQRNNGIKGTQYIDKDTYELRIYGRMVDKPMSFTYEQLLAYPSVSRFVRMDCVEGWGFDAKWTGLTMDTLFNETGVNNSATTVIFYSADGYSTSLDYDYIVENDIMLAYELNDITLPADRGFPLQLVAESKYGYKWAKWITSIEVTDEPYKGYWETAGYNNNADVGGPAFER

>SO family protein, gi|448725951|ref|NZ_AOMC01000074.1|, [Mo user]; [Halococcus morrhuae DSM 1307 (Archaea/Euryarchaeota/Halobacteriales)]
VPTADEHIMTENKTEDEPATDRSQSERYLSRRRYLAAAGVTAGAGVLAGCGGGDQSDGNETTSAAGTTVAETATAGETTDQTAAATTEGGATGDSYSYTKQQLKQKYPGLEILSPEPPNGQADDLATYTSFLTGVDSEYIRSHYNSPKIDEAEHTISFTGLSDDEAEISMEELKRDYPTESVVHTMQCSGNGRSYFEPQVAGNPWSFGATDTARYTGTPLSAVLEAYGADTSDEMWLSVMGEDAPEGEDVFARSIPMQKATDDCMLAYERNGSALTAEHGFPVRLIVPGWYGCNNVKWLGRMHVMEKMLYGPQWNGEQDRTYTHWQQSSYRIIPVQDEEPKRYESIDTFDVHEQMQNTDEIRNAYMYDQLVKSLIGYPGQDATVSPGIDGTVEVVGVAWAGDDEVDGVEISTDGGETWNDAEFFGPSPGPAAWRQYRYRWDADPGDYTLASRATDGEGRTQPATISKPDENLRGITDDKYPWNKDGYGSNAYMPESVDVTVTSGGDGNATGDNASSGNATGGNVTGGNAMTGNETSGETAIGNGSGDTTAGGNTSTTSGNNTTDGGS

>SO family protein, gi|448470203|ref|NZ_AOJH01000096.1|, [Mo user]; [Halorubrum kocurii JCM 14978 (Archaea/Euryarchaeota/Halobacteriales)]
MTEAGASDADAPDADARDADARDAFEDLTDLYREFGDDRLPPGQRETDRFPVLSKSGTPSWDPETFAFEVWGAVDDPLSYSLSAFRDLPAVTQRQDFHCVTGWSKFDCAFTGVEFAEVAERAGVHDDAEHVLFHALDGYTTNLSLEECAREGVLFAYGFDGDDLPADHGGPIRVVTPHKYAYKGAKWVSGVEFLTEKELGYWEKRGYSDTANPWNEERYS

>SO family protein, gi|448567574|ref|NZ_AOLG01000058.1|, [Mo user]; [Haloferax prahovense DSM 18310 (Archaea/Euryarchaeota/Halobacteriales)]
MHAQHDRSRPATVPSGPILLRGDHRASLSGAELLDFPAEDRTVTVACASGTRHTATWTGVPVFDLFDDVDLDDETTHLVVESADGYRVCIDVYDALDAVLAYARDGTPIGEEHDYETRFIAPDVDGSRTVKGVRAVEARALDPSTDPESLEDISKRP

>SO family protein, gi|385772020|ref|NC_017275.1|, [Mo user]; [Sulfolobus islandicus HVE10/4 (Archaea/Crenarchaeota/Sulfolobales)]
VKLTNRRNFLKLLLISSSLLVLGRLSISEMQHAQNGLTPFGSWYVVQYSQIVPDILLNNYVLTVDGDVENPVQLTYQNLLNMPSIEVKDTIQCVSDPYFLRANVVWKGVPLSNIIEIVKPKPSVIKVVGYGADGYTADLPIEKANDPNVLVTYMADGKPLPQVHGYPVRLSVPGWWGYTYIKWLVRLHFTSKNILGYWESLGYPDYAKK

>SO family protein, gi|355572632|ref|NZ_AGIY01000008.1|, [Mo user]; [Methanolinea tarda NOBI-1 (Archaea/Euryarchaeota/Methanomicrobiales)]
VEAFNMRREGPGILILLILFCYCAGCSSPTSTLSSSNATIPADDYSHWVLKVNGTTHKEYTLDELRKLPSTTGYGFAVSTVGIKYGPYVCKGVLLSDLLEQVGGISKGDHVWISAPDGYVWVFDYDQVQGTGFITFNESLKEIPPPPLRILLAYEFNDTPLTYNDGAPLRVAIISDEKGIVTEGSAWVKWVNNIEIHRNPQ

>SO family protein, gi|389860324|ref|NC_017954.1|, [Mo user]; [Thermogladius cellulolyticus 1633 (Archaea/Crenarchaeota/Desulfurococcales)]
LLCYKTAGMEEWPGILAVYDCPVNVVFNDVEDVKSFVEGVLKGAGLEGVLEFSSNEAIGSRTVLFRLHFKPVASAREYVGIRVVAVDNVVARVLFVVPRELESVSRALESGLTIGRYNPDKDMNETTQVADQQVYIPYPVIYAVRGVPRVQPSEWYLEVAGLVENSPILHYNDLVKMPMASITTDFHCVTGWSVRSVRLRGVETRLVTELAKPLKEARWVYITGYDSYSAIVPVNEFSKGVLVLYMGDKPLPPEHGGPVRLFFPGLYGWKSVKWVKRLEFTSEYRDGYWEVMGYHPRGRVENSERFKRF

>SO family protein, gi|448535868|ref|NZ_AOJO01000046.1|, [Mo user]; [Halorubrum hochstenium ATCC 700873 (Archaea/Euryarchaeota/Halobacteriales)]
MAATDRLRAALDRLEPPPRAVDWSLFAFVVAEALTGLVSFTVGVPEGWPLFWLHRALGVGIVALLAWKLARVRRRLTDPGLWRRSTALSVLTLVAAVGAIGTGVAWVFGVDVRLSYWTLLSVHVGFGLALVPLVAAHAATRFRLPRRVDFERRRTAVSYFALLAAGGAAYRLQQAANDALDTAGADRRFTGSQPREGAGNAAFPITSWVADDPAPIDRDDYRLTVGGLVSDPAELTVDDLAAGHETEALLDCTSGWYTVQKWGGIRVGDLLDAAGELGDDAAYVRFTSVTGYRWSLPIDEAEDALLATRVGGEPLSHGHGAPARLVAPDRRGFQWVKWVTRVEVRAEYDLGQWVVTLVSGFD

>SO family protein, gi|435850242|ref|NC_019977.1|, [Mo user]; [Methanomethylovorans hollandica DSM 15978 (Archaea/Euryarchaeota/Methanosarcinales)]
VIMVLHGRMNFFIFLLVLLLVSGCVEPQQTPTANISETEDTFFAGRELTSIKEQRNNAIKGTQFINEATYTLQVTGMVNKSLNLTYEELLALPVADRFVRMDCVEGWGFDARWTGVTLSSIFNDSGLQPGAKNVIFYCADGYSTSLELDYLRGNDIMLAYRLNNVTLPSDRGFPLQLVAEGRYGYKWAKWITHIEVTDQSYEGFWESRGYSNLAILEKRGFLPF

>SO family protein, gi|684138126|dbj|BBMP01000022.1|, [Mo user]; [Halococcus sediminicola CBA1101 (Archaea/Euryarchaeota/Halobacteriales)]
MSDAREGRREEIEAILDRKPGTSETRDETERYTAVGAASRATFGNWLTPIEEHFVLHRNPIPDGDADSWTITLVDDGETELSLAELIEELPTVAVAHTMECAGNGRGQHDPETGNVQWDCEAAGTALWTGTPVSSVLRAAGVDVDTDEDRWLTAIGADSTDEEAFARSIPLSKALDDCVLAHGMNGQPLPDEHGHPVRLVVPGWYGVNSVKWLSELRVMDGMVREGSLDRPGSHARWQQDEYRIHAAGEEPAENETVETTGTWAQLEAGGTAPYTFDETVMSLVGRPTGEDARTQGTIEVRGVAWAGDERVERVELSTDDGDSWHDAELFGPDYRGAWRLFRYDWEADPGEHRLLSRASDERGRTQPETIGTPEESFDALDDGRYPWNEGGYAANAFRPNGVTVEVTD

>SO family protein, gi|409168117|ref|NZ_AJRK01000402.1|, [Mo user]; [Halococcus hamelinensis 100A6 (Archaea/Euryarchaeota/Halobacteriales)]
MAIESPRERRHEEIERIVETKGGVRPTRDEADKYTVVGAAERRTFADWLTPIDAHFVCHRNDIPAADADSWTVSLTGDAEGSLTMADLGDYPTVAVAHTMECAGNGRGQHDPETGSVQWGFEAAGTAIWTGVPVRSVLREYGIDAPDGRWLTAVGGDPSDAEDVFARSIPLSKALDDCVLATEMNGQPLPREHGFPVRLVVPGWYGVNNVKWVDELRVMDTMVREDSLNRPGKHDFWQQVSYRIHPEGVEPDVHDTVETTDTWEQIEGAVEHPYTFDINVMSVIGLPDGEAPVTPRDDGTVEVRGVAWAGDDRVERVELSADGGETWADAE

>SO family protein, gi|330833867|ref|NC_015435.1|, [Mo user]; [Metallosphaera cuprina Ar-4 (Archaea/Crenarchaeota/Sulfolobales)]
MENQAQLPSGQRAVKRFIYYAALGVPEVDLNDYRFKVSGLVEREMSYDYKDLISMINVDYKRDFHCVTGWSVLNVDWKGIRLSTLLSRSVPKPEAKWVLFYSLDGYTTTVPLEEVKREDSILVLYMNGKPLTLEQGFPARPFFPTLYGWKSAKWVTSMELIKDYVDGYWEERGYHERGDVWQEERFKGLWGRHSKKRPIL

>SO family protein, gi|171184485|ref|NC_010525.1|, [Mo user]; [Pyrobaculum neutrophilum V24Sta (Archaea/Crenarchaeota/Thermoproteales)]
MCKEIRLDLPWPPNQTRARRFVVYDVFDPPDIPPEKHVIRIYGAVEKPLEVPLTKLMENCVELVAPFHCVTGWSIESVRWRGAPLKPLLEEARPYGQYALAWGADGYSASLPLDALMEETTIVAWALNGEPLPKKHGAPARLVVPTRYAWKSVKYFAAVEVLTEPVPGYWEMQGYSLNADPWREERFDFGRPVMRGRRVSIS

>SO family protein, gi|397771790|ref|NC_018224.1|, [Mo user]; [Natrinema sp. J7-2 (Archaea/Euryarchaeota/Natrialbales )]
LQSVSNPVPGCQSGVSRGLLLRSVRDVCASDRWLRPSCIAAANVSSRPAIAWPTTRRHIYVFRDVSTSMDVTDVTDLYQEFGDERLPPGQRETSAFPVLSKSGTPDWDPETWDFTVTGAVDKELSLSWDEFRDLPSVTQRQDFHCVTGWSKFDCEFTGVPFPELADRAGVHDDAVHVMFSALDDYTTDLPLEDCMREEVLFTWAFDGDPLPEDHGGPLRVVTPHRYAYKGAKWVDGIEFLTEPQRGYWERRGYSQTADPWQEERYS

>SO family protein, gi|449066047|ref|NC_020246.1|, [Mo user]; [Sulfolobus acidocaldarius N8 (Archaea/Crenarchaeota/Sulfolobales)]
MQKEVPPGQKYVKRFIYYAALGVPQVNLNEYRLKIFGEVENKIEITYEEMLKMIDVKYTKDFHCVTGWSVENVEWEGIKMKTIAEKAKVKPGAKWVIFYSLDGYTTVVPLEDALHEDSIIALKMNGRPLDIKSGFPARPFIPHLYGWKSAKWLTAIQFSREYIDGFWEERGYHERGNVWDEERFKGQGVSHEGKKRNPIF

>SO family protein, gi|381414353|ref|NZ_AGFZ01000016.1|, [Mo user]; [Halobiforma lacisalsi AJ5 (Archaea/Euryarchaeota/Natrialbales )]
MMRSVHCRAMQGETTDANDERAGEKTKRRQFLDRRKFMAATGMLAGLSITGQGVGAQEMEEDDSELERGSTAFLEERYPGLRIYSPDPENAEAAVRDTYTSYITPREEHYIRNHYLSPEIDEDEWEIELRLEEGSTSLTMDEIRRDFSTESVAHTMQCSGNGRSFFEPEVAGNPWTFGAVGNTIWTGTPMSEVLEAYGADTGDGKWLMVAGGDVPDEESDVFARSIPMQKVVEDCLLAYEMNGQPLSAEHGFPVRMLVPGWMGNNNVKWVAEMEVMDGMMIGEEWERYTRWQHSSYRILAEGQDPQENERIDIFDTRDAMDAEAAGEIDWQPYIYDQTVKSIIGYPGQEATVTPRSSDGNVEVIGVAWAGDDQVEAVEVSTDGGDNWEEAEFFGPDLGPFGWRQFRYLWDAEPGEYFVVSRATDERGRTQPREISDPEDGLRTIQDDQFPWEAGGYLCNAYEPHGVDVTIQ

>SO family protein, gi|385772020|ref|NC_017275.1|, [Mo user]; [Sulfolobus islandicus HVE10/4 (Archaea/Crenarchaeota/Sulfolobales)]
MEEVQKPPNQKYIKNFIVYAEFGIPEVNLESYRLKVSGEVENSLSFTYDELMKLPRREIIEDFHCVTGWSIKSVKWEGIPFKLLIETAKVKKDVNWVMFYSLDGYTSIIPYEDVLKDNVIVALFMNGEKLPLKHGFPARPIIPHLYAWKSAKWLTEIEFIKDYVDGYWEERGYHERGNVWEEERFKGQGGKHLRRRPVL

>SO family protein, gi|344210305|ref|NC_015948.1|, [Mo user]; [Haloarcula hispanica ATCC 33960 (Archaea/Euryarchaeota/Halobacteriales)]
VTDDLLDSPGGRLLVSVAAAVAGLAGSYAVTGYAPTFIASPIERTLARSMPGVVVSTAISTLGSLGQQLNLLLAIGLAGLFIALAARAAILTGQLANNRALPVVGTAVVTWAVSVVLTGEVVLAAGPAVPAAAVVGLAQTLDRFGGPMSPISSKRRRALSTVGAAVGAATVGYATGNQRSVVATGDDAPVLNAPGADLDDVDEKLAVAADYSLGLGDIDPLVSENFYEVDINSIDPELSAADWSLSITGAVEEEVTLDYEDIIEMDAENRFVTLRCVGESLNGYKTDTALWTGVPVDSLLKEAGVQSGCECVMLRAEDDYYEEFPIDALRGGMLAYGMNGKVLPRGHGYPVRALVPGHWGEVNVKWLSEIEILDEEADGYWEKRGWQGTGPVNPVAKLHHESTLSDGRRRIGGHAYAGLHGVQRVEVSTDGGETWADATLSDQLPAADGNGPAEDAWRQWEYTYDLPSGGHTVVVRMVDQRGEVQPEEETDSYPSGPSGWVSKQYS

>SO family protein, gi|448385235|ref|NZ_AOIR01000059.1|, [Mo user]; [Haloterrigena thermotolerans DSM 11522 (Archaea/Euryarchaeota/Natrialbales )]
MVDLRQFDVPESVEPDEWRLSVTGAVRHPIDFALEDLTDLPLETDTDDFACAEGWVAEGLSWRGVRVARLLERVEPADASAYALVDGMDEGYACAFPLERLSEAVLAVALDGDALPVEHGGPARLVPTGEAADCWESIKWVREIEVRETEPTADDTAKDVALSRLE

>SO family protein, gi|448517607|ref|NZ_AOJN01000013.1|, [Mo user]; [Halorubrum distributum JCM 10118 (Archaea/Euryarchaeota/Halobacteriales)]
MAATDRLRTALDRLEPPPRAVDWSLFAFVVAEAVTGLVSFTVGVPKGWPLFWLHRALGVGIVALLAWKLARVRRRLTDPGLWRRSTALSVLTLVAAVGALATGVAWVFGLDVRLSYWTLLSVHVGFGLALVPLVAAHASTRFRLPRRVDFERRRTAVRYFTLLAAGGATYRLQQGVNDVLDTAGADRRFTGSQPREGTGNAAFPITSWVADDPDPIDRDDYRLRVDGLVRDPVDLTAGDLAAGHETEALLDCTSGWYTVQEWDGIRVGDLLDAAGGVAAPGDAPEADSDPEPAYVRFTSVTGYRWSLPLEEAADALLATRVGGERLSHGHGAPARLVAPDRRGFQWVKWVTRVEVCSEYDFGQWVVTLVSGFD

>SO family protein, gi|222478439|ref|NC_012029.1|, [Mo user]; [Halorubrum lacusprofundi ATCC 49239 (Archaea/Euryarchaeota/Halobacteriales)]
LPTSWTRTAPASSTSRTSTRPTKRSRSRWRWMGKCTSCDDAFVPVAPTTAEMDVRSRIGGALDRLEPPPRAVDWSLFAFVVAEAMTGLVSFTVGVPEGWPLFWLHRALGIGIVALLAWKLARVGRRLTDPSLWRRSTALSVLTLVAALGTLATGIVWVFGLDVRLSYWTLLSVHVGFGLALVPLVAAHAATRFRLPRRVDFERRRTAIRYTVLLAAGAATYRLQQAANDALDTAGSDRRFTGSQPREGEGNGAFPITSWVADDPDPIDREPYRLMVDGLVVDPIALNASDLAAGHETEALLDCTSGWYTVQEWGGIRVGDLLDAAGGVAAAGETPGADSDREPAYVRFTSVTGYRWSLPIEEAEDALLATHVGGERLSHGHGAPARLVAPDRRGFQWVKWVTRVEVRSEYDLGQWVVTLVSGFE

>SO family protein, gi|408381319|ref|NZ_AMPO01000002.1|, [Mo user]; [Methanobacterium formicicum DSM 3637 (Archaea/Euryarchaeota/Methanobacteriales)]
LSGSALRRYFQLMGDDMLKKTLKEMFKWNSKTNLDDETVESILKDENIVISPDTQREVRIPPGQHEDKRWPVLHAGSVNRVDPSQWKLKIWGLVQKERELDFADFMALPRVQVFSDIHCVTTWSKLNNLWEGVSTSTIKEQVEILPEARYVMVHAHKNFTTNLSLDDFFASDVLLATHHNGNALNSKHGGPVRLVVPRLYFWKSAKWVTGLEFMAEDKRGFWESTGYHNHGDPWKEERYSWQETDLKL

>SO family protein, gi|448535868|ref|NZ_AOJO01000046.1|, [Mo user]; [Halorubrum hochstenium ATCC 700873 (Archaea/Euryarchaeota/Halobacteriales)]
VISVSEHRDAFLAAAAGAAAVAGSYLVTGWTPSFVVRPIDQALVNLTPGPIVTTAIETLGDAGHLIHIAMAVAVAAGLFAAVAFAGLRVAARTERRAAGVAVAGVGSWLLAAGLTGVSTGALGAALPAATVVGVGWLPSSATPSGDDPAAARNSSAVVDAVRRRTLGVVAGALGFVGAAAAARRALASGDDPLPDAPRSEGAAARLGELETAALSVESDDLHGMVSPIGEFYNVDIAEFDPEVTAGEWSLTFTGETGSDRTVDFDELIDRPVEHRAITLRCVGEDLNGPKLDNAVWTGTPIRPLLESIDPQGECDCAMLRGEDGYYVQFPVDVLADGFLAWGMNGKELPSGHGHPVRVLIPGHWGETNVKWLSEIELLSVEDDGYWEERGWEGTGEVKTVAKLWDEGITELGDGRIELAGHAYAGTRGIDRVEVSTDGGDTWTDADLSEALPDADVWRQWRHVFEPDGEREVVVRAVDGEGTLQTEDPTGSVPDGAAGWVRRTVG

>SO family protein, gi|448439482|ref|NZ_AOJE01000006.1|, [Mo user]; [Halorubrum saccharovorum DSM 1137 (Archaea/Euryarchaeota/Halobacteriales)]
MTEAGAPDADARVDSGADDADAAATDAIEDLTDLYREFGDDRLPPGQRETDRFPVLSKSGTPSWDPETFEFEVWGAVEDPLAYSLSAFRDLPSVTQRQDFHCVTGWSKFDCAFTGVEFGEIVDRAGVRDDAEHVLFHALDGYTTNLSLEECTREGVLFAYGFDGDDLPADHGGPVRVVTPHKYAYKGAKWVSGVEFLAEKELGYWEKRGYSDTANPWNEERYS

>SO family protein, gi|448624071|ref|NZ_AOLP01000017.1|, [Mo user]; [Haloferax denitrificans ATCC 35960 (Archaea/Euryarchaeota/Haloferacales)]
LAFEMLSLLMASRAARALRRFEPPPRAVDWSIFALVVFETLSGVLSLGAGHPANGLLFVAHGVAGLSLVALVGFKLYRVRHRVLDSRLRDRHSALSVLLAVVALAALGTGVAWVLGVEVRIAFWTLLNVHIGLGLLVVPILFVHLRARFRPPRRVDFAARRRALQYGAILVFGAATYRATETAGSLRGVGRRFTGSRPLPPGEGNDAFPVTSWVADDPDPVDPADWSLSVTGLVDRPLELDRSDLAPAETRSALLDCTSGWYTEQNWTGVRLGDALDAAGVHSSARWVTVRSVTGFRWSFPIAEAREMLLATHVGGDPLSHGHGAPLRLVAPNRRGFQWVKWVETVEVRRRRDPAQWLAVLVSGFG

>SO family protein, gi|55376942|ref|NC_006396.1|, [Mo user]; [Haloarcula marismortui ATCC 43049 (Archaea/Euryarchaeota/Halobacteriales)]
VLTVPMTIRRLTPTPRAVDWGLFGAVATLLATGVATIFAGIPSSAWIIDLHALSGVVLTLLLPVKLRRVFHRVAPSRLTGTRVLSVGLAAVTLGALGTGVWWIFGGTLDLGPWGLFHLHVALGLLVPPLLLVHLRARFYSPAQATCGGRRDVLRYAGLVTAGALLWRVQGPVNDALDTAGADRRYTGSREEGTDDGNRFPVTSWVADDPDPVDAADWSLSVAGRVAHEASYVAGDLSPDATESAVLDCTSGWYSGHEWQGVRVGDLLDAADPDDAAAWVQFRSITGYRWSLPLSEARDAVLATHVDGERLAHGHGYPLRLVAPGRRGFQWVKWVESVRVSKRRELGEWLAIFVSGL

>SO family protein, gi|448478939|ref|NZ_AOJJ01000027.1|, [Mo user]; [Halorubrum arcis JCM 13916 (Archaea/Euryarchaeota/Halobacteriales)]
MTESGVEATEDLTDLYREYGDDRLPPGQRETDGFPVLSKSGTPSWDPETFELEVWGAVEEPLSLSLDEFRDLPAVTQRQDFHCVTGWSKFDCEFTGVAFADLAELAGVRDDAEHVMFHSLDGYTTDLPLDECTKPGVQLAYGFDGDDLPADHGGPVRVVTPHKYAYKGAKWVSGVELLTEPELGYWEKRGYSDTANPWNEERYS

>SO family protein, gi|684138118|dbj|BBMO01000002.1|, [Mo user]; [Halapricum salinum CBA1105 (Archaea/Euryarchaeota/Halobacteriales)]
MRDVTDLYQEFGDERLPPGQSEREDFPVLSKGGTPRVDTDVWEFTVSGAVENELTFTWEEFLDLPSETQLQDFHCVTGWSRLDNEFTGVPFPEIVERAGVSEDAVHVMFGAADDYTTDLAFDACNRQEVLFAYELDGEPLPADHGGPLRVVTPHKYAWKGAKWVDSVTFLTEEERGYWEQRGYSDTANPWEQDRYS

>SO family protein, gi|448575519|ref|NZ_AOLI01000009.1|, [Mo user]; [Haloferax larsenii JCM 13917 (Archaea/Euryarchaeota/Halobacteriales)]
VNSVFGRKHTGFRSQNTSASPSPMSHPTHPVTDRLPGIESVLVALLAGVAGVAGSFAVAAFTPAFIAGPIAGFMARTLPGALITFSIVVLGDVGSQLNVLLAVGLSTTVFAVAALLGQAVGQRTAYPIAGVVAAATAALISVGITAAPTASVVAGVATGTVVLLSDLGRSQPVSSLTSRASDLSAGRRRLLAAVASAASLGIGGYVLGSQQSTQVSPPTFEGIQPWAAPEVEPLLAEAAEKSLDVSGLEPLVSDRFYEVDINSTDPTLDAASWSLTVTGTVDRELSYSYEDILAMEVDHQFVSLRCVGEALNGKKMDNALWTGVSIMDLVEPAGLPEGCCVMLRAADGFYEEFPLSALQDGFLAIGMNGGPLPRGHGYPARALIPGHWGEINVKWLTEIEILEAEQDGYWEERGWHGTGPVNTVAKLHVINTLDDGRKQVGGHAYAGVRGIDRVEVSTDGGDTWVDATLSDPLPGADVWRQWTHTYDPPEGEHEVVVRATDGTGALQPEAKSSPFPSGPSGWVTKTVR

>SO family protein, gi|448322879|ref|NZ_AOIB01000036.1|, [Mo user]; [Natronococcus amylolyticus DSM 10524 (Archaea/Euryarchaeota/Natrialbales )]
MSDAATRALERPIRLVGTRTTTLDGTDLAALEHRSREIEIVCATGDRFTERWRGVPIPTLLESAAPSPETTHLLVDSRDGLRACVAVEDALEGLLAVAKGGRPLSTVGDHVTRFVAPGVDGVRTVKGVARAEAATLAPGEDPESYERWGESADKHPGGQRM

>SO family protein, gi|448426466|ref|NZ_AOIW01000054.1|, [Mo user]; [Halorubrum terrestre JCM 10247 (Archaea/Euryarchaeota/Halobacteriales)]
MAATDRLRTALDRLEPPPRAVDWSLFAFVVAEAVTGLVSFTVGVPEGWPLFWLHRALGVGIVALLAWKLARVRRRLTDPGLWRRSTALSVLTLVAAVGALATGVAWVFGLDVRLSYWTLLSVHVGFGLALVPLVAAHASTRFRLPRRVDFERRRTAVRYFTLLAAGGATYRLQQGVNDALDTAGADRRFTGSQPREGTGNAAFPITSWVADDPDPIDRDDYRLRVDGLVRDPVDLTAGDLAAGHETEALLDCTSGWYTVQEWDGIRVGDLLDAAGGVAAPGDAPEADSGPEPAYVRFTSVTGYRWSLPLEEAADALLATHVGGERLSHGHGAPARLVAPDRRGFQWVKWVTRVEVRSEYDFGQWVVTLVSGFD

>SO family protein, gi|169235049|ref|NC_010364.1|, [Mo user]; [Halobacterium salinarum R1 (Archaea/Euryarchaeota/Halobacteriales)]
MTVEDVTDLYQAFGDDRIPPGQRETTKFPVLSKGDTPNWDRDTWTFTVTGAVDTELSLSYDEFRALDTVTQRQDFHCVTGWSKLDCEFTGVPFPELAAAAGVTDDAVHVLFHALDGYTTNLPLADCMREEVLFTWAFDDDPLPPEHGGPLRVVTPHKYAYKGAKWVDGVEFLTEPQRGYWEKRGYSNTADPWAEDRYS

>SO family protein, gi|728874753|gb|CP009552.1|, [Mo user]; [Geoglobus acetivorans SBH6 (Archaea/Euryarchaeota/Archaeoglobales)]
MQKCPILCMLPPGQFEEEKLRVLNISSVPEIDADDYMLRIGGCVDSELELSYGDLLEMRQVEVEIPAHCVEGWSVTGLKWGGVPVEEIISLSRPAEAKFVLLKCIDGYTTCVSLDYFQRGIFALRLNGQTIPPEHGYPVRAVIPDLYFWKSAKWVGEVEFLEEYVDGYWESRGYHSVGDAWLEQRRK

>SO family protein, gi|433421763|ref|NZ_ANPG01000142.1|, [Mo user]; [Haloferax sp. BAB2207 (Archaea/Euryarchaeota/Halobacteriales)]
VRRAEDSSMANDVTHLYEEFGDDRLPPGQRETQRFPVLSKSGTPSWDPETWSFEAWGAVDTELDLSFDEFRDLPAETQVQDFHCVTGWSKFDCEFEGVTFPTLADAVGVDDDAVHVMFHAMDGYTTNLPLDQCMRDEVMFVWGYDGEDLPADHGGPLRVVTPHKYAYKGAKWVSGVEFLTEPERGYWEKRGYSNTANPWNEERYS

>SO family protein, gi|448310158|ref|NZ_AOHZ01000002.1|, [Mo user]; [Natronolimnobius innermongolicus JCM 12255 (Archaea/Euryarchaeota/Natrialbales )]
VSDALYPRFRSRIDQTAREHALEQSVDRHRSFDRRTATRTDTRAARRSFQWLLYARTCVRTCMTGTTDDDAIDAADDVIDTTSLYREFGDDRLPPGQRETSEFPVLSKSGTPAWDPESWEFTVTGAVDEELAFSWEEFRELPSETQRQDFHCVTGWSKFDCPFTGVPFPVLAELAGVSDDAVHVMFSALDGYTTDLPLEDCMREEVLFAWGYDGEQLPADHGGPLRVVTPHRYAYKGAKWVDGVEFLTESERGYWERRGYSQTANPWEEERYS

>SO family protein, gi|448433349|ref|NZ_AOJD01000035.1|, [Mo user]; [Halorubrum tebenquichense DSM 14210 (Archaea/Euryarchaeota/Halobacteriales)]
MAATDRLRAVLDRLDPPPRAVDWSLFAFVVAEAVTGLVSFTVGVPEGWPLFWFHRSLGVGIVALLGWKLARVRRRLTDPDLWRRSTALSVLTLVAAVGAIGTGVAWVFGLDVRLSYWTLLSVHVGFGLALVPLVAAHASTRFRLPRRVDFERRRTALSYFALLAAGGATYRVQQGINDALNTAGADRRFTGSQPREGAGNAAFPITSWVADDPGPIDRDDYRLTVAGLVSDPAELTVDDLEAGHEAEALLDCTSGWYTVQEWGGIRVGDLLDAAGELGEDAAYVRFTSVTGYRWSLPIDEAEDALIATRVGGEQLTHGHGAPARLVAPDRRGFQWVKWVTRVEVRSEYDFGQWVVTLVSGFD

>SO family protein, gi|448318203|ref|NZ_AOIA01000144.1|, [Mo user]; [Natronococcus jeotgali DSM 18795 (Archaea/Euryarchaeota/Natrialbales )]
VYKRQPHKYAYKGAKWVDGIEFLTDPEPGYWERRGYSETANPWNEERYS

>SO family protein, gi|522812211|gb|ATXS01000005.1|, [Mo user]; [Halorubrum ezzemoulense DSM 17463 (Archaea/Euryarchaeota/Halobacteriales)]
MTASNVESNLLASLDAVRERCGTVVVTCCYRCATGSEFGGEWRGVPVGPLLDGAPPDTTHLRVESADGYRAHVAVREALDAVVATERLDGPADGLPRLVGPGFDSSQAVRDLAALAPVALPPDADPVPGTVGGDGSEPGGE

>SO family protein, gi|510880085|ref|NC_021313.1|, [Mo user]; [Salinarchaeum laminariae Harcht-Bsk1 (Archaea/Euryarchaeota/Natrialbales )]
VRMDRTRLDPLLSPLRRAWEAVQPPPRLVDWTLFAIVVFETVSGLYSFTVADHSGWWLFWAHRIAGLTFAVFLAFKLARVRDRLTDPDRWLRSMALSVLTAIAAIGALATGIVWVGGSDVRISYWTLLSIHVAFGLLLVPLLIAHLTSRFRLPRPQDLDRRRTTLQYSALFVGGAVAYRGQEFANRLLGTPGEDRRFTGSQVRKGEGNDAFPLTSWVADDPDPIDRDSWTLDVRGAVDSELTLEYSDVDSDAEIEALLDCTSGWYTVQDWRGIRVGDLLEEVGPASGAEYVRFVSVTGYRWSLPIEEARDALLATHVGGERLSHGHGAPIRLVAPGRRGFQWVKWVVRVDVRKRSDPAQWLVTLISGFD

>SO family protein, gi|11497621|ref|NC_000917.1|, [Mo user]; [Archaeoglobus fulgidus DSM 4304 (Archaea/Euryarchaeota/Archaeoglobales)]
MKERVPPGQRVFDKLPVLQYRGIPHIDIEEWRFRVYGLVSRELTFTYEEMLELPQKEFRCDVHCVTGWSKLDSVWEGFEASEIIKLSKPLENARYVMVHSADGYTTNLSIEDFSKGFFAIKMDGKPLSLEHGYRSAWLCHTSTSGRAPSGLRQWSLWRKRGWDSGRAGVTISGVTRGRRRGTAGPKILGRILIPPSLNSPP

>SO family protein, gi|410721555|ref|NZ_AMGN01000027.1|, [Mo user]; [Methanobacterium sp. Maddingley MBC34 (Archaea/Euryarchaeota/Methanobacteriales)]
MKRYLALAAITIVMVLAIVTSLNLIPISTIPLDSVEVKEYQGDKLSSVNDFRENSIKGTQRVDINNYSLEVTGLVQNPKNYTYDQVKGFQSYQKVVKLDCVEGWSVNILWQGVLVKDILNDVKPLSSANTVIFYAVDGYSTSFPLEYLQNSQILMAYKMNNATLPPERGFPFQLVAESKWGYKWIKWINRIELSDNPNFQGYWESRGYSVSGNLNESFLK

>SO family protein, gi|284163295|ref|NC_013743.1|, [Mo user]; [Haloterrigena turkmenica DSM 5511 (Archaea/Euryarchaeota/Natrialbales )]
VCLRRTRHVDGWVVGSPARRRRHIYVRRDVRTRMTNDAIDVTDLYREFGDERLPPGQRETSAFPVLSKSGTPDWDPETWEFTVTGAVDEELSLSWDEFRDLPSETQQQDFHCVTGWSKFDCRFTGVSFPALAERAGVYDDAVHVMFSALDGYTTDLPLEDCMREEVLFAWAYDGEDLPEDHGGPLRVVTPHKYAYKGAKWVDGVEFLTEAQRGYWEKRGYSETANPWEEERYS

>SO family protein, gi|24473558|ref|NC_003106.2|, [Mo user]; [Sulfolobus tokodaii str. 7 (Archaea/Crenarchaeota/Sulfolobales)]
MKRRDFLKALFISTSLLVIGRLSLYEYNNYQHVQNALTPFGSWYVVQIAGTPEISVNNYVLTVDGEVENPIRLTYQDLLKMPSIEVKDTIQCVSDPYFLRANVVWTGVPLKYIIDMVKPSPNVIKVIGYGAEGYTADLPISKAMEPNVIIAYMVDGKPLPQVHGYPVRLAVPGWWGYTYVKWLVRLYFTSKNILGYWESRGYPDYAKK

>SO family protein, gi|684138118|dbj|BBMO01000002.1|, [Mo user]; [Halapricum salinum CBA1105 (Archaea/Euryarchaeota/Halobacteriales)]
LCESSNNLFRGLRPRTGTMKPSRETVSTAVVAVAAGFGGVAGSYAAVGLTRQFVAQPIARASTDVLPARAIGKYVAQFGVSGQDMNLLLATTLATIVFAGLAALAIALGRSVGVSALAVPITVASTWAVGTALTGSVLASASAGLASGMVVGLAEAAGRDVTNVDISPDRRRVVAGSLSALGLGALGLGIGPRPQIETEPVDAASNPGGQTGEGAGMSVPQLRELATERSLGVGSIEPLLSENHYTVDINTIDPTVDRDSWTLSVTGAVDEEVELDYEDLRNIPAENRFSTLRCVGDSLNGRKMDTAIWTGVPVSEVLEQASPDSDCDCVMLRAADDFYQEFPLSALEGGLLAFGMNGQTIPRGHGYPVRVLVPGHWGEVNVKWVTEIEVLEREAEGYWEKRGWHGTGPVHTVAKLWDGDDLDGIVHRDDGTIQLAGHAYAGTRGIDRVEVSTDGGDTWTDAELTEPLPGNDVWRQWSHTYDPPDSEHEVVVRATDGEGTLQTEQEAGAYPNGATGWVRQTVRP

>SO family protein, gi|822660691|gb|CP008874.1|, [Mo user]; [Halanaeroarchaeum sulfurireducens HSR2 (Archaea/Euryarchaeota/Halobacteriales)]
VSLSRFLPDHGTTYTPIRPQRSSMTESVADRFEIPNPITVVGDRTLRLDDTVRTLPVTTRSAEVVCASGNRYSAEWTGISGETLCEIGTAPPETTHLLVESRDGYRMAVSIADGLAGVLAFQKDGRPIGENAPYSNRFVAPGVEGARDVKGVSRIEFHALDPGTDPERLEQVEPDDDRFEAER

>SO family protein, gi|448721046|ref|NZ_AOMA01000170.1|, [Mo user]; [Halobiforma nitratireducens JCM 10879 (Archaea/Euryarchaeota/Natrialbales )]
VTRDRPFRTVSNRFDSTTGTEIPRYTPQPSHSSGIVVTRSRTLLGEGGVFGRVGRRHIYSRPHQPTGMTDDVTDVTDLYQEFGDDRLPPGQRETTEFPVLSKSGTPDWDLDTWEFTVTGAVEEELTFSWEEFRDLPSDRQRQDFHCVTGWSKFDCEFVGVSFPELAERAGVHDEACHVLFSALDGYTTDLPLEDCLREEVLFAWAFDGEDLPADHGGPLRVVTPHKYAYKGAKWVDGVEFLTEPELGYWERRGYSETANPWEEERYS

>SO family protein, gi|300709370|ref|NC_014297.1|, [Mo user]; [Halalkalicoccus jeotgali B3 (Archaea/Euryarchaeota/Halobacteriales)]
LLARLLVPAPVGRGTVPFVYNHANRFVYERSGCGMATTDRSRERREEIEAILERKPGVREVRDEADRYTVVGAAGRGTYANWLTPIEEHFVCHRNAIPEIADDSWTITFSGGLDGEASVADLTERFPTVAVAHTMECAGNGRGQHDPETASVQWGFEAAATAVWTGVPLSSVLRAFSEELPESGWLTAIGGDPGEEGVFARSIPVEKATDDCILAVGVNGRPIPAEHGYPVRLLVPGWYGVNSVKWLDELRLMDSMVTEGSLDRPGRHAEWQQDEYRIHPAGETPEPMETIETFDTWDQFESDEIDHPYTFDENVMSVIGAPDGEEPVRAGEVDVCGVAWAGDDTVERVEVSTDGGEHWSEAERFGPDYAGAWRLFRTTWDATPGTHTLVSRASDDRGRTQPATIGTPEEGFGALDSGRYPWNEGGYAANAYLPNAFEVEVEPER

>SO family protein, gi|448358345|ref|NZ_AOIN01000059.1|, [Mo user]; [Natrialba chahannaoensis JCM 10990 (Archaea/Euryarchaeota/Natrialbales )]
MTTESTETTDGDANTSVRDVTDLYHEFGDDRLPAGQRETTAFPVLSKSGTPDWDPDTWEFTVTGAVETELSLSWGEFRDLPSETQRQDFHCVTGWSKFDCEFTGVPFPALADLAGVDDDAVHIMFSALDNYTTDLPLEDCMREEVLFAWAYDGEALPADHGGPLRVVTPHKYAYKGAKWVDGVEFLTEPELGYWERRGYSETANPWQEERYS

>SO family protein, gi|448321004|ref|NZ_AOIB01000020.1|, [Mo user]; [Natronococcus amylolyticus DSM 10524 (Archaea/Euryarchaeota/Natrialbales )]
VIATQGSNMDDVTDVTELYLEFGDERLPPGQRETTAFPVLSKSGTPEFDPETWEFTVTGAVEEELALSWAEFRELPTVTQRQDFHCVTGWSKFDCEFTGVPFTELAERAGVRDDAVHVMFSALDDYTTDLPLEDCMREEVLLTWAYDGEELPADHGGPLRVVTPHKYAYKGAKWVDGIEFLTDPEPGYWERRGYSETADPWNEERYS

>SO family protein, gi|124026906|ref|NC_008818.1|, [Mo user]; [Hyperthermus butylicus DSM 5456 (Archaea/Crenarchaeota/Desulfurococcales)]
MTVVQASHIHGFTEELMMLSEGHVINVVRLEAWPPPWGRWGDPGLPAEVHGCRVYLNRLAAPEPIVVADCTVTGKVGARGEAHAAIEGLLRLLDHGLGLKEALEATGYSVEPLARRRFTVHSAPLRGGGEARVVEARGVVLTATAVLPVSLMARVDDGVRERLEKGAVLRIGEAVEPPVYLSRPVLEPGDGEPAGQKAIPRFVTYAAEGPPEAVPSNATIRVYTPRGITVIDQGILGETAEWLVLDMHCVTGWSVRGKRWLAAPLREVLRLAGAEVPSGGWLLARSAGGYASIVPLQEALEYGYIAIGLEGKQLDRDRGAPARLVLPRLYGWKHTKWLTEIHLLEGYTDGYWEAKGYHERGLVALEERFKIRNLELIDVTEH

>SO family protein, gi|448336480|ref|NZ_AOII01000021.1|, [Mo user]; [Natrinema pallidum DSM 3751 (Archaea/Euryarchaeota/Natrialbales )]
VTVTVSFEPRPRVSIGCFSRTARVCGRSMAPAVLYRGCERAQSPGDRRLTTRRHIYVFRDVPTSMDVTDVTDLYQEFGDERLPPGQRETSAFPVLSKSGTPDWDPDTWEFTVTGAVDEELSVSWDEFRDLPSVTQRQDFHCVTGWSKFNCEFTGVPFPELAERAGVHDDAVHVMFSALDDYTTDLPLEDCMREEVLFTWAFDGDPLPEDHGGPLRVVTPHRYAYKGAKWVDGIEFLTEPQRGYWERRGYSQTADPWQEERYS

>SO family protein, gi|448475809|ref|NZ_AOJI01000029.1|, [Mo user]; [Halorubrum aidingense JCM 13560 (Archaea/Euryarchaeota/Halobacteriales)]
MKADSRLRAALDRLESPPRAVDWSLLLFVSAEVVTGLVSFTVGVPEGWPLFWLHRALGVGIVALLAWKLARVRRRLTNPNLWRRSTALSVLTLVTALGSLATGIVWVFGLDVRISYWTLLSVHVGFGLALLPLVVAHAATRFRAPRRVDFERRRTAVRYTVLLAAGAVVYRIQEALNDLFDTPGADRRFTGSQPRDGEGNGSFPITSWVADDPDPIDREDYRLRVDGLVSEPVELTADELAAGHETEALLDCTSGWYTVQEWGGIRVGDLLDAAGDVGEDAAYVRFTSVTGYRWSLPLDEAREALLATHVGGERLRHGHGAPARLVAPDRRGFQWVKWVTQVEVRSEYDLGQWVVTLISGFD

>SO family protein, gi|257051090|ref|NC_013158.1|, [Mo user]; [Halorhabdus utahensis DSM 12940 (Archaea/Euryarchaeota/Halobacteriales)]
MMDKRVQVFALAGISGVAGSYALAGYTRQFIVAPIDAVVVRSTPGPIVAWMITNVGDAGHLLHIALSMAIAGVLLGTTAVLGQFVGAKLDRWFLAPGVAGVLAWALTVAITTEPVLSLGAALPVALFTVIGAGSLSTADHDPSRRRALGSIQSAIGFVVVAGGAGWIKTNSDTETADEEPASDPPSPVTRRLEEANTQSLDLAADNVPGLVSSIGEFYNVDIAEFDPEIADDDWSMGLTGEVETEFSVTFEELTDRPTEHRYVTLRCVGESLNGRKLDTAVWTGTPIKPLLEEADPEGDCDCAMLRAEDGYFVQFPVEALEDAFLAWEMNGRPLPKSHGHPVRVLVPGHWGETNVKWLTEIELLDEAMDGYWEQRGWHGTGPVNTVAKLWDDTRLDDGRIEVAGHAYAGTRGIERVEVSTDGGASWTDATLSAPLPGEDVWRQWSHVYEPTGDHEVVVRAIDGEGDRQPRDQSDSFPSGATGWVSKEISA

>SO family protein, gi|126458628|ref|NC_009073.1|, [Mo user]; [Pyrobaculum calidifontis JCM 11548 (Archaea/Crenarchaeota/Thermoproteales)]
LKMGAWAKCPSYTCPSGVDATAILMCPSRWILINIGGKVLINAVRGCGVECREIRVDRPWPPNQSRVRRFVVYDVFDPPDVPPERHVVRVVGAVERPVEVPLVELQRRYPCVEVVAPFHCVTGWSVEGVRWRGVQVRALLEEARPYGGYALAWGVDGYSASLPVEALWEESTIIAWALNGEPLPKKHGAPARLVVPTRYGWKSVKYFTAIEVLEEPVPGYWEALGYSLNGDPWREERFDFGRPAMRGRRVGF

>SO family protein, gi|448418716|ref|NZ_AOIV01000036.1|, [Mo user]; [Halosarcina pallida JCM 14848 (Archaea/Euryarchaeota/Halobacteriales)]
LFVCVSWYAMAYQNTDGNTKDSDEESASRFLKRRRFLHATGAVAGVAALAGCGQTQDESTETETSTATPTESPTATPEQETGPSLQEKYPGLEILSPEPENAQAAQRETYTHFITPREEHYIRNHYPSPQIDEQEWTISLTGLVDSEVDLSMEEIKHSFSTESVTHTMQCSGNGRAYFEPQVGGNQWSFGAVGNTVWTGTPVSAILEQYGGNTSEGNFLSVMGGDAPEGEDIFCRSIPMQKVLDDTLLAYEMNGAPMSAEHGFPVRLLVPGWYGNNNVKWVNRMHVMDKMVIGDEWEDGDQRLYTHWQQYSYRVIPEEDDGAEQYEDIPVYDTREQMNRTDEIRNAYMYDQMAKSLIGYPGAGQTVTPNPAGQIEVLGVAWAGDDRVDTVEVSTDGGDTFGEAEFFGPAAGPNSWRQFRYVWDASPGEYTLVSRATDEQGRSQPSTISAPEEQLRGIENDKFPWNKGGYANTAYMPHAVDCTVEEG

>SO family protein, gi|218883314|ref|NC_011766.1|, [Mo user]; [Desulfurococcus kamchatkensis 1221 (Archaea/Crenarchaeota/Desulfurococcales)]
VVELKCYTTTNEGLKSKGVEVVVDCVIEEAAVINDISDVRGIIEKHLEAVFKDAGKGILVFDSNESIGSTHMLYRFKYRALDTSGEYISVRIVVRNNRASRILFTIPRGYVHLVRFENMYNPLRELHTNNEEGPGAPGQTYIPNMIVYNILGVPSIDVARWRLEVVGSVEKPVSLSLKDLYELGVETLRVNFHCVTGWSVGGLEFTGVRLSRIMEIAAPRRNVKWMFTESLDGYTTIVPYSDGVKGIVALEMNGKPLDILHGYPARLIIPHLYGWKSAKWVSRIILSEEYRDGYWEALGYHPRGRVDLEERFKRY

>SO family protein, gi|448668199|ref|NZ_AOLW01000024.1|, [Mo user]; [Haloarcula amylolytica JCM 13557 (Archaea/Euryarchaeota/Halobacteriales)]
VLTAGMAIRQLTPTPRAVDWGLFAAVAALLATGVATIFAGIPSSAWIIDLHALSGVVLTLLLPVKLRRVAHRVAPSRLTGARVLSVVLAAVALGALGTGVWWIFGGTLDLGPWGLFHLHVALGLLVPPLLLVHLRARFYSPRQAIRGGRRDVLRYAGLVTAGALLWRVQGPVNDALDSAGADRRYTGSREEGTDDGNRFPVTSWVADDPDPVDAADWSLSVAGRVAQETSYAAGELSPDATESAILDCTSGWYSGHEWQGVRVGDLLDAADPDDAAAWVQFRSVTGYRWSLPLSEARDAVLATHVDGERLAHGHGYPLRLVAPGRRGFQWVKWVESVRVSKRRELGEWLAIFVSGL

>SO family protein, gi|384432549|ref|NC_017274.1|, [Mo user]; [Sulfolobus solfataricus 98/2 (Archaea/Crenarchaeota/Sulfolobales)]
MQEVQRPPNQKYIKNFIVYAEFGIPEVNLETYRLKVSGEVENSLSFTYEELMKLPRKEIVEDFHCVTGWSIKSVKWEGIPFKLLIEMAKVKNKVNWVMFYSLDGYTSIIPFEDLLKDNVIVALFMNGEKLPLKHGFPARPIIPHLYAWKSAKWLTEIEFIKDYVDGYWEERGYHERGNVWEEERFKGQGGKHLRRRPVL

>SO family protein, gi|448540681|ref|NZ_AOLD01000017.1|, [Mo user]; [Haloferax sp. ATCC BAA-646 (Archaea/Euryarchaeota/Halobacteriales)]
VRRAEDSSMANDVTHLYEEFGDDRLPPGQRETQRFPVLSKSGTPSWDPETWSFEAWGAVDTELDLSFDEFRDLPAETQVQDFHCVTGWSKFDCEFEGVTFPTLADAVGVDDDAVHVMFHAMDGYTTNLPLDQCMRDEVMFVWGYDGEDLPADHGGPLRVVTPHKYAYKGAKWVSGVEFLTEPERGYWEKRGYSNTANPWNEERYS

>SO family protein, WP_015850238.1, [Mo user]; [Pyrobaculum sp. 1860 (Archaea/Crenarchaeota/Thermoproteales)]
VAYMAYYKPHAAHGYPVRLLVPRWWGYKSVKWLVRLTVTDKNYLGYWESLGYPDVAKIEGG

>SO family protein, gi|448560872|ref|NZ_AOLG01000009.1|, [Mo user]; [Haloferax prahovense DSM 18310 (Archaea/Euryarchaeota/Halobacteriales)]
MASRATRALRRFEPPPRAVDWSIFALVVFETLSGVLSLGAGHPANGLLFVVHGVAGLSLVALVGFKLYRVRHRVIDSRLRDRHTAVSILLAVVALAALGTGIAWVLGVEVRIAFWTLLNVHIGFGLLVIPVLLVHLRSRFRAPRAVDFAERRRALQYGAILVFGAASYRATETVGALRGVGRRFTGSRPLPPGEGNDAFPVTSWVADDPDPVDPDSWSLSVAGLVDRPLELDRADLAPDETRSVLLDCTSGWYTEQNWTGVRLGDALDSAGVHSSARWVTVRSVTGFRWSFPIAEAREMLLATGVGGEPLSHGHGAPLRLVAPNRRGFQWVKWVDAVEVRRRRDPAQWLAVLVSGFG

>SO family protein, gi|448725440|ref|NZ_AOMC01000046.1|, [Mo user]; [Halococcus morrhuae DSM 1307 (Archaea/Euryarchaeota/Halobacteriales)]
LQWVPGIESLRTSVRQYKQDGGFRNLATFGGAWIVACGCSSAVSSSPAAWPPGRALTDRRTPPRRPRWSIPPLRTPVSIWGPRRRRRTPGFERPSRTSSTAIHSTSDIPTEPRTRSGCAASTRPRSTSLRIRASSRACPTATPARRVSATRATRRARSRRGRLPVRRCDSWRSTAADATIVCWRSSATTAIVSTIGSSRRATRESTTTSSRAASGSPGPRRAPGGMGRLSGCVQTSRRQHRPAPTTGRSRSPRSPPTHRATTTRTSTRRPSLSKTAGRPRSPSTAGRSAMKRTTPTRSRATPPSPLVQVSRCTPDAEPTRTPTATGERRAPSGTTTATPWSSRTRAARSSRGVRTAERSTQPAGSRSRAVASRLELPPRLVDLSILVTVSFAVATGLLSLVSGRPGDAIVFVLHGIGGLALVLLLFWKLRRVRPRLTNRAAWNRGTIVSVLLTGLALAALATGFVWTSGATPMVGPWLLLFVHMALGVLVVPVLLIHLRGRIHLPSTDDFEGRRTALSSLAVVGFGALAWRFQRGANRLLGLATDQRFTGSTEEGTDAANAFPVTSWVADDPDPIDPADWELRVGGAVTRERTLSIDDLDPERTERTTLDCTSGWYSTHDWRGLRVGDLLDTIEPDPAARWVSFRSVTGYRWSLPIEEARDALLATHTDGERLSHGHGFPLRLVAPGRRGFQWVKWVDGIEVSRQRDTSEWLAIFVSGFDENSTSDR

>SO family protein, gi|313124788|ref|NC_014729.1|, [Mo user]; [Halogeometricum borinquense DSM 11551 (Archaea/Euryarchaeota/Haloferacales)]
MAEKTRLKLSYQWTCVFRSLCFRSLAVRIHPEIGRDSEEGTTVPQTHTLVRMTSNRLQRVGPTSFVAFLAGVAAVAGSYATAGFTPAFVVAPVAAFLTRTVPDAVLRFAIVTLGTFAGIDHFGQLLNLALATGLTTALLAGVSFLALVAGRRLDARLAPVGLVGASMWVVTVVLTGQLMLSLGAAVGGAVVVLVAELAAVMGEPSAATDSSVRRRVLGGVASAFGVGILSYLFGRSASGPAAVTSSVDGSGTPGGPDGSGPSSNDSQSVGDSTVTQEYLAEAERRTLDVDGLEGLVSDDFYQVDINNIDPNLRASDWTLSVTGSVEQEATYTYDELTAMGDEQRFVTLRCVSDKINGTLMDTDLWTGVPISRILDEVNPQGAFVMLRAADDYFEEFPVEALEDGFLAYGKRGGPLPRAHGHPVRALIPGHWGEINVKWVTEMEILDGPEKGFWERRGWHGTGPVNTVAKLHTTNRRDGQIQAAGHAYAGTRGIERVEVSIDGGETWADATLSDRLPAGTDESGEAAEDAWRQWEHTYENPGRRHTVVVRATDSTGTLQPREEESPFPSGATGWVSKTISP

>SO family protein, gi|448345257|ref|NZ_AOIK01000017.1|, [Mo user]; [Natrinema altunense JCM 12890 (Archaea/Euryarchaeota/Natrialbales )]
LQSVSNPVPGCQSDVSHGLIPRSARYVCAGDRYASTVPRHGCERERSSGDRRSTTRRHIYVFRDVSTSMDVTDVTDLYQEFGDERLPPGQRETSAFPVLSKSGTPDWDPETWEFTVTGAVDEELSVSWDEFRELPSVTQRQDFHCVTGWSKFDCEFTGVPFPELAERAGVHDDAVHVMFSALDDYTTDLPLEDCMREEVLFTWAFDGDPLPADHGGPLRVVTPHRYAYKGAKWVDGVEFLTEPQRGYWERRGYSQTADPWQEERYS

>SO family protein, gi|429190045|ref|NC_019792.1|, [Mo user]; [Natronobacterium gregoryi SP2 (Archaea/Euryarchaeota/Natrialbales )]
MTNVTDVTDLYQEFGDERLPPGQRETTAFPVLSKGETPDWDPEAWTFTVTGDVDEELALSWQEFRDLPAETQRQDFHCVTGWSKFDCEFTGVPVTELAERAGVSDDACHVLFSALDGYTTDLPLEDCLRDEVLFAWAFDGEDLPADHGGPLRVVTPHKYAYKGAKWVDGVEFLTEPELGYWERRGYSQTANPWREERYS

>SO family protein, gi|448690540|ref|NZ_AOLY01000042.1|, [Mo user]; [Haloarcula japonica DSM 6131 (Archaea/Euryarchaeota/Halobacteriales)]
MTALQTHDVPDEIDPSEWSLRVTGAVSHPLHIEQTELSQYPAETVSEDFECVQGWVAEGLSWRGIRVDSILKQAEPTVEDGYVLVHAMDGDYACSFLRDRAADALLAVGLDGEELPVEHGGPARLVPTDAESDCWESVKWVTALELTHSAPADEDTAEEIALGRLGQADK

>SO family protein, gi|570971766|gb|AZUU01000001.1|, [Mo user]; [Desulfurococcus amylolyticus Z-533 (Archaea/Crenarchaeota/Desulfurococcales)]
VVELKCYTTANEGLKSKGVEVVVDCVIEEAAVINDISDVRGIIEKHLEAVFKDAGKGILVFDSNESIGSTHMLYRFKYRALDTSGEYISVRIVVRNNRASRILFTIPRGYVHLVRFENMYNPLRELHTNNEEGPGAPGQTYIPNMIVYNILGVPSIDVARWRLEVVGSVEKPVSLSLKDLYELGVETLRVNFHCVTGWSVGGLEFTGVRLSRIMEIAAPRHNVKWMFTESLDGYTTIVPYSDGVKGIVALEMNGKPLDILHGYPARLIIPHLYGWKSAKWVSRIILSEEYRDGYWEALGYHPRGRVDLEERFKRY

>SO family protein, gi|448621758|ref|NZ_AOLP01000008.1|, [Mo user]; [Haloferax denitrificans ATCC 35960 (Archaea/Euryarchaeota/Haloferacales)]
MHAHHDRSRPATPLSESILVRGDSRVSLSGAELRGLPAEDRTVTVACASGTRHTATWTGVPVFDLFADAGLDDETTHLVVESADGYRVCIDVYAAFDAVVAYARDGTPIGEEHDYETRFIAPDVDGSRTVKGVRAVEARALDPTTDPESLEDIFKKP

>SO family protein, gi|448589883|ref|NZ_AOLK01000012.1|, [Mo user]; [Haloferax elongans ATCC BAA-1513 (Archaea/Euryarchaeota/Halobacteriales)]
MAGRIAQLRNRLEPPPRAVDWSILVLVVFETLSGVLSLGAGHPANALLFVTHGVAGLSLVALVGFKLYRVRHRVLDSRLHDRTTAISVLLAIVALAALGTGIAWVAGVEIRVGFWTLLNVHIGFGLLVIPILLVHLRSRFHTPSRADFEGRRRALQYGALLVFGAAAYRATEIAGTVQGTTRRFTGSRPLPEGSGNASFPVTSWVADDPDPIDPDRWSLSVVGLVSDPLEFGVSDLDPDETQSVLLDCTSGWYTEQDWTGIRLGDLLDSAGVEEAARWVTIRSVTGYRWSFPIAEAREMLLATRVGDEPLSHGHGAPLRLVAPNRRGFQWVKWIATIEVRRRRDPAQWVAVLVSGFS

>SO family protein, gi|374325525|ref|NC_016645.1|, [Mo user]; [Pyrobaculum sp. 1860 (Archaea/Crenarchaeota/Thermoproteales)]
LLEGRLITAMSLASTESWGLSWTSFDPPPRGWRRVRPISLRRGAPVVVMFLWVIRLCVVECREVRLDLPWPPNQVRAHRFVVYDVFDPPEVSFDQHVIRVVGLVERPLEIPLRELAAKYPCVDVVAPFHCVTGWSVERVVWRGVQTKVLLEEARPFGRFALAWGVDGYSATLPLEALMEEGSVIAWAMNGEPLPRKHGAPARLVVPTRYAWKSVKYFGTLEVLEEAVPGYWEAVGYSVNGDPWREERFDFGRPQMRGRRVSL

>SO family protein, gi|522812186|gb|ATXS01000012.1|, [Mo user]; [Halorubrum ezzemoulense DSM 17463 (Archaea/Euryarchaeota/Halobacteriales)]
MINGPKRRDALLAAAAGAAAVAGSYLATGWTPSFVVRPVDQAIVNLTPGPVVTFAIATFGDAGHLIHIGMAVAAVAGLFGAVAFAGLRVAARTERRATAAAAAGGGAWLLAAALTGVSIGALGAALPAAAVVGAGWLPPSADGPASPSPSNSAPDDASDREGIAADGSRLPAGVDAVRRRTLGVVAGALGFVVAAAGGRRLSAAGDDPLPDAPRSEGAAVRLQELDAAGLAFESDDLHDMVSPIGEFYNVDIAEFDPEVTAAEWSLTFTGETETDRTVTFDELVDRPVEHRAITLRCVGEDLNGRKLDNAVWTGTPIRPLIESVDPQGECDCAMLRGEDGYYVQFPVDVLAEGFLAWGMNGKELPSGHGHPVRVLIPGHWGETNVKWLSEIELLSVEDDGYWEERGWEGTGEVKTVAKLWDEGITELGDGRVELAGHAYAGTRGVERVEVSTDGGDSWTDAALSDGLPDADVWRQWRHVFEPDGEHEVVVRATDGTGALQSGEESGSVPSGASGWVRRTVG

>SO family protein, gi|91772082|ref|NC_007955.1|, [Mo user]; [Methanococcoides burtonii DSM 6242 (Archaea/Euryarchaeota/Methanosarcinales)]
MWVIGSAMNSYFMYQPQFLFGVIAMKMISVFIILCFFMSISGCTSYYQDGDGVSLYGDEVETLEYQGVELTPISEQRNNAIKGTQRIIEDTYLLKVDGIVDEPLDLTYEQITSYPNVSKLIDLNCVEGWDFTGKWTGVPVSTLLNEAGVQEGATTVIFYSADGYSTSLNLDYLIENDIILAYRLNAVTLPQDRGFPLQLVAESKYGYKWAKWITGIEVINEPYEGYWESRGYSNNADFGGPRSG

>SO family protein, gi|24473558|ref|NC_003106.2|, [Mo user]; [Sulfolobus tokodaii str. 7 (Archaea/Crenarchaeota/Sulfolobales)]
MQRQSPPNQHYVKKFIYYAALGVPHVDIQKYRLKISGLVENQLEFTYEQLLNMIDTKYTKDFHCVTGWSVADVEWEGIKLKKLAEMAKVKNEAKWVIFYSLDGYTATIPIEDALHEDTIIALKMNGKPLDIKAGFPARPFIPHLYGWKSAKWLTEIEFVKDYVDGFWEERGYHERGNVWEEERFKGEGFSHKGWKRNPIF

>SO family protein, gi|282162670|ref|NC_013665.1|, [Mo user]; [Methanocella paludicola SANAE (Archaea/Euryarchaeota/Methanocellales)]
MLRKLPALDVEGPPLSDPRQWQLKVDGMVERPRAYSIQELRELEPAEATMPFVCVEGWDMWVKWKGVKLRRILDDVKPLPGACWLTFYAYSEYTDSLFIDDARDERTMLVYGYEDGDLPAENGGPLRLVVPFKLAYKSVKWLQRISFTDAEELGYWETRGYPPEAGIPEETKMKYSIR

>SO family protein, gi|48477072|ref|NC_005877.1|, [Mo user]; [Picrophilus torridus DSM 9790 (Archaea/Euryarchaeota/Thermoplasmatales)]
MEKIEIKNPGQVYARNFIIYEALGEPVIKKDDWDLKVYGHVKKEMIYKFNDLESMPQENYIADFNCVTKWSIRDVKWQGPSLKRIIEASMPDDECTWVMFECADGYDTPVPLEDALDEKSIIAIKMNDEYLSVEQGFPARPFIPSLYGWKSAKWLTGIRLMHDYEDGYWEMYGYHERGKIENEERFKGFSWKFFKRSSKLKK

>SO family protein, gi|448364712|ref|NZ_AOIP01000007.1|, [Mo user]; [Natrialba aegyptia DSM 13077 (Archaea/Euryarchaeota/Natrialbales )]
VTMTTDRTDAVESSGATATESDVRDITDLYREFGEDRVPAGQRETSAFPVLSKSGTPGWDPDSWEFTVTGAVETELTFSWDEFRDLPHETQKQDFHCVTGWSKLDCAFTGVPFTELAERAGVTDDAVHVMFSALDGYTTDLPLEDCMREEVLFAWAYDGEPLPEDHGGPLRVVTPHKYAYKGAKWVDGVEFLTEPELGYWERRGYSETANPWREERYS

>SO family protein, gi|448671219|ref|NZ_AOLW01000047.1|, [Mo user]; [Haloarcula amylolytica JCM 13557 (Archaea/Euryarchaeota/Halobacteriales)]
MTDDLLDSPGGRLLVSVAAAIAGLAGSYAVTGYAPAFVASPIERTLARSMPGIVVSTAISTLGSLGQQLNLLLAIGLAGLFIALAARAAILTGQLANNRALPVVGTAVVTWAVSVVLTGEVVLAAGPAVPAAAVVGLAQTLDRFGGPMSPISSKRRRALSTVGAAVGAATVGYAAGNQRSVVATGDDAPALNAPGADLDDLDEKLAVAADYSLGFDDIDPLVSENFYEVDINSIDPELSAPDWSLSITGAVEEEVTLTYADLLEMDAENRFVTLRCVGERLNGYKTDTALWTGVPVDSLLEEAGVQSGCECVMLRAEDDYYEEFPIDALRGGMLAYGMNGKVLPRGHGYPVRALVPGHWGEVNVKWLSEIEVLDEEADGYWEKRGWQGTGPVNPVAKLHHESMLSDGRRRIGGHAYAGLHGVQRVEVSTDGGETWADATLSDQLPAASGDGPAEDAWRQWEYTYDPPSGGHTVVVRMVDQRGEVQPEEETDSYPSGPSGWVSKQYS

>SO family protein, gi|675284851|gb|JQKN01000002.1|, [Mo user]; [Methanobacterium arcticum M2 (Archaea/Euryarchaeota/Methanobacteriales)]
LRGLFNAAKKKIKGQKPLTEEKINDILADKNIIISEDTRRENRIPPGQHEIKSWPVLHAGSVQNIDTSKWKFKIFGLVEEEKELNYDEFMSLPQTKVFSDIHCVTTWSKLNNLWEGVSSNTIKELVDVQKEAKYVMVHASGNFTTNLSIKDFLEPDVLFATRHNENPITSKHGAPVRLVVPKLYFWKGAKWVTGIEFMAEDKPGFWESNGYHMHGDPWKEERYSWKSDYI

>SO family protein, gi|448391624|ref|NZ_AOIS01000037.1|, [Mo user]; [Haloterrigena salina JCM 13891 (Archaea/Euryarchaeota/Natrialbales )]
VVPHMCAPTGFSLGGVPVPVTDLRSHPVPDAVDAEAWTLRVTGAVDRSLRLSAAALESFPLETVTDDFACAEGWVADGLAWRGIRVGELLERAGPSAEAEHALLRAMDGDYACSFPLETLSDALLGVGLDGEPLPVEHGGPARLVPTGPDRDCWESVKWVSEIRVGETRFPDADTAKETALSRLE

>SO family protein, gi|723044220|gb|JROF01000008.1|, [Mo user]; [Halopiger salifodinae KCY07-B2 (Archaea/Euryarchaeota/Natrialbales )]
MSDSERSENRERELAAILERKPGTEAIPDFEDRYRVVGAADRSTYANWLTPVEDHYVCHRNETLDPEIDDWTVELTGAVDRDADLDMKTIREDYPAVAVAHTMECAGNGRGYFEPETGNVQWEYGAVSTAFWTGAPLSSVLADHGAATDDGTWLTAVGGDHPEVDAENDRFARSVPMSKVLDDCILAYEVNGEPLPPEHGRPVRLLVPGWYGVNSVKWLSELHVTEKMVHGPEWEDRDGADYTKWQQSSYRIHPEGVEPESRETVSTYDTWEQQASDEVDHPYTFDENVKSTIGYPDDGATVSPRGDGTIEVVGVAWAGDDQVTEIEVSTDGGDGWDEGSFFGPNYDCAWRLFRYVWEPSPGSYTLVSRATDEHGRRQPARISRPDADEAETEDGEGGADDSDDEYPWNEGGYAENAYAPHAVEVTVDRE

>SO family protein, gi|374627936|ref|NZ_CM001436.1|, [Mo user]; [Methanoplanus limicola DSM 2279 (Archaea/Euryarchaeota/Methanomicrobiales)]
MRREIQIVIIAAILITAVIYAIDFAGHTGFGPYEDKNPENSRYTEIREYEGEKLSSVNDFRENSIRGPVYPDMSTYRLKISGLVKKPASYTYSEAVSGFTNHSEVTTLYCVEGWQVTILWEGISVSDLIDISGPEDQADTVIFHAYDGYTTSFPLEYITGNEIILAHSMNGISLPPERGFPFQLVAEDRWGYKWIKWVTEIELSDDGNYRGYWESRGYSDSAELDESFFGT

>SO family protein, gi|582987825|gb|ATCR02000014.1|, [Mo user]; [haloarchaeon 3A1_DGR (Archaea/Euryarchaeota/Halobacteriales)]
MTDTPPEPDPVAPSDSDATADLVSHPVPDAVSEALGGAGQSAADPTAEWTLRITTPATDADSGRDSDPSDRTTDAESVTVTYGDLAALPHETFSGDFSCLEGWTATDLTWRGVRIGRLLAATVGGTHEAGHALVRAMDGEYACAFPLDRLSESVLALELEGEPLPVEHGGPARLVPPGEDADCWRSVKWVAAIEVTAEPPTEADTAREIALSRVDD

>SO family protein, gi|482921379|ref|NZ_JH815330.1|, [Mo user]; [Halorubrum sp. T3 (Archaea/Euryarchaeota/Halobacteriales)]
VTVALTLIVINVTERRETLLAAAAGAAAIAGSYLVAGWTPSFVVRPVDQTVVNLTPGPIVTATIETLGEAGHLLHIALALAVAVGLFGAVAFAGLRLAAHTDRRAVGAAVAGGGSWLLAAGLTGVSTGALGAALPAAAVVGIGWLPSSATPSGGDTDAVRDAPAVVNAVRRRTLGVVAGALGFVAATAVGRRALASEDEPLPDAPRSEGAAARLRELDSASLAVESDGLQGMVTPIGEFYNVDIAEFDPEVTADEWSLTFTGETGSERTIEFDELIDRPVENRAVTLRCVGEDQNGRRIGNAVWTGTPIRPLLESVDPQGDCNCAMLRGEDGYYVQFPVDVLAEGFLVWGMNGKELPTSHGHPVRVLIPGHWGETNVKWLSEIELLNVEDDGYWEERGWEGTGEVTTVAKLWDEGVTELGDGRIELAGHAYAGTPGIERVEVSTDGGDTWTDAELSEALPDADVWRQWRHVFEPDGQHEVVVRAVDGEGTRQTSEASGPVPSGASGWVRRTVG

>SO family protein, gi|13540831|ref|NC_002689.2|, [Mo user]; [Thermoplasma volcanium GSS1 (Archaea/Euryarchaeota/Thermoplasmatales)]
MDRISVKNPGQRYIKNFIIYDALGEPDIDIRKWKLCVNGLVDKVKCYSFSDLQSMRQLEYISDFNCVTRWSIKDIVWKGPSLKEIIENSGPKREARWVMFWSADGYSTPVPIEYAMDEKAIIAISMNGAPLKKENGYPARPFLPQLYGWKSAKWITEIELIPEYKDGYWEAYGYAEVGRIEEEERFKGDEWKRIRRNSKMA

>SO family protein, gi|448383916|ref|NZ_AOIR01000053.1|, [Mo user]; [Haloterrigena thermotolerans DSM 11522 (Archaea/Euryarchaeota/Natrialbales )]
LLHVTMVGSRLRSAVVRVRPWLPAVAVALAAGLAAVAGSYLAVGRRPAFVVTPFDRLVVALSPDALITFAITQLGTLGHQLAFLLAIAVACLAFGLAALPGVALLLGRGPAAGLLDRGRGKAVVGVLLGQALPSALAFGLTRSRPSALGTAAGAGIVLLVAAVATVLAAGTDRPLGSLERRRVLGSLGTAIGVSALAVFVHGTGEESFPSPLEIPEDARPAVRESLTRAKEQSLAVEGLEPLVSTDFYQVDIGNVDPAVDRDEWSLSITGAVAEEQEYDFADIEAMTLEDRFVTLRCVGDRLNGRQMDTALWSGVPVADLLEAAEPSGDRVILHGADDYYNEFPIDALWPGLLAYRMNGRPLPRAHGAPLRALVPGHWGEINVKWLTEIEVRDEDTMGYWEHRGWHGTGPVETVAKLWQVNRFDGARYEVAGHAYAGTRGIEAVEVSTDGGDTWTEADLSEPLPGDDVWRQWRHEYGAGGRHEVIVRARDGDGNLQIPEEDGPKPDGATGWVSETVGPQ

>SO family protein, gi|381414385|ref|NZ_AGFZ01000048.1|, [Mo user]; [Halobiforma lacisalsi AJ5 (Archaea/Euryarchaeota/Natrialbales )]
MTTAPSREEVVFAALAGLTGVAGSYAVTGYSREFLVAPIDDAVVRATPGPIVAWMIQNVGERAHLLHIALSFAIAVGLLAGVAVLGLRVARRLDRPAVGVGLAGVAAWGLTASITAEPLLALGVGVPVLAFTALGATPVAAPEHDPSRRRALVSGVSALAFLATAFGFRRLTADDDTAGGEPLEEIEGGSVSETTDDGDEDTTMMEQAEANALDIEGDVPGLVSTFDEFYNVDIAEFDPELSPDDWSMTVTGEVGDDTTITFDELTQMPTERRFVTLRCVGEDLNGEKLDTAVWTGTPIEPLLEEADPEGECGCAMLHAADDYFVQFPIEALEDGFLAWGMNGRSLPQSHGYPVRVLIPGHWGETNVKWLQEIELLNEEMDGYWEQRGWHGTGPVNTVAKLWSDTVLDDGTIEVAGHAYAGTRGIERVEVSTDGGDSWEDAELSEPLPGDDVWRQWRYVFDPDGSHEVVVRATDGEGELQPEERSEAFPSGATGWVSRTVNG

>SO family protein, gi|313116827|ref|NC_014731.1|, [Mo user]; [Halogeometricum borinquense DSM 11551 (Archaea/Euryarchaeota/Haloferacales)]
MANVTTQPATGWEIELVGERRRTVTSTDADEMAWTTKHVCVECASGERYDATWSGVAVGDVLELASAAPETTHLVFESDSGYAACVPLRDALGGLIAVERDGERLGDSEPYATRFVAPDVDGARFVKGVSRIRAVVLTPDEDATEYEALELDGPEYGRAQARDAGEIKRSLTEYVRPQSDGR

>SO family protein, gi|257386085|ref|NC_013202.1|, [Mo user]; [Halomicrobium mukohataei DSM 12286 (Archaea/Euryarchaeota/Halobacteriales)]
VTPAATASLASASLPASVHSRNGRSGYSERTVSRSATLSRADSSWPLTTQSNRPSASSSTAASLVETLSTTMSSSASRAATACRTCGSRSTWSTRIPSTGWVITRVSVAHRIKMCSCVDMTVHEPASVPVVALSLFRATRDHVIARSAQTDSRQCHTDGCRCVSVERVGAVVHDTVHGTDVLAVAVVHGRLAHRTGPPTGLGHDTLWGAVGQERVDVRRRGRIWYGIRRTVKGVVSPATGMTRFARFRPSADDAVALFAGVAAVVGSFAAVGFAPSFVASPIERWLARRMPGAVVSLAIQFLGSLGQQLNLVAAALVAVCVVAAVARVAGTLGDRLANRAVGPVVAGGVVFGVATLLTGSVPSSGGAAVGTALTLGLAGLSGSLPARGATSPDRRRVLASLGTAAGLGVVATVLTDDTSQPTATIPDDASPAVREALEAAADQSLAVDGLEPLVSDEFFSVDINAVDPEVDATQWSLSVTGSVEEEITVDYEQLRSMDARTEFHTLRCVGESLNGTKMDNALWTGVPVRTLLDRAGPDSDCDCVRVHAADDYYQVFPIDALNGAMLAYRMNGRPLPQGHGYPARALVPGHWGEINVKWITEIEVIDRDAEGYWEERGWHGTGPVETVAKIHAQNTLPDGRVQVGGHAYAGTRGVSAVEVSTDGGDSWSEARLSDPLVESVDWAGEPGETPHAPDVWRQWAFEYEPPAGEHEVVARAIEADGTVQPETEREAFPHGPSGWVSRTVE

>SO family protein, gi|448689403|ref|NZ_AOLY01000039.1|, [Mo user]; [Haloarcula japonica DSM 6131 (Archaea/Euryarchaeota/Halobacteriales)]
VLTDSMAIRRLTPTPRAVDWGLFAAVATLLATGVATIFAGIPSSAWIIDLHALSGVLLTLLLPVKLRRVAHRVSPSRLTGARVLSVGLATITLGALSTGVWWIFGGTLDLGPWGLFHLHIALGLLVPPLLLVHLRARFYSPTQATRGGRRDVLRYAGLVTAGALLWRVQGPVNDALDTAGTDRRYTGSREEGTDDGNRFPVTSWVADDPDPVDTADWSLSVAGRAASETSYTADELSPDATESAVLDCTSGWYSGHEWRGVRVGDLLDTADPDDAAAWVQFRSVTGYRWSLPLSEARSAMLATHVDGERLAHGHGYPLRLVAPGRRGFQWVKWVESVRVSKRRELGEWLAIFVSGL

>SO family protein, gi|448303253|ref|NZ_AOHX01000026.1|, [Mo user]; [Natronorubrum sulfidifaciens JCM 14089 (Archaea/Euryarchaeota/Natrialbales )]
VIMSSEHTTDRTRDEQADQSTRDDRRRRFLDRRRFMLATGTAATVALAGCAGEEEADDDGESDDDADGDPEPGDREYLEEKFPGLLIHSADPENAEAAERETYTEYITPSEEHYIRNHYLAPRIDEDEWEISLGGLVDEETELTMAELREEFSTETVTHVMQCSGNGRSYFDPEIGGNPWIYGAVGNAEWTGAPLSEVLEEYGADTSDGMWVMFAGDDHPEGERVFARSIPMQKVMEDCILAYEMNGEEMTAEHGHPVRVVVPGWYGNNNVKWLSEIEVMERMMMGDDEELFFEEYETDDYENYLHWQHNSYRILAEGQESIRVESIDEFDTREQMDMEDSGEMEVPPYIYDQTVKSLIGYPGIDDTVSPRDEDGMIEVIGVAWAGDDEVTEVEISDDGGETWENAEFFGEDNGPYAWRQFRYMWDPEEPGDYTLVSRATDEHGRSQPRDISDIDDGQITVEDDSFPYEMGGYCLNAYEPHGVDVTVEE

>SO family protein, gi|433589359|ref|NC_019962.1|, [Mo user]; [Natrinema pellirubrum DSM 15624 (Archaea/Euryarchaeota/Natrialbales )]
LIPRPVIYRPRRRRPTMSNTERSENRRREIDDILARKPGTKGVTDLADRYRVVGAADRETYANWLTPVAEHYVCHRNETLDPVAEEWTVELGGAVERDAELEMAAIREEYPTVAVAHTMECAGNGRGYFEPETGSVQWEYGAVSTAFWTGTPLRSVLVDHGAATDDMWLTAVGGDRPEVDGENDRFARSISMEKVLADCVLAYEVNGQPLPPEHGHPVRLLVPGWYGVNSVKWVTELHVTETMVHGEEWTDRDGEDYTRWQQSSYRIHPEGVEPESNATIPTFDTWDQLESAEIDHPYTFDQNVKSTIGAPDDGATVSSEDGPIAVVGVAWAGDDAVTSVEVSTDGGEEWTEAECVGPDYDCAWRLFRYDWEPAPGSHMLVSRATDERGRRQPMRIAAPEDEADDEYPWNEGGYAENACLPHAVEVTVE

>SO family protein, gi|448562178|ref|NZ_AOLG01000013.1|, [Mo user]; [Haloferax prahovense DSM 18310 (Archaea/Euryarchaeota/Halobacteriales)]
VRRAEDSTMANDVTHLYEEFGDDRLPPGQRETQRFPVLSKSGTPSWDPETWSFEAWGAVETELDLSFDEFRDLPSETQVQDFHCVTGWSKFDCEFEGVTFPTLADAVGVDDDAVHVMFHAMDGYTTNLPLDQCMRDEVMFVWGYDGEDLPADHGGPLRVVTPHKYAYKGAKWVSGVEFLTEPERGYWEKRGYSNTANPWNEERYS

>SO family protein, gi|448448372|ref|NZ_AOJF01000018.1|, [Mo user]; [Halorubrum litoreum JCM 13561 (Archaea/Euryarchaeota/Halobacteriales)]
MTESGVEATEDLTDLYREYGDDRLPPGQRETDGFPVLSKSGTPSWDPETFELEVWGAVEESLSLSLDEFRDLPAVTQRQDFHCVTGWSKFDCEFTGVAFADLAELAGVRDDAEHVMFHSLDGYTTDLPLDECTKPGVQLAYGFDGDDLPADHGGPVRVVTPHKYAYKGAKWVSGVELLTKPELGYWEKRGYSDTANPWNEERYS

>SO family protein, gi|448648462|ref|NZ_AOLS01000008.1|, [Mo user]; [Haloarcula californiae ATCC 33799 (Archaea/Euryarchaeota/Halobacteriales)]
MSETSEIFQGRSRRAITVFTSGVSVVGTSFALYGTSREFVIIAASRTALDILPSSVVASIIWNFGDLSFSLALLVFGIALAGVTGAVSYAGFRTGERLVEGAPNIGGMVLSLLAVWVFVAATVWAPLPAIVPAAAGTIGTGLVIARSTDNSNGQPATPDDRRAFVKTLAGLGAYNVVAHAVGFVQGSGSQTEDLSTSSSEREDESNPVEQRLATAADRSFDVEGMTGLVDTTDSFFTVDINPRPPTVEADSWALSVTGNVETEREFTYEELRQRETMYRFKTLRCLGDPVDGEQIGTALWTGCSLMDVLSEAGANGSHVVFRAADDYYYSMPMSMLSDAMLAYGMNESQLPRQHGFPVRALLPNRWGKLNVKWLDEIEVVDQSESGYWEERGWNGMGTVNTVVKISTSNRLSDGRVQLGGHAYAGTDGIRAVLVSLDGGETWDTATLSDQLPDPDTWRQWKYEWQPERSSYTVIAKAIDGTGAEQTRVRSSPFPDGATGWSRLDLSVQL

>SO family protein, gi|448681178|ref|NZ_AOLX01000026.1|, [Mo user]; [Haloarcula argentinensis DSM 12282 (Archaea/Euryarchaeota/Halobacteriales)]
MTDDLLDSPGGRLLVSAVAAIAGLAGSYAVTGYAPAFIASPIERTLARSMPGIVVSTAISTLGSLGQQLNLLFAIGLAGLFIALAARAAILTGQLANNRALPVVGTAVVTWAVSVVLTGEVVLAAGPAVSAAAVVGVAQTLDGLSGSVSPISSKRRRALSTVGVAVGAATVGYTVGNRRSVAATGDGAPALTAPGADLADVEEKLAVATDSSLQLDDIDPLVSESFYEVDINSIDPELSADDWSLSITGAVEEEVTLDYEDLQQMDAENRFVTLRCVGESLNGYKTDTALWTGVPVDSLLEEAGVQSGCECVMLRAEDDYYEEFPIDALRGGMLAYGMNGKILPRGHGYPVRALVPGHWGEVNVKWLSEIEVLDEEADGYWEKRGWQGTGPVNPVAKLHHESMLSDGRRRIGGHAYAGLRGVQRVEVSTDGGETWADASLSDQLPAADGDGPAEDAWRQWEYTYDPPSDGHTVVVRMVDQRGETQPEDETDSYPSGASGWVSKQYS

>SO family protein, gi|433589359|ref|NC_019962.1|, [Mo user]; [Natrinema pellirubrum DSM 15624 (Archaea/Euryarchaeota/Natrialbales )]
MARVSTETTELWPRRDRFNQFRPRSRPVNIAFFGDSPSAPDRSRIEARVTDRRRIGDRPTLSSAAATVIRGDGDRWRHIYVRSTVRTDMDATDVTDLYQEFGDERLPPGQRETTAFPVLSKSGTPDWDPETWEFTVTGAVEEELTFSWEEFRELPSVTQRQDFHCVTGWSKFDCSFTGVSFPELAERAGVDPEAVHAMFSGLDGYTTDLPLEDCLREEVLFAWAFDGEALPEDHGGPLRVVTPHKYAYKGAKWVDGIEFLTEPQRGYWERRGYSQTANPWEEQRYS

>SO family protein, gi|448725951|ref|NZ_AOMC01000074.1|, [Mo user]; [Halococcus morrhuae DSM 1307 (Archaea/Euryarchaeota/Halobacteriales)]
MFGSTYIITPSDVPDMALEFPWWLRLAHVFNLLFMLLLIRSGVGIIGAHPRFYWSDDAIPGTEWLRTGDEERPTNIDKERIGGGDEQRRPTATEPVSKEATDGGVNTEAAELPSPERSSGRTSKRVSKEKEGVWTAEDEADPYSSWLALPGKDNLGLSRHWHYWGVAGWLITGGLYVVLLFGTGQWDRLVPTSWSIFPQAIDALVTYAQLQIPAAAGYNALQQLTYFAVIFVLSPLMIVTGVLQAPAMRAHFPGWFSHIRQKVRSIHLLGMLAFVVFIIGHVSLVVAHGFSEQMAKILLGSADASHSLALALTAVWIGGAVAFLVIADRASLKWPMRTKKLLEIGLDSLLKRVFHHHTDIVDEESELQTPSEFARVNGKAPRNDDYRAHVAEDFANWRLTVGGLVENELELSLDELQELPRQSQTTRHDCIQGWTYVAQWGGVPVNELIDRCNPSEEAEWVVFHTLDEKWEEPDVDGHYYEAIRMDKATEQGTLLADEMNHEPLPIAHGAPLRLRLRTQLGYKMAKWVTHVEFVEEFDDIGKGQGGWRDDVLNYFPNSADI

>SO family protein, gi|410721078|ref|NZ_AMGN01000016.1|, [Mo user]; [Methanobacterium sp. Maddingley MBC34 (Archaea/Euryarchaeota/Methanobacteriales)]
LKKTLKEIFKGNSNTNLDERTVDSILNDENVVISPDTQREKRIPPGQHEDKSWPVLHAGSVKRINPSNWKLKIWGLVQKERELDYTEFMALPRVKVFSDIHCVTTWSKLNNLWEGVSTSAIKELVEILPEARYVMVHAHKNFTTNLSLDDFFSPDVLLATHHNGNALNSKHGGPVRLVVPRLYFWKSAKWVTGLEFMAEDKRGFWESAGYHNHGDPWKEERYSWQETDQGI

>SO family protein, gi|448381747|ref|NZ_AOIR01000036.1|, [Mo user]; [Haloterrigena thermotolerans DSM 11522 (Archaea/Euryarchaeota/Natrialbales )]
VTGRRCPAAAATVIRGDGDRWRHIYVRSTVRTDMDATDVTDLYQEFGDERLPPGQRETTAFPVLSKSGTPDWDPETWEFTVTGAVEEELTFSWEEFRELPSVTQRQDFHCVTGWSKFDCSFTGVSFPELAEQAGVDPEAVHVMFSGLDGYTTDLPLEDCLREEVLFAWAFDGEPLPDDHGGPLRVVTPHKYAYKGAKWVDGVEFLTEPQRGYWERRGYSQTANPWEEQRYS

>SO family protein, gi|145590267|ref|NC_009376.1|, [Mo user]; [Pyrobaculum arsenaticum DSM 13514 (Archaea/Crenarchaeota/Thermoproteales)]
MQCQEIKVERPWPPNQVKAHRFVVYDVFEPPDVGFDQHIIRVVGRVEKPLEIPLKELASKYPCVDLVAPFHCVTGWSVEKVVWRGVQVKALLEEARPYGPYALAWGIDGYSASLPIEALWEENTIIAWTMNGEPLPKKHGAPARLVVPTRYAWKSVKYFGALEVVDDPVPGYWEMSGYSLNADPWREERFDFGRPQMRGRRVTF

>SO family protein, gi|448654414|ref|NZ_AOLS01000060.1|, [Mo user]; [Haloarcula californiae ATCC 33799 (Archaea/Euryarchaeota/Halobacteriales)]
VLTVPMTIRRLTPTPRAVDWGLFGAVATLLATGVATIFAGIPSSAWIIDLHALSGVVLTLLLPVKLRRVFHRVAPSRLTGTRVLSVGLAAVTLGALGTGVWWIFGGTLDLGPWGLFHLHVALGLLVPPLLLVHLRARFYSPAQATCGGRRDVLRYAGLVTAGALLWRVQGPVNDALDTAGADRRYTGSREEGTDDGNRFPVTSWVADDPDPVDAADWSLSVAGRVAHEASYVAGDLSPDATESAVLDCTSGWYSGHEWQGVRVGDLLDAADPDDAAAWVQFRSITGYRWSLPLSEARDAMLATHVDGERLAHGHGYPLRLVAPGRRGFQWVKWVESVRVSKRRELGEWLAIFVSGL

>SO family protein, gi|448570828|ref|NZ_AOLH01000015.1|, [Mo user]; [Haloferax lucentense DSM 14919 (Archaea/Euryarchaeota/Halobacteriales)]
VRRAEDSSMANDVTHLYEEFGDDRLPPGQRETQRFPVLSKSGTPSWDPETWSFEAWGAVDTELDLSFDEFRDLPAETQVQDFHCVTGWSKFDCEFEGVTFPTLADAVGVDDDAVHVMFHAMDGYTTNLPLDQCMRDEVMFVWGYDGEDLPADHGGPLRVVTPHKYAYKGAKWVSGVEFLTEPERGYWEKRGYSNTANPWNEERYS

>SO family protein, gi|448636718|ref|NZ_AOLR01000002.1|, [Mo user]; [Haloarcula sinaiiensis ATCC 33800 (Archaea/Euryarchaeota/Halobacteriales)]
MTDDLLDSPGGRLLVSVAAAIAGLAGSYAVTGYAPAFIASPIERTLARSMPGIVVSTAISTLGSLGQQLNLLLAIVIAGLFIALAARAAILTGQLANNRALPVVGTAVVTWAVSVVLTGEVVLAAGPAVPAAAVVGLAQLLDGFGGSVSPISSKRRRALSTVGAAIGAATVGYAAGNQRSVAATGDDAPVLNAPGADLDDVDEKLAVAAESSLGFGDIDPLVSENFYEVDINSIDPQISAADWSLSITGAVEEEVTLDYEDIIEMDAENRFVTLRCVGESLNGYKTDNALWTGVPVDSLLEEAGVQSGCECVMLRAEDDYYEEFPIDALRGGMLAYGMNGKILPRGHGYPVRALVPGHWGEVNVKWLSEIEVLDEEADGYWEKRGWQGTGPVNPVAKLHHESMLSDGRRRIGGPAYAGLRGVKRVEVSTDGGETWADATLSDQLPAASGDGPAADAWRQWEYTYDPPSSGHTVVVRMVDQRGEVQPETETDSYPSGASGWVSKQYS

>SO family protein, gi|336252096|ref|NC_015666.1|, [Mo user]; [Halopiger xanaduensis SH-6 (Archaea/Euryarchaeota/Natrialbales )]
MADGDLRVPSLSSSIRLVGEETTTVDGDSLASLPLQERECEIVCATGDRYTETWYGVPVLELLERASVPPETTHLLVVSGDGYRACVAVETALEGLLALGKNGRPLADASDYETRFVAVGADGPRTVKDVGRIEAMTLEPGEDPEAYELGVESAPESESEPVSTPTAEAPSPDDAA

>SO family protein, gi|292654178|ref|NC_013967.1|, [Mo user]; [Haloferax volcanii DS2 (Archaea/Euryarchaeota/Halobacteriales)]
VRRAEDSSMANDVTHLYEEFGDDRLPPGQRETQRFPVLSKSGTPSWDPETWSFEAWGAVDTELDLSFDEFRDLPAETQVQDFHCVTGWSKFDCEFEGVTFSTLADAVGVDDDAVHVMFHAMDGYTTNLPLDQCMRDEVMFVWGYDGEDLPADHGGPLRVVTPHKYAYKGAKWVSGVEFLTEPERGYWEKRGYSNTANPWNEERYS

>SO family protein, gi|448554934|ref|NZ_AOLF01000013.1|, [Mo user]; [Haloferax sp. ATCC BAA-644 (Archaea/Euryarchaeota/Halobacteriales)]
VRRAEDSSMANDVTHLYEEFGDDRLPPGQRETQRFPVLSKSGTPSWDPETWSFEAWGAVDTELDLSFDEFRDLPAETQVQDFHCVTGWSKFDCEFEGVTFPTLADAVGVDDDAVHVMFHAMDGYTTNLPLDQCMRDEVMFVWGYDGEDLPADHGGPLRVVTPHKYAYKGAKWVSGVEFLTEPERGYWEKRGYSNTANPWNEERYS

>SO family protein, gi|514873957|gb|AGCZ01000712.1|, [Mo user]; [halophilic archaeon J07HB67 (Archaea/Euryarchaeota/Halobacteriales)]
VQSTGGTVDFAGLVDHSTEYRFVSLRCVGEKLNGKKLDTALWTGVPVSALLSDVTLDDEVTHVAAHADDGYVMDFPVEALDDAFLAFGMNGGPLPQGHGAPVRLLVPGHWGEINVKWITELEFLTEEIDGYWEKRGWHGTGPVHTVAKLHTVDTTGPSVVVGGHAYAGTRGLDRVEISTDGGDSWETATLSEPLPERVPTDADPEALELGEPADDAARMWRHEYVASEPHEVVVRAVEPDGTVQPRQEGEGKPFPSGATGWVSQTVEPNA

>SO family protein, gi|743692009|gb|JXAO01000032.1|, [Mo user]; [Haloarcula salaria H5-DGR (Archaea/Euryarchaeota/Halobacteriales)]
VVQFRSVTGYRWSLPLSEARDAVLATHVDGERLAHGHGYPLRLVAPGRRGFQWVKWVESVRVSKRRELGEWLAIFVSGL

>SO family protein, gi|448356102|ref|NZ_AOIM01000043.1|, [Mo user]; [Natrialba hulunbeirensis JCM 10989 (Archaea/Euryarchaeota/Natrialbales )]
MTTESTETTDGDAGTSVRDVTDLYHEFGDDRLPAGQRETTAFPVLSKSGTPDWDPDTWEFTVTGAVETELSLSWDEFRDLPSETQRQDFHCVTGWSKFDCEFTGVPFPALADLAGVEDDAVHVMFSALDNYTTDLPLEDCMREEVLFAWAYDGEALPADHGGPLRVVTPHKYAYKGAKWVDGVEFLTEPELGYWERRGYSETANPWQEERYS

>SO family protein, gi|289579696|ref|NC_013922.1|, [Mo user]; [Natrialba magadii ATCC 43099 (Archaea/Euryarchaeota/Natrialbales )]
VSAWRHTYVARHEDSAMTTESTETTDAAGETSSTDAESAAETGDADGDANTSVRDVTDLYHEFGDNRLPAGQRETTAFPVLSKSGTPDWDPDTWEFTVTGAVETELSLSWDEFRDLPSETQRQDFHCVTGWSKFDCEFTGVPFPALADLAGVDDDAVHVLFSALDNYTTDLPLEDCMREEVLFAWAYDGEDLPADHGGPLRVVTPHKYAYKGAKWVDGVEFLTEPELGYWERRGYSETANPWQEERYS

>SO family protein, gi|448595715|ref|NZ_AOLL01000008.1|, [Mo user]; [Haloferax alexandrinus JCM 10717 (Archaea/Euryarchaeota/Halobacteriales)]
VRRAEDSSMANDVTHLYEEFGDDRLPPGQRETQRFPVLSKSGTPSWDPETWSFEAWGAVDTELDLSFDEFRDLPAETQVQDFHCVTGWSKFDCEFEGVTFPTLADAVGVDDDAVHVMFHAMDGYTTNLPLDQCMRDEVMFVWGYDGEDLPADHGGPLRVVTPHKYAYKGAKWVSGVEFLTEPERGYWEKRGYSNTANPWNEERYS

>SO family protein, gi|448528858|ref|NZ_AOJO01000004.1|, [Mo user]; [Halorubrum hochstenium ATCC 700873 (Archaea/Euryarchaeota/Halobacteriales)]
MKHLFQHFERADAVRGSRGLARDPSLGSDIHTSVRAVPESMTPSRADSVEDLTDLYREYGDDRLPPGQRETDGFPVLSKSGTPSWDPETFELEVWGAVEEPLSLSLDEFRDLPSVTQRQDFHCVTGWSRFDCEFTGVAFAELAERAGVTDDAEHVMFHALDGYTTDLPLDECGKPGVQLTYGFDGDDLPADHGGPIRVVTPHKYAYKGAKWVSGVEFLTEKELGYWEKRGYSDTANPWNEERYS

>SO family protein, gi|662859273|ref|NC_017941.2|, [Mo user]; [Haloferax mediterranei ATCC 33500 (Archaea/Euryarchaeota/Halobacteriales)]
MAGRTLRALRRVEPPPRAVDWSIFVLVLFQTLSGVVSLGAGHPANSLLFVVHGVAGLSLVVLVGFKLFRVRHRVLDSRLYDRHTAVSILLAVVALAALGTGIAWVLGIKISVGFWTLLNVHIGFGLLVLPILIIHLRSRFHTPRRVDFAGRRQALQYGAILVFGAAAYRATETAGALRGVSRRFTGSRPLPPGDGNASFPVTSWVADDPDPLDSEAWSLSVAGLVEQPLTLGTADLSPDETQSVLLDCTSGWYTEQDWTGVRLGDVLASAEVHSSARWVTVRSVTGYRWSFPIEEAREMLLATHVGGERLSHGHGAPLRLVAPNRRGFQWVKWIDAIEVRRRRDPAQWLAVLISGFN

>SO family protein, gi|448647984|ref|NZ_AOLS01000002.1|, [Mo user]; [Haloarcula californiae ATCC 33799 (Archaea/Euryarchaeota/Halobacteriales)]
MTDDLLDSPGGRLLVSVAAAIAGLAGSYAVTGYAPAFIASPIERTLARSMPGIVVSTAISTLGSLGQQLNLLLAIVIAGLFIALAARAAILTGQLANNRALPVVGTAVVTWAVSIVLTGEVVLAAGPAVPAAAVVGLAQLLDGFGGSVSPISSKRRRALSTVGAAIGAATVGYAAGNQRSVVATGDDAPVLNAPGADLDDVDEKLAVAAESSLGFGDIDPLVSENFYEVDINSIDPQISAADWSLSITGAVEEEVTLDYGDILEMDAENRFVTLRCVGESLNGYKTDNALWTGVPVDSLLEEAGVQSGCECVMLRAEDDYYEEFPIDALRGGMLAYGMNGKILPRGHGYPVRALVPGHWGEVNVKWLSEIEVLDEEADGYWEKRGWQGTGPVNPVAKLHHESMLSDGRRRIGGPAYAGLRGVKRVEVSTDGGETWADATLSDQLPAASGDGPAADAWRQWEYTYDPPSSGHTVVVRMVDQRGEVQPETETDSYPSGASGWVSKQYS

>SO family protein, gi|18311643|ref|NC_003364.1|, [Mo user]; [Pyrobaculum aerophilum str. IM2 (Archaea/Crenarchaeota/Thermoproteales)]
VQTFMECREIRVDLPWPPNQVKAHRFVIYDVFDPPEVKFEEHVVRIVGRVERPLEIPLKDLASKYPCVDLIAPFHCVTGWSVERVVWRGVQTRVLLEEARPYGPFALAWGIDGYSASLPIEALMEETSIIAWAMNGERLPRKHGAPARLVVPTRYAWKSVKYFGALEVVEEPVPGYWEAQGYSLNGDPWREERFDFGRPLMRGRRVSL

>SO family protein, gi|409167722|ref|NZ_AJRK01000025.1|, [Mo user]; [Halococcus hamelinensis 100A6 (Archaea/Euryarchaeota/Halobacteriales)]
VYRKTARVSPLRAVVRPSLVVLSPRVFGGRQSWVGARWYKKFREHGESGRERERRAFVASSPLVSHERRGSPRAASQHDGARGGSALRRIETVLRQRPHPRRGRRPLRRARPDRLSPPRPETHREPRRLRPGLLRPRAPRLRGLSGGRPRGDRRNLVSAGRASTSADPSHADLLLASRTREWAAGVSSDMAPDGPDPRRRGSLTERYPGLDVLVDEPPNAQTAARSNLATPITPRDEHFVRVHHRTPEIDADEWTVSLAGLVEDEAELSMEELRCAFPTESVVHTMECSGNGRTYFEPDAEGDQWSFGAVGNAVWTGTPMSAVLDEYGGATDDGLWLSAMGGEAPPDKDVFCRSIPLAKVREDCLLAYEMNGAPMAPEHGYPVRLVVPGWFGNNSVKWVEEIRVMDGMVEGEAWTDRDGQDYTQYQQSSYRIVPDQDEQPDRHRSVDTVSTYDQMTEDEGVRNAYLFDQLVKSLLTTPEDGATLSGPRIELSGVAWSGEDAVERVEVSTDGGESWDEATFVGPDLGRYALDRFRYVWEPEPGEHTLCSRATDERGRTQPATVSDPEDELRGIENDEFPWNVKGYGNNAYRPLGVTVEVEA

>SO family protein, gi|336252096|ref|NC_015666.1|, [Mo user]; [Halopiger xanaduensis SH-6 (Archaea/Euryarchaeota/Natrialbales )]
VVSGPPARVTGTERHTYGYPDEVMDMTKDVTDLYQEFGDDRLPSGQRETSEFPVLSKSGTPDWDPETWEFTVTGAVDEELSFSWGEFRDLPSETQRQDFHCVTGWSKFDCEFTGVPFPELAERAGVHDDAVHVMFSALDGYTTDLPLEDCMRDEVLFIWEFDGEPLPDDHGGPLRVVTPHKYAYKGAKWVDGIEFLTESERGYWEKRGYSQTANPWREERYS

>SO family protein, gi|379002962|ref|NC_016885.1|, [Mo user]; [Pyrobaculum oguniense TE7 (Archaea/Crenarchaeota/Thermoproteales)]
MQCQEIKVERPWPPNQVKAHRFVVYDVFEPPDVGFDQHIIRVVGRVEKPLEIPLKELASKYPCIDLVAPFHCVTGWSVEKVVWRGVQVKALLEEARPYGPYALAWGIDGYSASLPIEALREESTIIAWAMNGEPLPKKHGAPARLVVPTRYAWKSVKYFGALEVVDDPVPGYWEMSGYSLNADPWREERFDFGQPQMRGRRVTF

>SO family protein, gi|433432279|ref|NZ_ANPG01000463.1|, [Mo user]; [Haloferax sp. BAB2207 (Archaea/Euryarchaeota/Halobacteriales)]
MASRATRLTRALRRVEPPPRAVDWSIFALVVFETLSGVLSLGAGHPANGLLFVAHGVAGLSLVVLVGCKLYRVRRRVLDARLLDRHTALSVLLAVVALASLGTGIAWVLGVEVRIGFWTLLNVHIGFGLLVVPVLFFHLRARFRPPRPVDFAERRRALQYGAILVFGAATYRATETVGALRGVGRRFTGSRPLPPGEGNDAFPVTSWVADDPDPVDPADWSLSVAGLVDRPLELNRSDLTPDETRSVLLDCTSGWYTEQHWTGVKLGDALDTAGVHSSARWVTVRSVTGFRWSFPIAEAREMLLATHVGGDPLSHGHGAPLRLVAQNRRGFQWVKWVDVVEVRRRRDPAQWLAVLVSGFG

>SO family protein, gi|429190045|ref|NC_019792.1|, [Mo user]; [Natronobacterium gregoryi SP2 (Archaea/Euryarchaeota/Natrialbales )]
MRETRLVAIVTLLAAGISSVATSFGIYATSERFLVSSFNRLVLEVLPGWFVSTFIQVLGDLALELSMLFSGAILSVVVGAVAVGGYRLGASIRPSSRELAGTVLAVALVFVVTYPVVGAASAVVLPAIVGGAVVAGFDLALTSNEPTGDVRSDRRVVVQAVGAVAAYNVVAHGLGFVRRSQTRRSERELQGQATRREAEHLVAEANDAGIDADGIKPLISEIGEFYRVDINPTPPTVDADAWNLSVTGLVDEELELEYDDIRGYETINQYKAIRCLSDGIDGEQLDTAVWTGCRMGDVLEDAGVQEDGEYAMVRGVDDYFYSIPLEDLADSLLAFGMNGMELPAGHGYPVRLLVPDRWGKLHVKWLTDVEIVGEEAGGYWEERGWNGMGPVNAVTKVDRINRPDDGRIQLVGHAYAGARGVEAVELSIDGGDSWEEATLSEPLPDPDTTRQWRYEIDPSADDPDSYDVYARTIDGEGTVQPEERTDPYPDGATGWAQRTVRRQ

>SO family protein, gi|332795693|ref|NC_015518.1|, [Mo user]; [Acidianus hospitalis W1 (Archaea/Crenarchaeota/Sulfolobales)]
MPLKDIVFMQTQTPPGQKYIKRFIFYAALGVPEVDIQQYRLKISGLVENPIEYTYDQLLTMIDTRYTRDFHCVTGWSVKDVYWEGVKIKTLVEKAKVKDEAKWVIFYSLDGYTSVVPKEDALAEDSIIALRINGKPLSIEQGFPARPFMPHLYGWKSAKWLTEIEFTSKYVDGYWEERGYNERGNVWEEERFKGQGGRHHLPRRPILT

>SO family protein, gi|669632390|dbj|BBJO01000065.1|, [Mo user]; [Halobellus rufus CBA1103 (Archaea/Euryarchaeota/Haloferacales)]
VDDVTDIYREYGDERLPPGQHQTDDFPVLSKSGTPSWTAETWSFDVWGAVEEDRSFDLDEFRALPSTTQRQDFHCVTGWSTFDCEFTGVPFSTIAERAGVTDDAVHVMFHALDGYTTDLPLSECLREGVLFAYELGGDPLPEPHGGPLRVVTPHKYAYKGAKWVDGVEFLSETERGYWERRGYSASANPWNEERYG

>SO family protein, gi|381414439|ref|NZ_AGFZ01000102.1|, [Mo user]; [Halobiforma lacisalsi AJ5 (Archaea/Euryarchaeota/Natrialbales )]
MTERRLVTVVTLLAAGISAVATSFGIYATSERFLVSSFNRLVLEVLPGWFVSAVIQRFGDLALELSLLFSGVLLSVIVGSLALAGYRLGASALPASRELVGAVLSVVFVFLAAYLVVGVARAAILPAVVGGAVVAGFDHLSTAGDASADVSPDRRSVVQAVTVVAGYNVVAHGLGFLRRSQTQRTERELQERATRLEAEHLVSEADDAGLEADGIKPLISEIGEFYKVDINPSPPSIDPDGWRLSVTGLVEEELELDYDDVRGYETRNRYKAIRCLSDDIDGEQLDTAVWTGVRMADILEEAGIEDEGEYALLSGADDYYYSVPLEDLEESMLAFGMNGMELPAGHGYPVRLLVPDRWGKLHVKWLTDVEIIDDGEGGYWEERGWHGMGPVNAVTKVDRINRLEDGGIQLVGHAYAGARDVETVEVSIDGGDSWESATLSDPLPDSDTTRQWLYEIDPDEGDPDSYDVYARTIDGEGTVQPEARSDPFPDGATGWAHRSVRRG

>SO family protein, gi|448420208|ref|NZ_AOIV01000044.1|, [Mo user]; [Halosarcina pallida JCM 14848 (Archaea/Euryarchaeota/Halobacteriales)]
VRRGERLDMSQDVTGLYEEFGGDRLPPGQRETARFPVLSKSGTPSWDRDDWTFEVWGAVEEELSLSYEGFRDLPSETQIQDFHCVTGWSKFDCEFTGVTFPTLAEAAGVRDDAEHVMFHALDGYTTNLPLEDCAREEVMFVYDYDGEPLPADHGGPLRVVTPHKYAYKGAKWVSGVEFLTEAERGYWEKRGYSNTANPWNEERYS

>SO family protein, WP_015850238.1, [Mo user]; [Vulcanisaeta distributa DSM 14429 (Archaea/Crenarchaeota/Thermoproteales)]
MTSDAKGKRPSNAGISGRRRFLTMLLTAGAAAMLASMLPNVITNNGKNTESTFANNSVTSSAVNESRLNQSITNESAVNITVPTTSHISAIKTFPTNRTQQVNVSSVSVGNAVNNTGSTSNVTNVSLTPLDDWYIVQIGPTPQVNVGSYTLVIDGLVNNPLSLTYPELTSMPTKTILDTIQCVSDPYFLRAVVEWTGVPLKYVLNLAGIQSSATKVILYGADEYTSDLPLWKAMEDDTLIAFMANGQPLLRTHGYPVRLVVPRWWGYKYVKWLVKITVTNENYLGYWESRGYPDVAKKNGD

>SO family protein, gi|300709370|ref|NC_014297.1|, [Mo user]; [Halalkalicoccus jeotgali B3 (Archaea/Euryarchaeota/Halobacteriales)]
MPRELRPGGEPPLDEEFPNLAVLSKSPENAEVASRSDLDGLLTPAGTHYIRNHYPTPETDAAGWEISLTGLVDGSGETGPDAEGPTVGFEELREDYPTESVVHTMECSGNGRASFEPDAEGHQWTDGAVSTAVWTGTPVRALLEEYGATDEGWVAVVGGDAPEGEEVFCRSLPIGKVREDCVLAYEMNGGPLPPDHGHPVRLLVPGWFGNNSVKWVDRIHVADSMPTGEEWEGYTKYQQLEYRLRFDDDDEPEELDSVETTDTDEQMAAEEPRHAYFFDQLPKSLITAPTDGTSLSADETVEIRGLAWAGETPVERVGLSVDGGETWTDTDLGEPALGRYAWRRFRTEWYPEAGEYRLLARATDAKGRTQPARIADPDPEQTGIAGDAYPWNTQGYGNNAHEPLGVSVRVGLDGV

>SO family protein, gi|522812222|gb|ATXS01000001.1|, [Mo user]; [Halorubrum ezzemoulense DSM 17463 (Archaea/Euryarchaeota/Halobacteriales)]
MTDSGVDAAEDLTDLYREYGDDRLPPGQRETDGFPVLSKSGTPSWDPETFEFEVWGAVEEPLSLSLDEFRDLPSVTQRQDFHCVTGWSKFDCEFTGVSFADLAERAGVRDDAEHVMFHALDGYTTDLPLDECTKPGVQLTYGYDGDDLPADHGGPIRVVTPHKYAYKGAKWVSGVEFLTEPELGYWEKRGYSDTANPWNEERYS

>SO family protein, gi|296241748|ref|NC_014160.1|, [Mo user]; [Thermosphaera aggregans DSM 11486 (Archaea/Crenarchaeota/Desulfurococcales)]
MKCYLVEEKSTRVKGVKYVVDCVVGEKLLRSVEELQSMINEVFHAIFKTEKPLELVFDSSEPIGSNHLLYRFRIMIDNGRYIGVRIVTRNNEVKRVLFTVPEGYDGSNFNIKLVKDQPVLKENTGFNDGGHPPGQVFIPNFVIYNILGIPKFSIEEWRLEITGLVENPVILDLKGLYDLGLTDYLIDFHCVTGWSVRSVAMRGVPFERILNLVKPIHGVKWVYTEGMDGYTTIFPFEEVLKPNVFLALEMNGRPLEFLHGYPVRLIIPHLYGWKSAKWLRRIVFMDEYVNGYWESFGYHPRGRVYEEERFKDY

>SO family protein, gi|448641376|ref|NZ_AOLR01000023.1|, [Mo user]; [Haloarcula sinaiiensis ATCC 33800 (Archaea/Euryarchaeota/Halobacteriales)]
VLTVPMTIRRLTPTPRAVDWGLFAAVATLLATGVATIFAGIPSSAWIIDLHALSGVVLTLLLPVKLRRVFHRVAPSRLTGTRVLSVGLAAVTLGALGTGVWWIFGGTLDLGPWGLFHLHVALGLLVPPLLLVHLRARFYSPAQATQDGRRDVLRYAGLVTAGALLWRVQGPVNDALDTAGADRRYTGSREEGTDDGNRFPVTSWVADDPDPVDAADWSLSVAGRVTSSASYAADELSPDATESAVLDCTSGWYSGHEWQGVRVGDLLDAADPDDAAAWVQFRSITGYRWSLPLSEARDAVLATHVDGERLAHGHGYPLRLVAPGRRGFQWVKWVESVRVSKRRELGEWLAIFVSGL

>SO family protein, gi|448451811|ref|NZ_AOJF01000040.1|, [Mo user]; [Halorubrum litoreum JCM 13561 (Archaea/Euryarchaeota/Halobacteriales)]
MAATDRLRTALDRLEPPPRAVDWSLFAFVVAEAVTGLVSFTVGVPEGWPLFWLHRALGVGIVALLAWKLARVRRRLTDPGLWRRSTALSVLTLVAAVGAIGTGVAWVFGLDVRLSYWTLLSVHVGFGLALVPLVAAHASTRFRLPRRVDFERRRTAVRYFALLAAGGATYRLQQGVNDALDTAGADRRFTGSQPRGGAGNGAFPITSWVADDPDPIDRDAYRLAVDGLVRDPVELTAADLAAGHETEALLDCTSGWYTVQEWDGIRVGDLLDAAGGVAAPGDAPEADSDPEPAYVRFTSVTGYRWSLPLEEAADALLATHVGGERLSHGHGAPARLVAPDRRGFQWVKWVTRVEVRSEYDFGQWVVTLVSGFD

>SO family protein, gi|448550300|ref|NZ_AOLE01000021.1|, [Mo user]; [Haloferax sp. ATCC BAA-645 (Archaea/Euryarchaeota/Halobacteriales)]
MASRATRLARALRRVEPPPRAVDWSIFALVVFETLSGVLSLGAGHPANGLLFVAHGVAGLSLVVLVGFKLYRVRNRVIDSRLRDRHTTLSVLLAVVALAALGTGVAWVLGVEVRIAFWTLLNVHIGFGLLVLPVLFFHLRARFRPPRRVDFAERRRALQYGAILVFGAATYRATETVGALRGVGRRFTGSRPLPPGEGNDAFPVTSWVADDPDPVDPDSWSLSVAGLVDRSLELDRADLAPDETRSVLLDCTSGWYTEQHWTGVRLGGALDAAGVHSSARWVTVRSVTGFRWSFPIAEAREMLLATHVGGDPLSHGHGAPLRLVAPNRRGFQWVKWVDTVEVRRRRDSAQWLAVLVSGFG

>SO family protein, gi|743692057|gb|JXAO01000016.1|, [Mo user]; [Haloarcula salaria H5-DGR (Archaea/Euryarchaeota/Halobacteriales)]
LLTVTSKPRSSGPNRRRSRDRMNRTPRTDSQKCGRISDMVAIETLMDWLITALAFGSTVLGGYVGYQAYRGYRRHNSRAMQYLSVGLFCLTAVAFVVAFTGSVLLRQGLLDSQFQQPLTLVTRAFQFVGVLFIAYSLHSRSESRNVCGESRPSRTAEGSQGERIRMAQTAGGRPTVRIDGADPVLLPWDVAPETLPFDVVRGPVAFECASGDRIEREYTGIAVFDLLEAAAMPGDTTHVQFESANGDLACIPLADLNDAVLALGDGPGTEPGRPRFVSPRVLGPRTVKNVCRLRPRALAAGADREAYERLPLDE

>SO family protein, gi|435845424|ref|NC_019974.1|, [Mo user]; [Natronococcus occultus SP4 (Archaea/Euryarchaeota/Natrialbales )]
MSDVTDVTDLYHEFGDERLPPGQRETTAFPVLSKSGTPEFDPDTWEFTVTGAVEDELSLSWEEFRALPAVTQRQDFHCVTGWSKFDCEFTGVPFTELAERAGVRDDAVHVMFSALDDYTTDLPLEDCLREEVLLTWAYDGEELPADHGGPLRVVTPHKYAYKGAKWVDGIEFLTDPEPGYWERRGYSETADPWNEERYS

>SO family protein, gi|448721165|ref|NZ_AOMA01000182.1|, [Mo user]; [Halobiforma nitratireducens JCM 10879 (Archaea/Euryarchaeota/Natrialbales )]
MTDRRLVAVVTLLAAGISAVATSFGIYATSERFLVSAFNRLVLEVLPGWFVSAIIQRFGDLALELSLLFSGGLLSVIVGAVALAGYRLGTRAGPSSREPVGVAVSAVLVFLVAYPVVGVARAVVLPAIVGAAVVAGFDLLSASGRDTTDVSPDRRSVVQAVAVVAGYNVVAHGLGLVRREQTQRTERELQERATRLEAEHLVSEAHDAGLDADGIKPMISAIGEFYQVDINPSPPSIDADAWTLSVSGLVEEELELDYDDVRGYETVNRYKAIRCLSDDIDGEELDTAVWTGVRMTDILEDAGIEDEGAYAMLEGADDYFYSVPLADLEESVLAFGMNGMELPAGHGYPVRLLVPDRWGKLHVKWLTDIEIIDDEEGGYWEERGWHGMGAVNAVTKVDRINRLEDGRIQLVGHAYAGARGVESVEVSIDGGDSWEDATMSDPLPEPDTTRQWLYEIEPEDGDPDSYDVYARTVDGEGTVQPEERSDPFPDGATGWAQRTLRRE

>SO family protein, gi|448397293|ref|NZ_AOIT01000015.1|, [Mo user]; [Haloterrigena limicola JCM 13563 (Archaea/Euryarchaeota/Natrialbales )]
VARMSNSERSENRQQETDAILERKPGTEAVTDLEDRYRVVGAADRETYANWLTPIEDHYVCHRNETLDPDAADWAVDLAGAVDREGTLGMDDLREDYPTVAVAHTMECAGNGRGYFDPETGSVQWEYGAVSTAIWTGVPLTSILANYGATTDDGMWLTAVGGDHPEVEDENDRFARSIPMAKVLEDCILAYEINGEPLPPEHGHPVRLLVPGWYGVNSVKWLTELHVTETMVHGPEWADRDGEDFTQWQQSSYRIHPEGVEPNSNATVSTFDTWDQLESDEIDHPYTFDENVKSTIGQPDDGATVTPDADGTVEIVGVAWAGDDAVTGIEVSTDGGDSWQDADWFGPDYDCAWRLFRYRWEPAPGTYTLASRATDERGRRQPARIADADEDGDDYPWNEGGYAENAWHPHALEVTVE

>SO family protein, gi|522812186|gb|ATXS01000012.1|, [Mo user]; [Halorubrum ezzemoulense DSM 17463 (Archaea/Euryarchaeota/Halobacteriales)]
MAATDRLRTALDRLEPPPRAVDWSLFAFVVAEAATGLVSFTVGVPEGWPLFWLHRALGVGIVALLGWKLARVRRRLTDPTLWRRSTALSVLTLVAAVGALATGVAWVFGLDVRLSYWTLLSVHVGFGLALVPLVAAHAATRFRPPRRVDFERRRTAVRYFALLAAGGTTYRLQQGINDALDTAGADRRFTGSQPREGDGNGAFPITSWVADDPDPIDRDAYRLAVDGLVSDAVELTADELAAGHETEALLDCTSGWYTVQEWGGIRVGDLLDAAGDIDDDAAYVRFTSVTGYRWSLPLDEAEDALLATHVGGERLSHGHGAPARLVAPDRRGFQWVKWVTRVEVRSEYDLGQWVVTLVSGFD

>SO family protein, gi|448402638|ref|NZ_AOIT01000059.1|, [Mo user]; [Haloterrigena limicola JCM 13563 (Archaea/Euryarchaeota/Natrialbales )]
METVACRRLETVSVRFDPYACCQILRFSRDGRRWRHTYVDRHEATGMDATDVTDLYREFGDERLPPGQRETDAFPVLSKSATPDWDPETWEFTVTGAVEEELSFSWDEFRSLPSVTQRQDFHCVTGWSKFDCEFTGVPFPDLAERAGVDDDAVHVLFSALDDYTTDLPLEDCMREEVLFTWAFDGESLPADHGGPLRVVTPHKYAYKGAKWVDGIEFLTEPERGYWERRGYSRTADPWQEERYS

>SO family protein, gi|590000579|ref|NC_018227.2|, [Mo user]; [Methanoculleus bourgensis MS2 (Archaea/Euryarchaeota/Methanomicrobiales)]
VILVRQAYLTLLTLLIIGVVALAPGCIGTTGADDYPAWNLTLAGDQEQVLTHPELRALPAVEGYGYSVSTVGIKYGPNRFRGVLLADLVEMAGGAGGDDLIYVSAEDGYLWVFDTDQVNGEGFFTFNEDLKEVAPPPLRVILAYDQDGKPLAYEDGGPLRLVIITENPDVITEGSSWVKWVDRIEVHKK

>SO family protein, gi|448419564|ref|NZ_AOIV01000041.1|, [Mo user]; [Halosarcina pallida JCM 14848 (Archaea/Euryarchaeota/Halobacteriales)]
MARNRSEWRHGSTLLVALFAGIAAVAGSYAAAGFTPAFVVAPVEAFLTRTVPDAVLRFAITTLGTFAGIEHFGQLLNLAMALGFAAALLAAAALAALVVGRRLDSALASVGLTGLFAWGLTASLTGAPALSLGAGLGGALVVAGAELASASTGVPSGGADAARRRRLLGGVGTAVGVGAVGFLLGRSSSSAGADAGSGPSADVDGGASDDGSGGADAADADAGDADAFGDPEVTARYLEEAENRALDVEGLEGLVSGNFYTVDIGNVDPKVSADEWSLSVTGAVEHELSLTYADLRAMGAEQRFVTLRCVSDKVNAKLMDTDLWTGVAVSKILERANPQANYVMLRAADDYFVGFPLDALETGFLAYGKGGEALPRAHGHPVRALIPGHWGEVNTKWITEIEVLENAEKGFWEKRGWHGTGPVNTVAKLHATNRHDGEIQVAGHAYAGVRGIDRVEVSTDGGETWTDATLSEPLPAGTDEDGDAAEDAWRQWEHTYDDPGTKHTVVVRAVDGTGTLQPREEDGPYPSGATGWVSKTVSG

>SO family protein, gi|490101079|gb|APJY01000001.1|, [Mo user]; [Sulfolobales archaeon Acd1 (Archaea/Crenarchaeota/Sulfolobales)]
VDPPNQHYVKKFIYYAALGVPRVDISSWRLRVSGLVERPSEFTYEELERMIDTRYVRGFHCVTGWSVKDVEWEGVKIRRLAELAGVSKEAKWVLFKSLDGYGSVVPIEDALHEDSVIALRINGRRLELKEGFPARPIIPHLYAWKSAKWLTEIEFRKDYVDGFWEERGYHERGNVFLEERFKNEGMSHEGMSRRPIL

>SO family protein, gi|448714279|ref|NZ_AOMA01000082.1|, [Mo user]; [Halobiforma nitratireducens JCM 10879 (Archaea/Euryarchaeota/Natrialbales )]
LPADACISVRVPDFWESRRTVRSVGGKSSSEGPMTGSDFDVDTDTDTDTDTGTDTDTDTDTNPHPTLADSIQLIGENAATIDAATLADIPVEERTVEIVCSTGDRYTDRWQGVPIPDLLETKAAAAASFPPSTTHLLIESRDGQRGCVAVESALEGLLAIGKDGQPLEEIAGYESRFVAPDVLGPRTVKDIARIEAATLEPGEDPEAYERLLQIEADEETTETDV

>SO family protein, gi|448306637|ref|NZ_AOHY01000008.1|, [Mo user]; [Natronorubrum bangense JCM 10635 (Archaea/Euryarchaeota/Natrialbales )]
LHTTHPTDAWRNIRRRVTMSSEHTTERKRDVQADESTDDDRRRRFLDRRRFMLATGTAATVALAGCAGEEEADDDGETDDDDDDNGEPEPGDREYLEEKFPGLLVHSADPENAEAAQRETYTEYITQSEEHYIRNHYLAPRIEEDEWEISLGGMIDEEADLTMAELREEFSTETVTHVMQCSGNGRSFFDPEIGGNPWIYGAVGNAEWTGAPMSEIMEEYGADTSDGMWVMFAGDDHPEGEDVFARSIPMQKVMEDCILAYEMNGEQMTAEHGHPVRVVVPGWYGNNNVKWLSEIEVMERMMMGDDEELFHEDYETDDYEQYLHWQQNSYRILAEGQESIRVESIDEFDTREQMDMEDRGEMEVPPYIYDQNVKSLIGYPGIDDTVEPREEDGMIEVIGVAWAGDDEVAEVEVSADGGETWENAEFFGEDNGPYAWRQFRYMWDPEEEGEYTLYSRATDELGRSQPRTISDIEDGQITVEDDTFPYEMGGYCLNTYEEHGVDVTVEM

>SO family protein, WP_015850238.1, [Mo user]; [Thermococcus sp. PK (Archaea/Euryarchaeota/Thermococcales)]
MWGYKWIKYLIKIEVVDYNFLGTYESEGYPDDAYIGEKP

>SO family protein, gi|374633285|ref|NZ_JH597770.1|, [Mo user]; [Metallosphaera yellowstonensis MK1 (Archaea/Crenarchaeota/Sulfolobales)]
VKPLSDRRTFLKLLVSSTTLLALGRLGADQLAPLLHAPKGLTPFSSWYVVQIGGTPNVNLSNYVLTVDGEVENPLQLTYEEILSMPSVQVKDTIQCVSDPYFLRAEVVWTGVPLSYILQMAKPSPSAIKVLSYSADGYTADLPIWKAMEPDTVLAYMADGKPLPQVHGYPVRLAVPRWWGYTYAKWVTRLYVTSQNVLGYWESLGYADVARK

>SO family protein, gi|435845424|ref|NC_019974.1|, [Mo user]; [Natronococcus occultus SP4 (Archaea/Euryarchaeota/Natrialbales )]
VDKRPWAVVSLAVPSGGVDVGRGVPARRDAARSVPRAVAPAGSQWLGTGGTERSAPIQATRMSVPPASVLERPIRLVGSRDRRLEATDFAALERASREIEIVCATGDRFTARWSGVPIPSLLEIVAAPPETTHLLVDSRDGLRACVSVEDALEGLLAVTKDGRPLSESDDCATRFVAPGIDGVRTVKGVARIETTTLAPGVDPEDRERRGPSA

>SO family protein, gi|448451811|ref|NZ_AOJF01000040.1|, [Mo user]; [Halorubrum litoreum JCM 13561 (Archaea/Euryarchaeota/Halobacteriales)]
MSNVTERRETLLAAAAGAAAIAGSYLVAGWTPSFVVRPIDQTVVNLTPGPIVTATIETLGEAGHLIHIALALAIAVGLFGAVAFAGLRIATRTDRRAAGAAVAGGGSWLLAAGLTGISLGALGAALPAAAVVGIGWLPSSAAPSGGDSAGARDAPAVVDAVRRRTLGVVAGALGFVAATAVGRRAFASDAEPLPDAPRSEGAAARLQELDSAALAFESDDLQGMVTPIGEFYNVDIAEFDPEVTADEWSLTFTGETGSERTVTFDELIDRPAENRAVTLRCVGEDLNGRRIGNAVWTGTPIRPLLESVDPQGDCNCAMLRGEDGYYVQFPVDVLAEGFLAWGMNGKELPTSHGHPVRVLIPGHWGETNVKWLSEIELLNVEEDGYWEERGWEGTGEVKTVAKLWDEGVTELGDGRIELAGHAYAGTPGVERVEVSTDGGDTWTDAELSDALPDADVWRQWRHVFEADGEREVVVRAVDGEGTLQTREESGSVPSGASGWVRRTVG

>SO family protein, gi|448309447|ref|NZ_AOHY01000053.1|, [Mo user]; [Natronorubrum bangense JCM 10635 (Archaea/Euryarchaeota/Natrialbales )]
HGEGFAGKGSNGVVRRTLSIRFDHRSVPEIRTCIRCSSHSRRVCAPILAKVHEWRRHSYNRRHERTHMSKDVTDVTDLYEEFGDERLPPGQRETSAFPVLSKGPTPDWDPETWTFTVTGAVEDELTFSWDEFQQLPSETHRQDFHCVTGWSKFDCTFTGVPFSELARRAGVIDDIDERRSSGNPTPSGQAVHVMFSALDGYTTDLPLEACLREGVLFAWGHDGDSLPADHGGPLRVVTPHRYAYKGAKWVDGVEFLTAPERGYWERRGYSQTADPWQEERYS

>SO family protein, gi|482989160|ref|NZ_KB905378.1|, [Mo user]; [Halomicrobium katesii DSM 19301 (Archaea/Euryarchaeota/Halobacteriales)]
VTTAATASLASASLPASVHSRKGRSGYSDRTVSRSATLSSAGSSWPLTTQSNRPSSSSSTAAPLVATLSTTTSSSASRAATACRTCGSRSTWSTRTPSPGWVITPVSVAHRIKMCSCVDMTVHEPASVSVVALSLFRATRDSGIARSAQTDSRQCHTDGCRCVSVERVGAVVHDTVHGTDVLAVAVVHGRLAHRTGPPTGLGHDTLWGAVGKERVDVRRRGRIWYGIRRTVKGVVSPATGMTRFARFRPSADDAVALFAGVAAVVGSLAAVGFAPSFVASPIERWLARRMPGAVVSLAIQFLGSLGQRLNLVAAALVAVCVVAAVARVAGRLGDRLANRAVGPVVAGGVVFGVATLLTGSVPSGGGAAVGAALTLGLAGLSGSLPARGATNPDRRRVLASLGTAAGVGVVATVLTDDTSQPTATIPDDASPAVREALETAADQSLAVDGLEPLVSDAFFSVDINAVDPEVDATQWTLSVTGSVEEEITVDYERLRSMDARTEFHTLRCVGESLNGTKMDNALWTGVPVRTLLDRAGPESDCDCVRVHAADDYYQVFPIDALNGAMLAYRMNGRALPQGHGYPARALVPGHWGEINVKWITEIEVIDRDAEGYWEERGWHGTGPVETVAKIHAQNTLPDGRVQVGGHAYAGTRGVSAVEVSTDGGDSWSEARLSDPLVESVDWAGEPGETPHAPDVWRQWAFEYEPPDGKHEVVARAIEADGTVQPETEREAFPNGPSGWVSRTVE

>SO family protein, gi|146302785|ref|NC_009440.1|, [Mo user]; [Metallosphaera sedula DSM 5348 (Archaea/Crenarchaeota/Sulfolobales)]
MENQKQMPPGQRPIKRFIYYAALGVPEVNVEEYRFKITGMVERELSFTYQELLNMMDMEYKRDFHCVTGWSVLDVSWKGINLKRLVERASPKPEAKWVIFYSLDGYTATVPLEDVMNEDSILVLMMNGRPLTKEEGFPARPFFPHLYGWKSAKWVTAMELIPEYVDGYWEERGYHERGNVWDEERFKGFWGRHSKKRPII

>SO family protein, gi|448426466|ref|NZ_AOIW01000054.1|, [Mo user]; [Halorubrum terrestre JCM 10247 (Archaea/Euryarchaeota/Halobacteriales)]
MSNVTERRETLLAAAAGAAAIAGSYLVAGWTPSFVVRPIDQTVVNLTPGPIVTATIETLGEAGHLIHIALALAIAVGLFGAVAFAGLRIATRTDRRAAGAAVAGGGSWLLAAALTGVSLGALGAALPAAAVVGIGWLPSSAAPSGGDSAGARDAPAVVDAVRRRTLGVVAGALGFVAATAVGRRAFASDAEPLPDAPRSEGAAARLQELDAASLAFESDDLQGMVTPIGEFYNVDIAEFDPEVTADEWSLTFTGETGSERTVTFDELIDRPAENRAVTLRCVGEDLNGRRIGNAVWTGTPIRPLLESVDPQGDCNCAMLRGEDGYYVQFPVDVLAEGFLAWGMNGKELPTSHGHPVRVLIPGHWGETNVKWLSEIELLNVEEDGYWEERGWEGTGEVTTVAKLWDEGVTELGDGRIELAGHAYAGTPGVERVEVSTDGGDTWTDAELSDALPDADVWRQWRHVFEADGEREVVVRAVDGEGTLQTREESGSVPSGASGWVRRTVG

>SO family protein, gi|582987829|gb|ATCR02000010.1|, [Mo user]; [haloarchaeon 3A1_DGR (Archaea/Euryarchaeota/Halobacteriales)]
VDPSPIPGMVEDVTDLYREFGEDRLPPGQRRTDRFPVLSKSGTPSYNPADWRFEVYGAVDTRLEYDLEAFAELPHVRQRQDFHCVTGWSRFDCEFAGVPFTEIADRAGIGSDVEHVLFHALDGYTTDLPLSGCLREEVLFADELDGEPLPDDHGGPVRVVTPHKYAYKGAKWVTGVEFLTEPERGYWEKRGYSRTADPWNEERYS

>SO family protein, gi|222478439|ref|NC_012029.1|, [Mo user]; [Halorubrum lacusprofundi ATCC 49239 (Archaea/Euryarchaeota/Halobacteriales)]
MTDAGASDADARGDTGATDADAIEDLTDLYREYGNERLPPGQRETDRFPVLSKSGTPSWDPETFEFEVWGAIEEPLSYSLSAFRDLPSVTQRQDFHCVTGWSKFDCAFTGVEFEEIVDRAGVHDDAEHVLFHALDGYTTNLSLEECARKGVLFAYGFDGDDLPADHGGPIRVVTPHKYAYKGAKWVSGVEFLTEKELGYWEKRGYSDTANPWNEERYS

>SO family protein, gi|76800655|ref|NC_007426.1|, [Mo user]; [Natronomonas pharaonis DSM 2160 (Archaea/Euryarchaeota/Halobacteriales)]
MSDQFDTLDRSHVAGDAGGDLRALAERHGLDTLDRETACSSGEPIEGRWRGVPLSALLDAADPEATHLVVEAADGFRVCVPVADALFGILAVERLDAPDEGLPRLVVPSVDGPRMAKHVRRLDTERLPPGTEPETLERLAPDSE

>SO family protein, WP_015850238.1, [Mo user]; [Methanocella conradii HZ254 (Archaea/Euryarchaeota/Methanocellales)]
MRRCELGIISIVVLVMLAVAMSGCTAGSTDNSGLKSGLADNPNYKIEIIGGKSPTTVTFADIKAMGFVEKKGVVMVNSAGTEKTGDYVGVPLMDVINKAGMPDGEYNFKISASDGYSKVYTREQVEKAILALKENGTALTDNVNKNSIKLVLPGEPGEMWMKVPVKIELTTAASSSSEQVVLNITGVGDKPIGLKMSKLQSYPVKSLSLPYKNNTTLNVSGILLNKLLDDYSNKNATKIKFVASDGYNKTLSLADVRADQDAIIAIDQKNGTLRAVVPTQPYSAWVSKLATIELV

>SO family protein, gi|448464855|ref|NZ_AOJH01000044.1|, [Mo user]; [Halorubrum kocurii JCM 14978 (Archaea/Euryarchaeota/Halobacteriales)]
MRSHERGKDLGAASEAAVRLCGLASGTVACDALDDATLERVEEEFLCASGERWGGVWRGVPVAALLDRPDVEVDPEATHVQVGADGYAVCVPILTALDGVLAVEREGEPLPPARRPRFVAPVEAGRTVRGVRELRFLRLGPAEDPQDYEELGY

>SO family protein, gi|390937752|ref|NC_018001.1|, [Mo user]; [Desulfurococcus fermentans DSM 16532 (Archaea/Crenarchaeota/Desulfurococcales)]
VVELKCYTTANEGLKSKGVEVVVDCVIEEAVVINDISDVRGIIEKHLEAVFKDAGKGILVFDSNESIGSTHMLYRFKYRALDTSGEYIGVRIVVRNNRASRILFTIPRGYIHLVRFENMYNPLRELHTNNEEGPGAPGQTYIPNMIVYNILGVPSIDVAEWRLEVVGSVEKPVSLSLKDLYELGVETLRMNFHCVTGWSVRSLEFTGVRLSRIMEIVAPRHNVEWMFTESLDGYTTIVPYSDGVKGIVALEMNGKPLDILHGYPARLIIPHLYGWKSAKWVSRIILSEEYRDGYWEALGYHPRGRVDLEERFKQY

>SO family protein, WP_015850238.1, [Mo user]; [Thermococcus sibiricus MM 739 (Archaea/Euryarchaeota/Thermococcales)]
VGPLKKKLFISAIFLAFLVVFTVARWNSINTTPSSTASPKTENFSEVSSSSPEVLNASEEWVIEVTGLVEKPMNITLSQLKEMPQTAVFSELYCVAYPGKARKQGLWKGVKLSYILEQAGVKDGAIKVAFYARDGFTTDLTLEEALTNDELIIAYEFNNKPIEPRLIAPGMWGYKWIKYLVKIEVVDYNFLGTYESEGYPDDAYIGEKP

>SO family protein, gi|448503528|ref|NZ_AOJL01000060.1|, [Mo user]; [Halorubrum coriense DSM 10284 (Archaea/Euryarchaeota/Halobacteriales)]
MAANRLRTAIDRLEPPPRAVDWSLFAFVLAETVTGLVSFTVGVPEGWPLFWLHRSLGVGIVALLGWKLARVRRRLTDPRLWRRSTALSVLTLVAAVGALATGVAWVFGLDVRLSYWTLLSVHVGFGLALVPLVAAHASTRFRLPRRVDFERRRTAVTYFALLAAGGATYRLQQGVNDALDTAGADRRFTGSQPREGDGNGAFPITSWVADDPDPIDRDAYRLTVDGLVSEPVELTADELAAGHETAALLDCTSGWYTVQEWGGIRVGDLLDAAGGVEA

>SO family protein, gi|448327528|ref|NZ_AOID01000003.1|, [Mo user]; [Natrinema versiforme JCM 10478 (Archaea/Euryarchaeota/Natrialbales )]
VVSLPGIYRDRRCPNGMSNSERSENRRREIDAILDRKDGTEAVTDLADRYRVVGAADRSTYANWLTPVEDHYVCHRNETLDPAADSWTVSLTGAVDRESDLEMDAIRDEYPTVAVAHTMECAGNGRGYFDPETGSVQWEYGAASTAFWTGTPLRSVLSDHGAATDDGTWLTAVGGDRPEVDGENDLFARSVPMAKILEDCILAYEINGQPLPPEHGSPVRLLVPGWYGVNSVKWVTELRVMDQMVHGPEWTDRDGDDYTRWQQSSYRIHPEGVEPESNATVSTFDTWDQWESDEIEHPYTFDENVKSTIGFPEDGATVTPRADGVIEVVGVAWAGDDDVTAIEVSTDGGDSWAEGSFFGPDYDCAWRLFRYPWEPDEGSYTLVSRATDEQGRRQPARISRPDDADGGTADTDGSEDYPWNEGGYAENAYLPHAVEVTVE

>SO family protein, gi|448343492|ref|NZ_AOIJ01000079.1|, [Mo user]; [Natrinema gari JCM 14663 (Archaea/Euryarchaeota/Natrialbales )]
LQSVSNPVPGCQSGVSRGLLLRSVRDVCASDRWLRPSCIAAANVSSRPAIAWPTTRRHIYVFRDVSTSMDVTDVTDLYQEFGDERLPPGQRETSAFPVLSKSGTPDWDPETWDFTVTGAVDKELSLSWDEFRDLPSVTQRQDFHCVTGWSKFDCEFTGVPFPELADRAGVHDDAVHVMFSALDDYTTDLPLEDCMREEVLFTWAFDGDPLPEDHGGPLRVVTPHRYAYKGAKWVDGIEFLTEPQRGYWERRGYSQTADPWQEERYS

>SO family protein, gi|448596614|ref|NZ_AOLL01000011.1|, [Mo user]; [Haloferax alexandrinus JCM 10717 (Archaea/Euryarchaeota/Halobacteriales)]
VQQEGRPRVRQPLELHEGALPTPRRPKDGQHGPHRPALLRQPRRHQPQAHLRRRPRSRLRRRTRPRPPPGRPPGGADGRRLSFPLLVSSRLVFRSASAPVVSRDTLFPLETLSLLMASRATRLTRALRRVEPPPRAVDWSIFALVVFETLSGVLSLGAGHPANGLLFVAHGVAGLSLVVLVGCKLYRVRRRVLDARLRDRHTALSVLLAVVALASLGTGIAWVLGVEVRIGFWTLLNVHIGFGLLVVPVLFFHLRARFRPPRPVDFAERRRALQYGAILVFGAATYRATETVGALRGVGRRFTGSRPLPPGEGNDAFPVTSWVADDPDPVDPADWSLSVAGLVDRPLELNRSDLTPDETRSVLLDCTSGWYTEQHWTGVKLGDALDTAGVHSSARWVTVRSVTGFRWSFPIAEAREMLLATHVGGDPLSHGHGAPLRLVAQNRRGFQWVKWVDAVEVRRRRDPAQWLAVLVSGFG

>SO family protein, gi|805380606|gb|CP009516.1|, [Mo user]; [Methanosarcina horonobensis HB-1 (Archaea/Euryarchaeota/Methanosarcinales)]
MKQIHLLLFFSAAFAVLFIAFSGCVSDRGSPGVYDNETETLSYQGEQLTPIAQQRNNAIKGTQYIDRESYRLQIDGLVENPRNFTYEEIIELPQTSKVVDLNCVEGWSFTAKWTGVKVAEIFEETEAMENATTVIFYSADGYSTSLDKDYLLENDIILAYRLNDVTLPPERGFPLQLVAEDKYGYKWAKWVVRIELTDSPYRGFWEERGYNNTANVGGPAFERRG

>SO family protein, gi|448517607|ref|NZ_AOJN01000013.1|, [Mo user]; [Halorubrum distributum JCM 10118 (Archaea/Euryarchaeota/Halobacteriales)]
MSNVTERRETLLAAAAGAAAIAGSYLVAGWTPSFVVRPIDQTVVNLTPGPIVTATIETLGEAGHLIHIALALAIAVGLFGAVAFAGLRIATRTDRRAAGAAVAGGGSWLLAAALTGVSLGALGAALPAAAAVGIGWLPSSAAPSGGDSAGARDAPAVVDAVRRRTLGVVAGALGFVAATAVGRRAFASDAEPLPDAPRSEGAAARLQELDSAALAFESDDLQGMVTPIGEFYNVDIAEFDPEVTADEWSLTFTGETGSERTVTFDELIDRPAENRAVTLRCVGEDLNGRRIGNAVWTGTPIRPLLESVDPQGDCNCAMLRGEDGYYVQFPVDVLAEGFLAWGMNGKELPTSHGHPVRVLIPGHWGETNVKWLSEIELLNVEEDGYWEERGWEGTGEVKTVAKLWDEGVTELGDGRIELAGHAYAGTPGVERVEVSTDGGDTWTDAELSDALPDADVWRQWRHVFEADGEREVVVRAVDGEGTLQTREESGSVPSGASGWVRRTVG

>SO family protein, gi|484232361|ref|NZ_AQXI01000001.1|, [Mo user]; [Haladaptatus paucihalophilus DX253 (Archaea/Euryarchaeota/Halobacteriales)]
MTAEQSPTNSLADVAADGAVALAAGVAAVAGSYAVVGFTPSFVAAPVSDFVVATTPSAVIAWSIQTLGDLGDQLGFLLALVLTALLFAVTAAVGVRIADAADLPAAPVAGLLCVAPALALTGAPGSALAAGAGAGFVVAVARFGATETESVSETRRSILRAIAGAVAVGAVGGALGSGKGGDAPKQTGPVSADVESLLDEADAKSLSIDGLEGLVSQEFYQVDINSVDPVVSAEDWDLRVTGAVEEELRFTLDDLESMPEEHRFITLRCVGESLNGMKMDNALWTGVPISALFEGTTMPDECCVMFRAADDYYEEFPLSALEDGFLAYEMNGNPLPRSHGHPVRALIPGHWGEINVKWITEIEVLEREAEGYWEKRGWHGTGPVNIVAKLHAVNHLDDGRVQVGGHAYAGTRGIERVEVSTDGGASWTDARLSEPLPGTDVWRQWEHTYEPSGSHEVVVRATDGEGNLQSANETEAYPNGASGWVSERIEP

>SO family protein, gi|512677103|gb|AJVG01000009.1|, [Mo user]; [Natrinema sp. J7-1 (Archaea/Euryarchaeota/Natrialbales )]
LQSVSNPVPGCQSGVSRGLLLRSVRDVCASDRWLRPSCIAAANVSSRPAIAWPTTRRHIYVFRDVSTSMDVTDVTDLYQEFGDERLPPGQRETSAFPVLSKSGTPDWDPETWDFTVTGAVDKELSLSWDEFRDLPSVTQRQDFHCVTGWSKFDCEFTGVPFPELADRAGVHDDAVHVMFSALDDYTTDLPLEDCMREEVLFTWAFDGDPLPEDHGGPLRVVTPHRYAYKGAKWVDGIEFLTEPQRGYWERRGYSQTADPWQEERYS

>SO family protein, gi|313124788|ref|NC_014729.1|, [Mo user]; [Halogeometricum borinquense DSM 11551 (Archaea/Euryarchaeota/Haloferacales)]
VCRDELPCMSKDVTGLYREFGSDRLPPGQRETSRFPVLSKSGTPSWDPQSWAFDVWGAVEEELTFSYEEFQDIPAETQRQDFHCVTGWSKFDCEFTGVTFPTLAELAGVRDDAIHVMFHALDGYTTNLPLEDCMREEVMFVSEYDGEPLPSDHGGPLRVVTPHKYAYKGAKWVSGVEFLTEPERGYWEKRGYSNTANPWNEERYS

>SO family protein, gi|352681234|ref|NC_016070.1|, [Mo user]; [Thermoproteus tenax Kra 1 (Archaea/Crenarchaeota/Thermoproteales)]
MCRQIVVDRPWPPGQIRAKRFVVYDVFEPPDIPPERHTIKIYGAVERPLEVPLKRLMEEGPCVELVAPFHCVTGWSIESVKWTGAPLRHLLEQARPYGAYALVWGADGYSASLPIEALMEESTIVAWAMNGQPLPKRHGAPARLVVPTRYAWKSVKYFAAVEVLTEHVPGYWEMRGYSLNADPWRDERFDFGRPLMRGRRTSVG

>SO family protein, gi|292654178|ref|NC_013967.1|, [Mo user]; [Haloferax volcanii DS2 (Archaea/Euryarchaeota/Halobacteriales)]
MASRATRLTRALRRVEPPPRAVDWSIFALVVFETLSGVLSLGAGHPANGLLFVVHGVAGLSLVVLVGFKLYRVRRRVLDARLRDRHTALSVLLAVVALASLGTGIAWVLGVEVRIGFWTLLNVHIGFGLLVVPVLFFHLWARFRPPRRVDFAERRRALQYGAILVFSAATYRATETVGALRGVGRRFTGSRPLPPGEGNDAFPVTSWVADDPDPVDPDSWSLSVTGLVDRSLELDRADLAPGETRSVLLDCTSGWYTEQHWTGVRLGDALDAAGVHSSARWVTVRSVTGFRWSFPIAEAREMLLATHVGGDPLSHGHGAPL

>SO family protein, gi|448484138|ref|NZ_AOJJ01000074.1|, [Mo user]; [Halorubrum arcis JCM 13916 (Archaea/Euryarchaeota/Halobacteriales)]
MAATDRLRTALDRLEPPPRAVDWSLFAFVVAEAVTGLVSFTVGVPKGWPLFWLHRALGVGIVALLAWKLARVRRRLTDPGLWRRSTALSVLTLVAAVGALATGVAWVFGLDVRLSYWTLLSVHVGFGLALVPLVAAHASTRFRLPRRVDFERRRTAVRYFTLLAAGGATYRLQQGVNDVLDTAGADRRFTGSQPREGTGNAAFPITSWVADDPDPIDRDDYRLRVDGLVRDPVDLTAGDLAAGHETEALLDCTSGWYTVQEWDGIRVGDLLDAAGGVAAPGDAPEADSDPEPAYVRFTSVTGYRWSLPLEEAADALLATHVGGERLSHGHGAPARLVAPDRRGFQWVKWVTRVEVRSEYDFGQWVVTLVSGFD

>SO family protein, gi|448362476|ref|NZ_AOIO01000027.1|, [Mo user]; [Natrialba asiatica DSM 12278 (Archaea/Euryarchaeota/Natrialbales )]
MNAGPIACFPTASADSAGISCSDICCLLSIHYLSRRDCTKGWRGFRTEGRTCSSERTLSNRSIRLTVGSIRYFLGVILGFDSAFDSPRSLAAVSNSRPTRGRTHDVLCRHTYVARDENMTMTTDRTDAVESSGATTTDSDVRDTTDLYHEFGEDRVPAGQRETSAFPVLSKSGTPDWDPDTWEFTVTGAVETELTFSWDEFRDLPHETQKQDFHCVTGWSKLDCAFTGVPFTELAERAGVADDAVHVMFSALDGYTTDLPLEDCMREEVLFTWAYDGEPLPADHGGPLRVVTPHRYAYKGAKWVDGVEFLTEPELGYWERRGYSETANPWREERYS

>SO family protein, gi|284163295|ref|NC_013743.1|, [Mo user]; [Haloterrigena turkmenica DSM 5511 (Archaea/Euryarchaeota/Natrialbales )]
VVTMSTEQSRESRREEIDAILERKDGGVRETRDEADKYTVVGAADRRTYANWLTPVEEHFVCHRNDIPDADADSWTVSLTGRLDDEYSLSDLNDEFPTVAVAHTMECAGNGRGQHRPETGSVQWGFEAAGTAIWTGTPLSSILRGRLDDADGDAWLTAVGGDPSDGDDVFARSIPLSKALEDCILATEMNGRPLPREHGFPVRLIVPGWYGVNCVKWVEELRLMDTMVVDGSLDRPGDHAYWQQEAYRMHPADVDPEPNETVETVDTWGQLEAGEPDHPYTFDQTVMSVIGAPDGESTVTAPEDGTIELTGVAWAGDDGVERVEVSTDGGDTWADAELFGPDYAGAWRLFRYDWDARPGTHVLCSRATDDQGRRQPMRISNPDAWRDALEADEFPWNEGGYAANAVLPNAVEIDVESA

>SO family protein, gi|448416424|ref|NZ_AOIV01000019.1|, [Mo user]; [Halosarcina pallida JCM 14848 (Archaea/Euryarchaeota/Halobacteriales)]
MSSRDADESEASRPRDEPVAETYPGLEVLSTDPDNAQTDARENLESYLTPRDEHYVRNHHRTPEIDADEWTVSLTGLVDSEAELSMEELRTDYPTDSVVHMMECSGNGRAYFSPDAEGDQWTFGAVGDAVWTGTPVRAILDAHGADTADGRWLTAMGGEAKDDEDVFCRSIPMAKALDDCILAYEMNGDPMTAEHGYPLRLLVPGWFGNNSVKWVEEVRVMDSMVVGEEWQSRDGRDYTEYQQSSYRILPAQDEEPERYAAVDVADTHDQMRATDEIRNAYLFDQLVKSLVTSPADGAELSPGADGRIEVTGVAWSGDDRVERVEISADGGETWDDAEFVGPDLGRYAVRKFRYVWDADPGEHTVVARATDDRGRTQPATVSDPEEGLRGIEGDRYPWNQKGYGNNAYRPLGVSVTVER

>SO family protein, gi|448576886|ref|NZ_AOLI01000015.1|, [Mo user]; [Haloferax larsenii JCM 13917 (Archaea/Euryarchaeota/Halobacteriales)]
MTHNTTSDADSTSADAADADALAIEIVGYDDQVTLGPQDFETFPTTDRECTIECASGTRTTGTWTGVLLADLLDRVETPPETTHVRVTSTDGYAVCVDIVAALDAIVAVARNGEPLAEHKPYATRFLGGKIDGARTVKGVAEIEPLALEPNADPSDLESMSLDDASYG

>SO family protein, gi|433637028|ref|NC_019964.1|, [Mo user]; [Halovivax ruber XH-70 (Archaea/Euryarchaeota/Natrialbales )]
VVNHQTYVRTDRPTGMEDVTDLHREFDGDRLPPGQRKTTAFPVLSKGETPAVSREEWSLSITGAVDEPQTLSWEEFRELPTVTQRQDFHCVTGWSKFDCTFTGISFPTLAEHAGVTDDAAHVLFSASDGYTTDLPLETCMREEVLLTWEFDGEPLPPDHGGPVRVVTPHRYAYKGAKWVDGIEFLTEPALGFWEKRGYSETANPWNEERYS

>SO family protein, gi|325967528|ref|NC_015151.1|, [Mo user]; [Vulcanisaeta moutnovskia 768-28 (Archaea/Crenarchaeota/Thermoproteales)]
VDLTADFHCVTGWSVKAVNWRGVRIKDVIPELDPRAVAALAMGIDGYGATIMLDVLLDDYTIIAYAMNGKILPGEHGFPLRLVILSRYGWRSVKYLSEIVILGDIELGYWELLGYHYDGDPWKEEGLLRVP

>SO family protein, gi|662859273|ref|NC_017941.2|, [Mo user]; [Haloferax mediterranei ATCC 33500 (Archaea/Euryarchaeota/Halobacteriales)]
MSVPRFPTHEAFPLTTPIHVRGDRQVSLSGADLATFPTDECTVTVKCASGTRHTATWTGIPVLDLLSEADLSDETTHVLVESDDGYRICIDVYAALDGLLAFARDGTPIADEKSYETRFIAPSIDGSRTAKDVQSIEARQLDPGTDPETLEDIFKKP

>SO family protein, gi|448328413|ref|NZ_AOID01000016.1|, [Mo user]; [Natrinema versiforme JCM 10478 (Archaea/Euryarchaeota/Natrialbales )]
LLSARHAVISLGETVLSDGEGFARNPRVVPADGPFRSVSNPISSCQFGVSRGVASRSSQQSGVTGRIGTLSAGWTPNDLAKCESSTGNDHWKRSRKQPMRHIYVRRDVRTHMDTTDVTDLYQEFGDERLPPGQRETSAFPVLSKSGTPNWDPETWEFTVTGAVDEELSFSWDEFRDLPSVTQRQDFHCVTGWSKFDCEFTGVSFPELAERAGVHDDVVHVMFSALDGYTTDLPLEDCMRDEVLLTWEFDGESLPEDHGGPLRVVTPHRYAYKGAKWVDGIEFLTEPQRGYWERRGYSQTADPWQEERYS

>SO family protein, gi|630831233|gb|JMIY01000001.1|, [Mo user]; [Candidatus Methanoperedens nitroreducens (Archaea/Euryarchaeota/Methanosarcinales)]
VKEREPKFALKIKLINRRKFLIWLGIFLGIILAGINMLKQKGMRIINRIRIRNIRNIKRTPSFDRDTWKLTVDGLVNTPLAISYNGFLELESKEQSTDSHCAEGWRDIRWRGVRLKILFDMAGIKPDAGFVTFYSANGIYSDSLPIQEVLGPCVMLAYMLNDELLPEEQGIPLRLVMPGLFGYKNIKCVNRITLA

>SO family protein, gi|448738234|ref|NZ_AOMF01000158.1|, [Mo user]; [Halococcus thailandensis JCM 13552 (Archaea/Euryarchaeota/Halobacteriales)]
MALEFPWWLRLAHVFNLLFMLLLIRSGIGIIGAHPRFYWSDDAIPGTEWLRTGDQERPTNIDKERIGGDDEQRRPTVTEPVSEEATDGGVSTEAAELPSPEERSSGRTSKRVSREKEGVWTAEDEADPYSSWLALPGKDNLGLSRHWHYWGVTGWLITGGLYVVLLFGTGQWDRLVPTSWSIFPQAFDALATYAQLQIPAAADYNALQQLTYFGVIFVLSPLMIVTGVLQAPAMRAHFPGWFSHIRQKARSIHLLGMLAFVVFIIGHVSLVVAHGFSEEMAKILLGSADASHSLALALTAVWIGGVVAFLVIADRASLKWPMRTKKLLEIGLDSLLKRVFHHHTDIVDEESELQTPSEFARVNGKAPRNDTYRAHVAEDFANWQLTVDGLVENELELSLDELQELPRQSQTTRHDCIQGWTYVAQWGGVPVNELIERCNPADEAEWVVFHTLDEKWEEPDVDGYYYEAIRMDKATEQGTLLADEMNHEPLPIAHGAPLRLRLRTQLGYKMAKWVTRVEFVEDFDDIGKGQGGWRDDVLNYFPNSADI

>SO family protein, gi|518651360|ref|NC_021592.1|, [Mo user]; [Ferroplasma acidarmanus fer1 (Archaea/Euryarchaeota/Thermoplasmatales)]
MEKIEIKNPGQYYVNSWIIYDALGGPAIDENKWSLKVTGLVKKPAEYTYQELNKMDGIEYISDFNCVTKWSIKDAKFSGPSLKDLIMKSEPLPEAEWVMFVCADGYDTPIPFDDAVDEKSILALRIDDKPLGVKHGFPARPFMPSLYGWKSAKWVTEIKLMEKYEDGYWEAYGYHERGKVEDEERFKGFGWKKIKRHSEIDK

>SO family protein, gi|433589359|ref|NC_019962.1|, [Mo user]; [Natrinema pellirubrum DSM 15624 (Archaea/Euryarchaeota/Natrialbales )]
MGDLRQFDVPESVDPDEWRLSVTGAVRHPTDFGLADLTDLPLETYTHDFACAEGWVAEGLSWRGVPVARLLERVEPVDGSAYALVGGMDDGYACSISLERLSEAVLAVALDGDPLPVEHGGPARLVPTGDGADCWESVKWVRELEVRETEPTADDTAKNVALSRIE

>SO family protein, gi|448736114|ref|NZ_AOMF01000033.1|, [Mo user]; [Halococcus thailandensis JCM 13552 (Archaea/Euryarchaeota/Halobacteriales)]
VGCMRREWLSRDPENAQVAQRAEFTRDPTPAATHFTRNHYPTPSIDAEEWTLSVTGLVDRSADVPLADLQRTFRTETVTTTIGCAGNGRSGFRPRAAGHQWGVGALSTARWTGVPVGEVLHSAGACLDDDCWVAAIGDDAPEGESVFARSLPMRKLLEDCLLAYGMNGHPLPAEHGAPVRLIVPGWYGTNSVKWLSRLHVMETMLCGPEWEEYTHWQQEKYRLVPQGEQPTERETIDAFDLGDQFADPSIRHPFMYGMLVNSLIVSPGPDESLAPERGDSVTIQGVAWAGDNDISAVEVSTDGGETWHSATLLGDDEQPCWRQFGFEWTPRSGTHTLVSRATDDRGRTQPAAISDPDERLLTIANRKFPWNKRGYASNAYGPVATTVTAE

>SO family protein, gi|448678948|ref|NZ_AOLX01000017.1|, [Mo user]; [Haloarcula argentinensis DSM 12282 (Archaea/Euryarchaeota/Halobacteriales)]
VLTTVMDTRRLTPTPRAVDWGLFTAVATLLTTGIATIFAGIPSSAWIIDVHALSGVVLTLLLPVKLRRVAHRLTPSRLTGVRVLSVGLAVITLGALGTGVWWIFGGTLDLGPWGLFHLHVALGLLVPPLLLVHLRARFYSPAQATRGGRRDVLRYAGLVTAGALLWRVQGPANDALDTAGADRRYTGSREQGTDDGNRFPVTSWVADDPDPVDAADWSLSVAGRVARETSYAAGDLSPDATESVVLDCTSGWYSGHEWQGVRVADLLDAADPDDAAAWVQFRSVTGYRWSLPLSEARDAMLATHVDGERLAHGHGYPLRLVAPGRRGFQWVKWVESVRVSKRRELGEWLAIFVSGL

>SO family protein, gi|448301227|ref|NZ_AOHW01000042.1|, [Mo user]; [Natronorubrum tibetense GA33 (Archaea/Euryarchaeota/Natrialbales )]
MTNDVTDVTELYREFGDDRLPSGQRETEAFPVLSKGPTPDWDPETWEFTVTGAVEEELTFSWEEFRALPSETQKQDFHCVTGWSKFDCEFTGVPFPELAEQAGVHDSAVHVMFSALDGYTTDLALEDCLREEVLFAWAYDGESLPPDHGGPLRVVTPHKYAYKGAKWVDGIEFLTETERGYWEKRGYSQTADPWQEERYS

>SO family protein, gi|765466955|gb|JYHS01000003.1|, [Mo user]; [Acidiplasma sp. MBA-1 (Archaea/Euryarchaeota/Thermoplasmatales)]
MEKIEIKNPGQHYVNNFILYDALGGPVINENLWKLRIDGIVKKPMEYTYNELNSMTNIEYISDFNCVTKWSVKDVKWTGPSLRDLILKSEPEEDAEWVMFICADGYDTPVPYDDAIDEKSIIALKMNDKPLAIEHGFPARPFIPSLYGWKSAKWLTEIKIMRDYEDGYWESYGYHERGKIEDEERFKGFAWRKIKRKSKIDR

>SO family protein, gi|510880085|ref|NC_021313.1|, [Mo user]; [Salinarchaeum laminariae Harcht-Bsk1 (Archaea/Euryarchaeota/Natrialbales )]
MRETLQPKRTALFATVAGLAGLAVGYASGGWTRDYYAVVISDWVTEQTPAAMMNWAIQELGSTAETLQVLSAIGLAFAVLAAIAAVGLVVGYWHADAFLTGAALSTLLAGALAFVLTGDLLQTVLVAVGVGLPVAVGEYGGTALGKPRPVDPERREVVGVLGALLGIGVISKVLGDFLTSEAFQIDAEPLADAESLRERVETAQTTSLGIEGVQPPISEIGDFYNVSKNAAPEIVQESNWRLRVTGEVDEEIELNYRELREHESEDRFIALRCIGDSLNGDLLDTALWTGIPLAALFEEAGLQASHVEMHAADGYVASVPRETLENGFLAYGMNGDLLPREHGFPARIHLPGTWGELNVKWIEELHATNDPVEGFYEERGWNGHARVPAVAKIWTQPTNELEDGRQEVGGHAYAGDRGVETVEVSVDGGETWNEAELAEPLPGEDVTRQWRYRYRKEEEHEVVARVIDGEGDLQPQERSDAFPAGPSGWVSKTVIP

>SO family protein, WP_015850238.1, [Mo user]; [Thermococcus sp. PK (Archaea/Euryarchaeota/Thermococcales)]
MWGYKWIKYLIKIEVVDYNFLGTYESEGYPDDAYIGEKP

>SO family protein, gi|448337574|ref|NZ_AOII01000044.1|, [Mo user]; [Natrinema pallidum DSM 3751 (Archaea/Euryarchaeota/Natrialbales )]
VIAPTPTRKARWTTAVATTRSEPPRWRSLAFSSWRDSWESSRCAARTDRPTHDYHGTNHTPMTPHLSRLTNAHVTWRALTAMIAAVAAVAGSFAYAGLTPAFIGEPAATFVVETMPAAIVNAVLDTLGSFAEPASFLLALALVIAVLTGVIFGALQFGAVADIQYLAVPLAGGLVWLLAAWTTGAPIAAIAAGFPAAAVVGIVEVAAARDPLSVRRDRTVDRSKRATLQAGFGTLSLSGLAYVAGRRRTPDSSVPYLDGGTRPPVAERALLTQANGDAFDLPNAPGLISEIGDFYTVDINTIDPIVDRADWSLSVTGAVSSEVELEYDELRDRDADRFYSTLRCVGEDLNDREMDTAVWTGIPVTDLLAAAGADEDAAYAVIHAVDGYWNTVTREAIERSYVVYGMNGRVLPREHGHPVRLLVPGNWGEVNVKWISEIELTENRQAGYWDERGWDGTGEVETVAKLWSVDRGDDGTITVGGHAYAGLEGVETVEVSTDGGDTWVEAELSPPLEGEPRDVWRQWRHSFEPTADSHEVVVRTIDGTGAVQTEEPSGAKPDGATGWVSRTIES

>SO family protein, gi|448489292|ref|NZ_AOJK01000016.1|, [Mo user]; [Halorubrum californiensis DSM 19288 (Archaea/Euryarchaeota/Halobacteriales)]
MIIGTNERDGLLAAAAGAAAVAGSYLATGWNPSFVVRPVDQAIINLTPGPIVTFSIATFGDAGHLIHIAMAVATVVGLFGAVAFAGFRLATRTDRRAVAAAVAGVGSWLLAAALTGISAGALGAAIPAAAVAGIGWLPPSAAPSGGDTTASDTTARDAPAVVDAVRRRTLGIVAGALAFVVAAGGGRRLLAGGDDPLADAPRSEGAAARLQELDTAGLAFESDDLHDMVSPIGEFYNVDIAEFDPEVTADEWSLTFTGETGSDRTVTFDELIDRPVEHRAITLRCVGEDLNGRKLDNAVWTGTPIRPLLESVDPQGECDCAMLRGEDGYYVQFPVDVLAEGFLAWGMNGKELPSGHGHPVRVLIPGHWGETNVKWLSEIELLNTEDDGYWEERGWEGTGEVKTVAKLWDEGITELGDGRVELAGHAYAGTRGIERVEVSTDGGDSWTDAALSDPLPDADVWRQWRHVFEPDGEREVVVRATDGTGTLQSSEESGSVPSGASGWVRRTVG

>SO family protein, gi|516631577|emb|CBMB010000001.1|, [Mo user]; [Halopiger sp. IIH3 (Archaea/Euryarchaeota/Natrialbales )]
MDLTDVTDLYEEFGDERLPPGQRETTGFPVLSKGDTPEFDPDTWEFSVTGAVDTELSFSWDEFRDLPSVTQRQDFHCVTGWSKFDCEFTGVPFPELAERAGVDDDAVHVMFSAMDGYTTDLPLEDCMREEVLFTWEYDGEPLPADHGGPLRVVTPHKYAYKGAKWVDGVEFLTESEPGYWEKRGYSQTANPWKEERYS

>SO family protein, gi|448579694|ref|NZ_AOLI01000031.1|, [Mo user]; [Haloferax larsenii JCM 13917 (Archaea/Euryarchaeota/Halobacteriales)]
MAGRIAQLRNRLEPPPRAVDWSILVLVVFETLSGVLSLGAGHPANALLFVAHGVAGLSLVALVGFKLYRVRHRVLDSRLHDRTTAISVLLAIVALAALGTGIAWVAGVEIRFGFWTLLNVHIGFGLLVIPILLVHLRSRFHTPSRADFAGRRRALQYGALLVFGAAAYRATEIAGAVQGTTRRFTGSRPLPPGEGNDAFPVTSWVADDPDPIDPETWSLSVVGLVDTPLELGVSDLDPDETQSVLLDCTSGWYTEQDWSGFRLGDLLDSAGVEEAARWVTIRSVTGYRWSFPIAEAREMLLATHVGDEPLSHGHGAPLRLVAPDRRGFQWVKWIETIEVRRRRDPAQWVAVLVSGFS

>SO family protein, gi|590000579|ref|NC_018227.2|, [Mo user]; [Methanoculleus bourgensis MS2 (Archaea/Euryarchaeota/Methanomicrobiales)]
MSYLGKKIQYVLFILMVCLLLVPPAAAETLDNAGVNQTGSFVDDTVLPEATSSVTLSEEVTATPTEVPPATATDEVAAEPTEEVVVATVEEDPAESSVQTLVQATEPVILFNGTVALTDGTFECTAYESGTAYTVQNKTPLGALQAVAERKGFTYEVTDKRWTEDEVLLLDNVGEFSRGTSKWVCYVNGIKKDGYKNHDAGLNVIALADGDEIIFCYGASPTPEDATALIKITVGVEDSEEPPVEPTGWTITLKGALTDTVNQDFFERGITHGHTATYTDENGEWKGMPLWYLVGLVDDDQGHGSGTFNEALAEKGYSIKVTGSDGYGVNFDSASVSMNDKIIVANTLNGTPLPETIGEKNKVCWPLRMVGSDVSAGQLVGGVATIELVGLPEPSEGWEITLAGAFNRTVSQAEFEEWVNCHGKRYTDSKDRVWTGMPLWYLVGAVDDIDSGSHWKFNDARVDEGYTVRVTAGDGFNATFEIADIARNDSFIVANKLNATALTADNGGPLKFVGPGLSGKQQVGGIASIVLEGLPGESTESEWTLSLEGPKVTDLFTKEEFEDCEACSHHTVTYDDGVSTWTGVTLKTLCGWVDDDVMHGSGAFNTALAQAGYTVIVSSGGESPYSKEFSSEDILANPENYIVASKVNGTAITGDKVYPLRLVGKGATGSLSVGNIQRIQLVDFQKPTEPPAIRIVRYASDGKTVVNETKKTCEWMEKNLKVYGEPDGIRLKFQGPTFKPDDLWNPAKDINLNKVDEVVKGTAVRDLCDLVGGVPEGGEVKLLAPDGFETKLNYTNLYTPLERQGEAIIAWWNERQGYVPDYSDGPRNFFTTPGGVFGAEDMRTCLAEDYWHYYWADGIQYPSAAGVSTKYIATIAIYPGTREDWSLTLTGAITDTMSRSYFESAKACAMAGSHSATWTDGEGQVWSGMPLWVLCGWVDDANKHDYGTNPFNDDLADAGYEITVIDYGPDGVKGTDDDFSTTFNSSFVKRNNNIIVADEIDGAPLPNDGKTWPLKLVGSALTSNKQRVGSIDEVVLTGVPVVADATISLEQGWNFVSVPRVLSAGNDNATIFANVNREKHSIWQYDAAIKDWKRVTETDPILPLEGYWIYSAGNVEVPLQFDTGVIRTPPAKALAKGWNAIGFSDTEPATARDTLLSLGDAWTQVIGHDASTQRYETSIIRGGSGNHADTQEMLPMKGYWVYLRGESELAAIGA

>SO family protein, gi|820832861|gb|AUQX01000009.1|, [Mo user]; [Desulfurococcus mobilis DSM 2161 (Archaea/Crenarchaeota/Desulfurococcales)]
VKGLKCYATASEGLRVKGVEIVVDCAIDPIAINGVDDVRRLASEYSGRVLGGVVCRELVFDSNEAIGSTHMLYRFRCIVDKESGEYIGVRVVARGRLASRVLFTVPRKLTDVVNASHIYNPFNELGRENIEGGDAPGQTYIPSMVVYNILGVPSIDVAKWSLEVAGLVDNPLKLTLSSLYELGVKTVRRDFHCVTGWSVRNVEFTGVPLSRIIELVKPGETVKWVFVESVDGYSTIIPFEELTGGDALVALEMDGRPLDLLHGYPARLVVPHLYGWKSAKWLSRIVFMNEYRDGYWEALGYHPRGRVGLEERFKTH

>SO family protein, gi|757128586|ref|NZ_CP006965.1|, [Mo user]; [Thermococcus sp. ES1 (Archaea/Euryarchaeota/Thermococcales)]
VLYINLFSYLTVVAVKRFGIALLVLLVFICGCISQETATSPTISSVSSTTASIHSSTTSATQQETFAIEISGLATGRITLEELEALGGVKFNATLVKSTGAKINNTYIGVPLAKVFEKVGVDKSKVKWVKFIAEDGYDVTLSMEDLKNGYLCWWENGELLGPDNGGPVKLVIPDQPGKLWVKWLKEIRLIGDENAVVIHGKTKVTVVVTKEDIEELMKSFGETVTVELKGKNVTFSGIPLKLLLDNARPEDDATKVTFIAKDGYSATLEFEKVYENDKAILTTEFRVVIPGEPTKTWVKDLKEIVIG

>SO family protein, gi|399574225|ref|NZ_ALJD01000002.1|, [Mo user]; [Halogranum salarium B-1 (Archaea/Euryarchaeota/Halobacteriales)]
MAEDVTDIYQSFGEDRLPPGQRKTDRFPVLSKSGTPSWDRETWRFEVWGAVDDDLTLTFEEFTDLPSETQIQDFHCVTGWSKFDCEFTGVSFPTLAEAAGVTDDAVHVMFHSLDGYTTDLTLEECMRDDVLFVYEYDGEPLPADHGGPLRVVTPHKYAYKGAKWVSGVEFLTEHELGYWEKRGYSDTANPWNEERYS

>SO family protein, gi|684138126|dbj|BBMP01000022.1|, [Mo user]; [Halococcus sediminicola CBA1101 (Archaea/Euryarchaeota/Halobacteriales)]
MTPDDETGGREALTQRYPGLEVLVSDPANAQTASRANLASHITSREEHYIRTHHRTPDIDEDDWTVSLTGLVEAEAEIGMDELRCDFPTESVVHMMECSGNSRAYFDPDAEGDQWGDGAVGNAVWTGTPVRAILDEYDGATDDGRWLSAMGGEAPPDKDVFCRSIPMAKVVDDCLLAYEMNGSPMSAEHGFPVRLIVPGWFGNNSVKWVEEVRVMDEMVNGEEWTDRDGQDYTQYQQSSYRIVPQQDDEPTRHESVDVFSTHDQLQDDELSNAYLFDQLVKSLIIAPADDATLPASTVELAGVAWSGEERVERVEISTDGGESWDDAEFVGPDLGPYAPTKFRYVWEPDPGEYSLCSRTTDEAGRTQPATISDPEEGLRGIENDQYPWNEKGYGNNAYLPHAITVEVTA

>SO family protein, gi|119871520|ref|NC_008701.1|, [Mo user]; [Pyrobaculum islandicum DSM 4184 (Archaea/Crenarchaeota/Thermoproteales)]
LACPSALILRLGASPPPAVSLPASGPRPSIWRLASRRLPGLLGAPLKSLLEETKPYGQYALAWGADGYSASLPLDALMEEATIVAWALNGEPLPKKQGAPARLVVPTRYAWKSVRYFAAVEVLTEPVPGYWEMQGYSLNADPWREERFDFGRPVMRGRRVSIS

>SO family protein, gi|805350375|gb|CP009507.1|, [Mo user]; [Methanosarcina siciliae HI350 (Archaea/Euryarchaeota/Methanomicrobiales)]
MKPIHSLLIFSVVFSAFSGCVSDRGGTGVYDNQTETLSYQGQQLTPIAQQRNNAIKGTQYIDRENYRLQVDGLVENPRNFTYEEITGLPQTSKVVDLNCVEGWSFNAKWTGVKIAEIFDEVGVMDNATTVIFYSADGYSTSLDKDYLLEKDIIIAYKLNDVTLPPERGFPLQLVAEDKYGYKWAKWIVRIELSNSPYRGYWEEFGYNNIADVGGPAFER

>SO family protein, gi|448638230|ref|NZ_AOLR01000010.1|, [Mo user]; [Haloarcula sinaiiensis ATCC 33800 (Archaea/Euryarchaeota/Halobacteriales)]
VPRWAAWCATQSNAEYLKSIRLEGITMSQTPEGRPTVRIDGADPLLLPWDVAAERLSFEVVRGPVAFECASGDRIEREYTGVAVFDLLEAAAMPGDTTHVQFESVNGDLACIPLADLNGAVLALGDGPGTAPGRPRFVSPRVLGPRTVKNVCRLRPRTLAASADREAYERLPLDD

>SO family protein, gi|448591692|ref|NZ_AOLK01000019.1|, [Mo user]; [Haloferax elongans ATCC BAA-1513 (Archaea/Euryarchaeota/Halobacteriales)]
MTHNTTSDADSTQTDAADADALAIEIVGDDDRVTLSPRDFETFPTTDRECTIECASGTRTTGTWTGVVLADLLDRVETPPETTHVRVTSTDGYAVCVDIVAALDAIVAVARNGEPLVEGKPYATRFLGGNIDGARTVKGVAEIEPLALEPNADPSDLESMSLDDASYG

>SO family protein, gi|448549320|ref|NZ_AOLE01000019.1|, [Mo user]; [Haloferax sp. ATCC BAA-645 (Archaea/Euryarchaeota/Halobacteriales)]
VRRAEDSSMANDVTHLYEEFGDDRLPPGQRETQRFPVLSKSGTPSWDPETWSFEAWGAVDTELDLSFDEFRDLPAETQVQDFHCVTGWSKFDCEFEGVTFPTLADAVGVDDDAVHVMFHAMDGYTTNLPLDQCMRDEVMFVWGYDGEDLPADHGGPLRVVTPHKYAYKGAKWVSGVEFLTEPERGYWEKRGYSNTANPWNEERYS

>SO family protein, gi|448393165|ref|NZ_AOIS01000050.1|, [Mo user]; [Haloterrigena salina JCM 13891 (Archaea/Euryarchaeota/Natrialbales )]
MASSPTSSADCSVTSCSDICCLLAIQVSVVETVLRDGEGFARKPLNCDVGPTVTVRFTPATGPEIRAYVSAIVSFERCVSVTRDPSMDGLSAQSVRRRRHIYPCRDVRTRMTNDDATDVTELYREFGDERLPPGQRETSAFPVLSKSGTPDWDPETWEFTVTGAVDEELSLSWEEFRDLPTETQQQDFHCVTGWSKFDCRFTGVSFPTLAERAGVHDDAVHVMFSALDGYTTDLPLEDCMREEVLFAWAYDGEPLPEDHGGPLRVVTPHKYAYKGAKWVDGVEFLTETQRGYWEKRGYSETANPWEEERYS

>SO family protein, gi|448552236|ref|NZ_AOLE01000036.1|, [Mo user]; [Haloferax sp. ATCC BAA-645 (Archaea/Euryarchaeota/Halobacteriales)]
MHAQHDRSRPVTPLSESILVCGDSRASLTGPELRRLPAEDRTVTVACASGTRHTATWTGVPVLDLFADAGLDDETTHLLVESADGYRVCIDVYAALDAVVAYARDGTPIGEEHGYETRFIAPDVDGSRTVKDVRAVEALALDPATDPESLEDIFKKP

>SO family protein, WP_015850238.1, [Mo user]; [Metallosphaera sedula DSM 5348 (Archaea/Crenarchaeota/Sulfolobales)]
MIWEKIDNNHSPVILMDLKRRRDFLKALVITSSILVLGRLGLNLQSGSHGLTSFSSWYVVQYSNYTPSLSISSYVLTVDGEVQNPLQLTYQDILQMPYQEVQDTIQCVSLPSLLSANVVWRGVPMSYLIEKVNPSSSVIKILAYGADGYVADLPLEKAMKDVLVVYAVDGQNLPVNHGFPVRLAVPGWWGYTYVKWLTRLHFTSRNVLGYWESLGYPDDAKK

>SO family protein, gi|20088899|ref|NC_003552.1|, [Mo user]; [Methanosarcina acetivorans C2A (Archaea/Euryarchaeota/Methanosarcinales)]
MKPIYLLLIFLVVFTAFSGCVSDRGGTGVYDNQTETLSYQGQPLTPIAQQRNNAIKGTQYIDRESYRLQVDGLVENPRNFTYEEITELPQTSKVVDLNCVEGWSFTAKWTGVKIAEIFEEVGAMENATTVIFYSADGYSTSLDKDYLLESDIILAYKLNDVTLPPERGFPLQLVAEDKYGYKWAKWIVKIELSDSPYRGYWEEFGYNNIADVGGPAFER

>SO family protein, gi|448606945|ref|NZ_AOLM01000024.1|, [Mo user]; [Haloferax sulfurifontis ATCC BAA-897 (Archaea/Euryarchaeota/Halobacteriales)]
MASRAPRALRRVEPPPRAVDWSIFALVVFETLSGVLSLGAGHPANGLLFVVHGVAGLSLVVLVGFKLHRVRRRVLDSRLRDRHTALSVLLAVVALAALGTGVAWVLGVEVRIAFWTLLNVHIGLGLLVVPILFVHLRARFRPPRAVDFAARRRALQYGAILVFGAATYRATETVGSLRGVGRRFTGSRPLPPGGGNDAFPVTSWVADDPDPIDADSWSLSVTGLVDRPLELHRSDLAPDETRSVLLDCTSGWYTEQNWTGVRLGDALDSAGVHSSARWVTVRSVTGFRWSFPIAEAREMLLATRVGGDPLSHGHGAPLRLVAPNRRGFQWVKWVDSVEVRRRRDPAQWFAVLVSGFS

>SO family protein, gi|76800655|ref|NC_007426.1|, [Mo user]; [Natronomonas pharaonis DSM 2160 (Archaea/Euryarchaeota/Halobacteriales)]
LSRCATTGMSDSDSARSDNGSAIGRYGMAAIAVVAAGVSTVATSFAVYATGREFLVSSLNRHLLEYLPGWFVSGVIQRFGNLALELSMVFSGALLAVVFGIVAVGGYRLGDRLSPTLPPVAGFVVATALVFVVSYSVVGSAMAVVVPALVGGVVVTYFETRSPTEIATDSERRSVLRAVSAVAAFNVVAHGIGLVRRSQTQRAEQELQERALRLEAEHMISDARQKELDVEGVQPLVTDIEDFYKVDINPSPPAVDPDSWALSITGAVEEPVDLDYAEIQRFPVEHQYKAIRCLSDDIEDDKLDTAVWTGCSMDAVLDAVDLQGSHVMLYGADDYFYSMSVEDFRSCLLAYGMNGLELPQAHGYPVRLLVPDRWGKLHVKWLTEIEVIDDYSGGYWEEQGWHGMGAVNAVTKIDRINRPEGRIQICGHAYAGARGVDRVEVSIDGGETWTAAALSGQLDNPDTIRQWVYEIDDPQQDEYEVYARTIDGTDTIQTEVRTDPFPDGATGWVNRTIRRG

>SO family protein, gi|381414400|ref|NZ_AGFZ01000063.1|, [Mo user]; [Halobiforma lacisalsi AJ5 (Archaea/Euryarchaeota/Natrialbales )]
VVEGRLVGPLGERLPALLDESFAELGESLARVRIPLRDDTARTGRDSLESHVADGESRRVRADEPILPERFDARNLEVRPHPPANAVDGEVVEPVGDRLQGRGADHGRSHTVPGDVTALVVAFERELAEVEDVREPRGRALAAHFALEVELARAVRVAPRHVDGQRSRFGIVLGRYIVYAIGPWTLDDLAVGVEDGERPVAGERAVLADRCFLAVDAVEGLHGVGSDALEPCHGSAVAGGRDIGVRSSETARSPHTFGRTVSAGRVVRTAMSDLEPHAVPDAVLEALGLEDDPGAFDPYTVDSDGWNLEVSGAVTDPLSLSRRDLESFPFETATEDFDCVEGWRADDLAWRGVRVERVLERAGPVADEPHALVRALDGDYACSFPLERLSTALLALELDGEPLPLEHGGPARLVPLDDDDDCWESIKWVSAIEIGDDPFGGDDTAKERALSRLE

>SO family protein, gi|448426705|ref|NZ_AOIW01000055.1|, [Mo user]; [Halorubrum terrestre JCM 10247 (Archaea/Euryarchaeota/Halobacteriales)]
MDGVVVFDGDDPNELADAPTSFVIGSGGERRAVDAAACADRSTVTREYTIRCATGERTTASWTGVPVTDLLDIVDAPAETTHFRVESEDGYAICVPVADALDGVVAFERDGEQLRETRPYALRFLAGDIDGERLVKGIHRIDLLSLPADADPDRYETVTLDNPEYE

>SO family protein, gi|448311347|ref|NZ_AOHZ01000031.1|, [Mo user]; [Natronolimnobius innermongolicus JCM 12255 (Archaea/Euryarchaeota/Natrialbales )]
VALLDPQRRPRAPLGARAGAGGVVGRSRAHPRRLRAVRRRDGRRRRHGPRRPRGCGLPEPGLRAAGRPGRRRRFRRRGRTRRTGRLERRGRRGTADRNLGRVRRRRVGRRRRGAVAVRRGRPRRGRRRRRENARPDPRNGPIRHRCALRGRRNLRGTGLRTRDRSDRRLILERRILERARQYLPQDVVGRSSMAAEGPRESRHEEIEAIVEEKDGGVAPVRDEADKYTVVGAAERATFSSWLTPVEEHFVCHRNDIPEIEADDWTVALGGELEGAVSMTDLETEYPTVAVAHTMECAGNGRGQHDPETGSVQWGFDAAATAVWSGTPVSSILRDHGLDADRVEDRWLTAVGGDRSDGEDVFARSIPLEKALEDCILAYGMNGEPLPPAHGYPVRLLVPGWYGVNNVKWLEELRVTDSMVTDGALDRPGEHAYWQQEAYRIRPEGVEPEPSETVEAVDTWDQLEGAVDHPYTFDATVMSVIGEPDGESPVTPAEDGTVTIRGVAWAGDDAVERIEVSTDGGETWADAELFGPEYDGAWRLFRYEWDPVPGEYALYSRATDEYGRRQPARISDPEAWRDALEDDRFPWNEGGYAANAYEPNGLEVTVESDADD

>SO family protein, gi|395644481|ref|NZ_CM001555.1|, [Mo user]; [Methanofollis liminatans DSM 4140 (Archaea/Euryarchaeota/Methanomicrobiales)]
MCLEDAGMKAACLAGVLLVVAVAVCGCTGDGGQAVEEVSWNLTVSDGTTEKVLSLPEIRALPAWEGYGHAVSTVGIMYGPYTVKGVRLTTLVESIGGFGAGDQVGISAPDGYYWVFDDEQMAGSGFVTFDQNLKEKPAPALTLILAYEFNGAAIPDEDGGPLRIVVGTDEAGTVTEGSAWVKWVDRIEVKRS

>SO family protein, gi|516617969|emb|CBMA010000033.1|, [Mo user]; [Halopiger sp. IIH2 (Archaea/Euryarchaeota/Natrialbales )]
VIRCGPWRHIYVRPDEHSSMVTDVTDLYEEFGDERLPPGQRKTSAFPVLSKSGTPDWDPETWEFTVTGAVENELSLSWEEFRDLPSETQRQDFHCVTGWSKFDCEFTGVPFPELAERAGVETDAVHVMFSALDGYTTDLSLEDCLREEVLFTWAYDGEPLPADHGGPLRVVTPHRYAYKGAKWVDGIEFLTEPERGYWERRGYSQTANPWREERYS

>SO family protein, gi|658115530|gb|JDTH01000002.1|, [Mo user]; [Haladaptatus cibarius D43 (Archaea/Euryarchaeota/Halobacteriales)]
MSSTDVTHLHEEFDGERLPPGQRETNKFPVLSKGSTPDWNPETWEFSVTGAVEDELSFSWDEFRDLPSETQKQDFHCVTGWSKFDCEFTGVTFTTLAELAGVKDDAVHVMFSALDDYTTNLPLADCMRDEVLFAWDFDGDSLPREHGGPLRVLTPHKYAYKGAKWVDGAEFLTEPKRGYWERRGYSNTANPWNEERYS

>SO family protein, gi|327309922|ref|NC_015315.1|, [Mo user]; [Thermoproteus uzoniensis 768-20 (Archaea/Crenarchaeota/Thermoproteales)]
VECREIRLERPWPPNQVKARRFVVYDVYDPPDVPFEAHTIRVVGLVERPLEMPLRELAARYPCVDLVAPFHCVTGWSIERVVWRGVQTKALLEDARPYGPFALAWGADGYSATLPLEALMEETSVIAWAMNGEPLPKKHGAPARLVVPTRYAWKSVKYFAALEVLEGPVPGYWEASGYSINADPWREERFDFGSPQMRGRRTSF

>SO family protein, gi|448320273|ref|NZ_AOIB01000014.1|, [Mo user]; [Natronococcus amylolyticus DSM 10524 (Archaea/Euryarchaeota/Natrialbales )]
MEKRFFDPCCTEPMGTEERRASRHDEIKAILERKGGAEEARDDADKYTVVGAANRKTYANWLTPIEEHFVCHRNDMPEADGDGEWTVSLTGYLEDAHSVAEIREEFPTVAVAHTMECAGNGRGQHRPETGSVQWGYEAAGTAVWSGTPLSAVLRGELEDVPDDAWLTAVGGDPSDGEDVFARSIPLSKAVDDCILAYEMNGQMLPREHGFPIRLIVPGWYGVNSVKWLDELRVMDEMVTDESLDRPGDHAYWQQEAYRIHPEGVEPAVNETVETGDTWDQLEGGEPAHPYTFDQTVMSVIGEPDGESAVTVPEDGTVEITGVAWAGDDDVAGVEVSTDGGDSWAEAELFGPDYAGAWRLFQYDWEATPGEYVLASRATDDRGRRQPMRISNPDAWRDALDDDEFPWNEGGYAANAVLPNALELEVRSP

>SO family protein, gi|448384288|ref|NZ_AOIR01000055.1|, [Mo user]; [Haloterrigena thermotolerans DSM 11522 (Archaea/Euryarchaeota/Natrialbales )]
LIPRPVIYRPRRRQHTMSNTERSENRHREIDDILARKPGTEAVTDLADRYRVVGAADRETYANWLTPLEEHYVCHRNETLDPAAEEWTVELGGAVERAADLEMAAIREEYPTIAVAHTMECAGNGRGYFEPETGSVQWEYGAVSTAFWTGTPLRSVLADHGAATDDDMWLTAVGGDRPEVDGENDRFARSIPMEKVLNDCILAYEVNGEPLPPEHGYPVRLLVPGWYGVNSVKWVTELRVTETMVHGEEWTDRDGEDFTQWQQSSYRIHPEGVEPESNATISTFDTWDQLESAEIDHPYTFDQNVKSTIGAPDDGATVSSDDGPIAVVGVAWAGDDAVTTVEVSTDGGEEWTEAECVGPDYDCAWRLFRYEWEPTPGSYTLVSRATDERGRRQPMRIAAPDDEADDEYPWNEGGYAENACLPHAVDVTVE

>SO family protein, gi|381414446|ref|NZ_AGFZ01000109.1|, [Mo user]; [Halobiforma lacisalsi AJ5 (Archaea/Euryarchaeota/Natrialbales )]
MTDDAIDVTDLYQEFGDDRLPSGQRETTAFPVLSKGSTPDWDPETWEFTVTGAVDEELTFSWDEFRDLPSETQRQDFHCVTGWSKFDCEFTGVPFPELAERAGLDDDVCHVLFSALDGYTTDLPLEDCMREEVLFTWAFDGEELPADHGGPLRVVTPHKYAYKGAKWVDGVEFLTEPELGYWERRGYSETANPWEEERYS

>SO family protein, gi|669632430|dbj|BBJO01000025.1|, [Mo user]; [Halobellus rufus CBA1103 (Archaea/Euryarchaeota/Haloferacales)]
MGGASTPRVGDPRFDFAGMPPAITPPEEHYVVDINIRPPEVDLESWTLDVDGAVEEPYGLSYDELREHEANTEQFTTMLCISNTVGGDLVGTSRWTGVQLSDLVADAAPSEAAVDVVTHAADGYSEAIPLELVEREDILIAHRMGAEPLTRAHGFPARLLIPGRYGMKMTKWITRIELAEVEHDAYWEQRGWDEEAVVNTMSYVRGAERDGDRVTVGGVAFGGLETGVEEIAAVEVSVDGGSSWTEAELESPIAPHAWRRWRHAFDAPDRSEFAVVVRAIRRDGTVQTEERSPPRPSGATGWHRKTVRV

>SO family protein, gi|448636718|ref|NZ_AOLR01000002.1|, [Mo user]; [Haloarcula sinaiiensis ATCC 33800 (Archaea/Euryarchaeota/Halobacteriales)]
MSETSEVFQGRSRRAITVFTSGVSVVGTSFALYGTSREFVIIAASRTALDILPSSVVASIIWNFGDLSFSLALLVFGIALAGVTGAVSYAGFRTGERLVEGAPNIGGMVLSLLAVWVFVAATVWAPLPAIVPAAAGTIGTGLVIARSTDNSNGQPATPDDRRAFVKTLAGLGAYNVVAHAVGFVQGSGSQTEDLSTSSSEREDESNPVEQRLATAADRSFDVEGMTGLVDTTDSFFTVDINPRPPTVEADSWTLSVTGNVETEREFTYEDLRQRETITRFKTLRCLGDPVDGEQIGTALWTGCSLMDLLSEADANGSHVVFRAADDYYYSMPMSMLSDAMLAYGMNESQLPRQHGFPVRALLPNRWGKLNVKWLDEIEVVDQSESGYWEERGWNGMGTVNTVVKISTSNRLSDGRVQLGGHAYAGTDGIRAVLVSLDGGETWDTATLSDQLPDPDTWRQWKYEWQPERSSYTVIAKAIDGTGAEQTRVRSSPFPDGATGWSRLDLSVQL

>SO family protein, gi|435845424|ref|NC_019974.1|, [Mo user]; [Natronococcus occultus SP4 (Archaea/Euryarchaeota/Natrialbales )]
MATEESRPTRHDEIEAILERKGGVEEARDDADKYTVVGAAERKTYANWLTPIEEHFVCHRNDIPDAEGGKWTVSLTGYLEDASSVTEIREEFPTVAVAHTMECAGNGRGQHRPETGSVQWGYEAAGTAVWSGTPVSSLLRGELEDVPDDAWLTAVGGDPSDGEDVFARSIPLSKAVDDCILAYEMNGEPLPREHGFPIRLIVPGWYGVNSVKWLEELRVMDEMVTDESLDRPGDHAYWQQEAYRIHPEDVEPERNATVETVDTWEQLEGGDPAYPYTFDQTVMSVIGEPDGESAVTVPEDGTVEITGVAWAGDDDVASVEVSTDGGDSWAEAELFGPDYAGAWRLFRYDWAATPGEYVLASRATDDRGKRQPMRISNPDAWRDAIADDEFPWNEGGYAANAVLPNALEVEIQTP

>SO family protein, gi|154149549|ref|NC_009712.1|, [Mo user]; [Methanoregula boonei 6A8 (Archaea/Euryarchaeota/Methanomicrobiales)]
MNIRSVAILAGILVIIAAVAFVIFFLPGITTPPGAGGVTSLPSAEVRSYQGTDLSAIANVPENAISGTQYINTSDYRLTVDGLVRNNTSSTYQEVLDNHPHYAKVVTLDCVEGWSATILWGGVRVSDLIKDAGPDPRANTVIFHATDGYTTSFPLSYVTDNNILLADTMNNLTLDPAHGYPFRLVAEDKWGYKWIKWVDEIELSDNPNYEGYWEQRGYSNNGDLNMSKYA

>SO family protein, gi|448330613|ref|NZ_AOID01000048.1|, [Mo user]; [Natrinema versiforme JCM 10478 (Archaea/Euryarchaeota/Natrialbales )]
MSRIRGALARLRPWLPPIAVALAAGLAAVGGSYLSVGRRPGFVATPIDRFVIVASPDALVAFAITELGTLGHQLAFLTAIALTCVLFGLAALPGVLLLWDRGPALGPSSIRASTLAGVVAGTVLPGLVAFGLTRSPVSSIAAAAGAGLVVLVVAVTTVFAADGDTAPGSFGRRRVLGAVGSAIGLSALGVFVRGTGEDSVPSAFDVPEDSRPDVRELLTRAKDQSLAVEGLEPLVSTDFYEVDIANVNPAVDREAWTLSITGAVEAEQEYDIADIEAMDVEDRFVTLRCVGDQLNGRQMDTALWSGVPVAALLEDANPQGDRVVLHGADSYYNEFPIEALWPGLLASRMNGRPLPRAHGAPARVLVPGHWGEINVKWVTEIEVRDEDTRGYWEHRGWHGTGPVETVAKLWQVNHLGGGRIEVAGHAYAGTRGIDAVEVSTDDGDTWVEAELSDPLPGDDVWRQWRYEYGAAGTHDVIVRARDGDGNLQIPEEDGPKPDGATGWVTKTVRPQ

>SO family protein, gi|381414361|ref|NZ_AGFZ01000024.1|, [Mo user]; [Halobiforma lacisalsi AJ5 (Archaea/Euryarchaeota/Natrialbales )]
VGPRARGDGRADPDPLLEHRLLRGGPLERVRAGHPVPLRRTRPRSGRRRRPRRGAGTGHERPPRRVALLDPQRRPRTPRGPRDGTRGDVGAAGTDAGRLRTTRGRNCRLRRRTRGGARRDSLPDPDLRPRERRRNRDDVGRVRRRRLGGRRRGPAAVRGDFPRRCGGRRRRDPRVDPRDDSVRHGRRLRRGRSGGGAGLRARGRPDGLLASPGFGPSTPRANGSPPPNVPSRFVCCRRQATVLVAGRGGAGMVAENPRETRHEEIDAIVEAKAGGVSPVRDEADKYTVVGAADRSTFADWLTPIEEHFVCHRNDIPDADEAAWTVSLTGQLEGSLSPSAVREEYPTVAVAHTMECAGNGRGQHEPETGSVQWGFDAAATAVWTGAPVRAILRDFGVDDAEGRWLTAVGGDRSDGDDVFARSIPLEKALEDAVLAYGMNGEALPREHGYPLRLIVPGWYGVNNVKWVEELRVADGMVVDGALDRPGDHAVWQQESYRIHPAGAEPEECETVPATDTWEQLEGAVDHPYTFDANVMSVIGAPDGRSAVAPDPDGQVEIRGVAWAGDDAVERVELSTDGGGTWGDAELFGPDYAGAWRLFRYDWVAEPGTHALLSRATDAEGRRQPARISEPDAWRDALEDDAFPWNEGGYAANAYEPNGLTVEVVAPEE

>SO family protein, gi|448388015|ref|NZ_AOIS01000011.1|, [Mo user]; [Haloterrigena salina JCM 13891 (Archaea/Euryarchaeota/Natrialbales )]
VVTMSTEQPRESRRDEIDTILERKDGGVRETRDEADKYTVVGAADRRTYANWLTPVEEHFVCHRNDIPDADADSWTVSLTGGLDDEYSLSDLNDEFPTVAVAHTMECAGNGRGQHRPETGSVQWGFEAAGTAIWTGTPLSSILRGRLDDADGDAWLTAVGGDPSDGDDVFARSIPLSKALEDCILATEMNGRPLPREHGFPVRLIVPGWYGVNCVKWVEELRLMDTMVVDGSLDRPGDHAYWQQEAYRMHPAGVDPEPNETVETVDTWAQLEADEPDHPYTFDQTVMSVIGAPDGDSAVSAPEDGTIEITGVAWAGDDGVERVEASTNGGDTWADAELFGPDYAGAWRLFRSDWDARPGTHVLCSRATDDQGRRQPMRISNPDAWRGALEADEFPWNEGGYAANAVLPNAVEIDVEST

>SO family protein, gi|399577437|ref|NZ_ALJD01000009.1|, [Mo user]; [Halogranum salarium B-1 (Archaea/Euryarchaeota/Halobacteriales)]
VLHDTVAVPRRRRSRKTRHLTRRDDGRLIEKRDSHMAPQTRHTLTDRLHPVSTTFVAFLAGLAGVAGSFAVASFTPSFVAGPIAGFLARRLPGPVITFAIVVLGDLGDQLNVLTALALSVLLFAVASFVGLAAGRRFDAPVSGLFAAAATAVVAVAVTGALSASLAAGVAAGVVVAVADFAATRDVLSALGPSVGGTSPGRRRVLAALASALPFVVGGYALGARTRPDTATTGAPLDVGTPWAGSDVDALLAEASEKSFAVEGLEPLVSDAFYEVDINSTDPEVDANEWTLTVTGAVDEELTYGYEDITSMEPEHRFVSLRCVGEALNGKKLDNALWTGVPIMDLVEPAGLPEGCCVMFRAADGFYEEFPLSALRDGFLAYGMNGEALPRGHGYPARALIPGHWGEINVKWLTEIEILERPEDGYWEKRGWHGTGPVNTVAKLHVVNDLDDGRKEVAGHAYAGTRGIERVEVSTDGGETWAEATLSETLPGTDVWRQWMYQYDPPTGEHEVVVRATDGTGQLQSSEEASPFPNGPSGWVSRTVRGR

>SO family protein, gi|448732097|ref|NZ_AOME01000014.1|, [Mo user]; [Halococcus salifodinae DSM 8989 (Archaea/Euryarchaeota/Halobacteriales)]
VDAGLNRLEPVSQTMGSRFELPPRLVDWSILGAVCFAVATGLLGLVSGRTGDAWVFVTHGIGGLSLVLLLFWKLRRVRHRMTNRVAWDRHTPLSILLGIVAIAALATGAYWAFGGRLGVGPWTLLFVHMALGVLVVPLVLVHLRGRFRAPNTDDFAGRRTTLSGLAVVGFGALTWRLQREANQLFGLAGADHRFTGSREDGSGEGNAFPVTSWVADDPDPIDPDDWQLQVGGRVGRELAFDGGALDSDAGRRTVLDCTSGWYSTHDWRGVRVGDLLDSAEPTDEAQWISFRSVTGYRWSLPIEEARDALLATHVDGERLSHGHGFPLRLVAPGRRGFQWVKWVETVEVRRKRDASEWLAIFVSGFDETSADRATDRR

>SO family protein, gi|448603855|ref|NZ_AOLM01000008.1|, [Mo user]; [Haloferax sulfurifontis ATCC BAA-897 (Archaea/Euryarchaeota/Halobacteriales)]
MHAQRHRSRPATPLSESILVCGDSGVSLSGPELRGLPAEDRTVTVACASGTRHTATWTGIPVFDLFADAGLDDETTHLVVESADGYRVCIDVYAAFDAVVAYARDGTPIREEHDYETRFIAPDVDGSRTVKGVRAVEARALDPATDPESLEDIFKKP

>SO family protein, gi|284163295|ref|NC_013743.1|, [Mo user]; [Haloterrigena turkmenica DSM 5511 (Archaea/Euryarchaeota/Natrialbales )]
VSVLPLRDDGEPVARFRRLSAPRTGSENARRPRTAAVDRRRCAQRGRTAFRKPATAAKLSCPPAPYWQIMSRVWRSIARVRTWLPVVAVALAAGLAAVGGSYLSVGRRPAFVATPVDRVVIAASPEALVTVAITQLGTLGHQVAFLTAIALTCLLFGLSALPGVLLLRWREPVPDALARRSVRTIGGVIAGTVLPGALAFGLTRSPVSSAGTAAGVGLVLLVTAGTGVPGAGADGPLGSLGRRRVLGAVGSAIGLSAVGLFVRGTGEESFPPGLEIPEDARPEVRELLTRAKDQSLAVEGLEPLVSTDFYEVDIANVNPDVDRGAWSLSITGAVEEEAEYDVSDIEAMELEDRFVTLRCVGDQLNGRQMDTALWGGVPVERLLEEANPRGDRVVLHGADSYYNEFPINALWPGLLAYRMNGRPLPRAHGAPVRALVPGHWGEINVKWLTEIEVRDEDTMGYWEHRGWHGTGPVETVAKLWQVNRLGGGRVEVAGHAYAGTRGIEAVEVSTDGGDTWDDAELSDPLPGEDVWRQWRHEYGASGTHEMIVRARDGDGDHQIPEEDGPKPDGATGWVSKTVGPQ

>SO family protein, gi|448733119|ref|NZ_AOME01000051.1|, [Mo user]; [Halococcus salifodinae DSM 8989 (Archaea/Euryarchaeota/Halobacteriales)]
VVSTRAGNGYAESARLARMSETREGRREEIDAILDRKPGASEARDEADRYTVVGAASRETFANWLTPIEEHFVCHRNPMPDGDADAWTIDVAGTAGDEAELSLTDIVEDLPTVAVAHTMECAGNGRGQHDPETGSVQWDCEAVGTAVWTGTPVRSVLRAAGLDTGEAVGDADSGTANDPTNDEDRWLTAIGDDGTEEETFARSIPLSKALDDCLLAHGMNGEALPTEHGHPVRLVVPGWYGVNSVKWLSELRVMDGMVTEGSLDRPGTHARWQQDDYRIHPAGATPEHADTVPTADTWDQLEPSAVDHPYTFDETVMSLIGRPTGEEPVTPHEGGENDEDGVTVRGVAWAGDDEIAGVEISTNGGETWHDAELFGPDYAGAWRLFEYDWEPEPGTYTLASRATDERGRVQPASIGTPEDGLDAVESGQFPWNEGGYAANAYLPNAIEVEVTNEDDGAA

>SO family protein, gi|374325525|ref|NC_016645.1|, [Mo user]; [Pyrobaculum sp. 1860 (Archaea/Crenarchaeota/Thermoproteales)]
MRGYRGSMLIEASGEEISVTAWAVSGELLFREHGAPARLVVLTRCVWMSVASAPWGRGEPAPGCREAREYSMKGYPRRGGGRLRQAVVRPLGG

>SO family protein, gi|684138117|dbj|BBMO01000003.1|, [Mo user]; [Halapricum salinum CBA1105 (Archaea/Euryarchaeota/Halobacteriales)]
VTIPTSSPSSTTGSFDTSCSDSVSAATVTVASGPIVTGFSLIISPTERVSPSLPAANSATTSVRVTIPTGRPSSTTTSDPISRSRSRVAASRALTAAVTVSTGPDMTSRTSGTNIPGSSAASKKNVSSTLPVKHMESQTGAMGRLDAVTPPARVVDLGILVSILVLLATGVASMFAATPSTAWVYVTHGVVGVTLVGLVALKLWRVRRRVRARPTGVWTSIALAVLALAALATGIAWVFGLELDLGFWGLLNVHIALGLLVVPVLLVHLRRRFALPDRETVTDRRTALQMSGLLVGGAVVWRAQQSLNRVLDTAGARRRFTGSRPVEGESGNDFPVTMWVADDPDRVDLDTWSLRVRGRVDEPFSLDAEDLAPESETRALLDCTSGWYAERDWQGLSVGDLLEAADVRGDAGWVQFRSVTGYKWSLPIEEAREALLATHVDGERLTHGHGFPLRLVAPDRRGYQWVKWVEEVRVSRSRDLSESVAIFVSGL

>SO family protein, gi|448426705|ref|NZ_AOIW01000055.1|, [Mo user]; [Halorubrum terrestre JCM 10247 (Archaea/Euryarchaeota/Halobacteriales)]
LLRSRLRVAENYCFTVRHMNSPDTRFHELPSLSTPITVSGNRSLSLSGEALSMLPIETKTVTIKCASGTRNTATWAGIPVLELLSAADVSDETTHLVVESDGGYRMCVDIRAALDGLLAFFRDGTPILECEPYETRFITPGVDGARTVKAVALLEARHLSPSADPESVEEISREEEYSA

>SO family protein, gi|448309049|ref|NZ_AOHY01000044.1|, [Mo user]; [Natronorubrum bangense JCM 10635 (Archaea/Euryarchaeota/Natrialbales )]
VRQTMNRSSSRDGLTLLASGISAVATSFAIYATAELFVVTSFNRVLLEYLPGWFIATVIHRFGDFALEGSLLFSGVVLSVVVGAVSLAGYQLGSKVVPANPLPAGFALSTLFVFVVLFSVVREVVPVVGPSIVGGAVVTLLGGFSAIVSTDDVSTQRRTLMKTIAGIGVFNVVAHAFGLVRRSQTERAERELNDRAARLEAQHMVSQANENGFDVEGIKPPVTEIDDFYVVDINPSPPTINPTEWQLSITGLVEEELVLDVDDVREPETVHRAKTIRCLSDDIDGQQMDTAIWTGSRLMDLIDDADPNGEYAMLYGADEYYYSIPLADLESALLAYGMNGWELPAEHGFPVRVLVPDRWGKLQVKWLTEIEIIDAEAGGYWEERGWHGMGPVNSVTKIDRINRPGDHIQLCGHAYAGGRGVETVEVSLDGGETWEDATLGDALSHPDAARQWIYEWESDESDGEYEVYARTVDGEGTTQPEERTEPFPDGATGWPSRTIEPN

>SO family protein, WP_015850238.1, [Mo user]; [Methanocella conradii HZ254 (Archaea/Euryarchaeota/Methanocellales)]
MMKRAGIMLALIVISAAALGCASQKGLTFEVKGQVERPGTYDLNDYKDKMVTINARLDGEVTHLPARDYTGVPLRAVLKDAGVKGGATQITISASDGYRQAFELSNITASDDVILINDNDTVRVVAKGYPGGKWVEMVTSIEVT

>SO family protein, WP_015850238.1, [Mo user]; [Caldivirga maquilingensis IC-167 (Archaea/Crenarchaeota/Thermoproteales)]
MSMDRRKFLALLLGTGATALAAGSLQRILSNSSPVASRIEEVVGNATTSGNTTTITAPSTSHISAIKKFPTKPPANATSTTATNSTTPVINPSELTPLDEWYIVQIGPTQYLNINNYVLTVDGLVENPLQLTYSDLLKMPSKTILDTIQCVSDSYFLKATVEWTGVPLKYILNEAGVKEGAVKVISYAADGYTSDLPLWKAMEDDTLVAYMADEQPLLHSHGYPVRLVVPRWWGYKYTKWLIKLTVTNENYLGYWESDGYPDIARKSNGA

>SO family protein, gi|523610833|gb|AUMX01000016.1|, [Mo user]; [Methanocorpusculum bavaricum DSM 4179 (Archaea/Euryarchaeota/Methanomicrobiales)]
MRNLLLILVIFACICAAGCISDPYAEIDWPLTLVGADGNEKVMTVSEIASLPSVNGNGYAVSTVGIKYGPYNITGVPLIELLNQVGGVHEGQTVHVSAADGYLWVFSYEQLLGEDLLCLDANLKEMKNPATMTPILMYAADGAPYPYDDGGPLRVATMTAEPDVITEGSLWVKWVDRIEIHG

>SO family protein, gi|448319183|ref|NZ_AOIA01000167.1|, [Mo user]; [Natronococcus jeotgali DSM 18795 (Archaea/Euryarchaeota/Natrialbales )]
LTMSPAPCSRMTARAAWEATITAWTFRSSICCQSSGSAVATGSSSMTPALLTSTSSPPSSATVVSIISRTWGSSVTSVGTTRASPPAVSISSASDSRRSSRRAANATDAPASASSRAVAAPIPDDAPVTSATLSSSEVVVIESDEGPPTEGLRGASNPPAVRWTDVSRRIAPQPIGGNRFFDPCSMGSMGTEQPRANRHDEIEAILERKGGVEEARDDADKYTVVGAADRDTYANWLTPIEEHFVCHRNDIPTVDENGEWAISLTGYLENTYSVAQLRAEFPTVAVAHTMECAGNGRGQHRPETGSVQWGYEAAGTAVWTGTPVSSVLRGELEDVPDDAWLTAVGGDPADGEDVFARSIPLSKAIDDCVLAYEMNGEVLPREHGFPVRLIVPGWYGVNSVKWLEELRVMDGMVTEDSLDRPGVHAYWQQEAYRIHPEGVEPAVNETVESVDTWDQLEGGEPDHPYTFDQTVMSVIGEPDGESPVTVPEDGTVEITGVAWAGDDDVASVEVSTDGGDSWSEAELFGPDYAGAWRLFRYDWTATPGEYVLASRATDQRGRRQPMRISNPDAWRDALEDDEFPWNEGGYAANAVLPNALELEVRRP

>SO family protein, gi|448373927|ref|NZ_AOIQ01000006.1|, [Mo user]; [Halovivax asiaticus JCM 14624 (Archaea/Euryarchaeota/Natrialbales )]
VGNHQTYVRTARPTGMEDVTDLHREFDGDRLPPGQRKTTAFPVLSKGETPAVSREEWSLSISGAVDDPQTLSWEEFQELPTATQRQDFHCVTGWSKFDCTFTGISFPTLAEYAGVTDDAVHVLFSASDGYTTDLPLETCMREEVLLTWEFDGEPLPPDHGGPVRVVTPHRYAYKGAKWVDGIEFLTEPALGFWEKRGYSETANPWNEERYS

>SO family protein, gi|297526028|ref|NC_014205.1|, [Mo user]; [Staphylothermus hellenicus DSM 12710 (Archaea/Crenarchaeota/Desulfurococcales)]
LNCVATGSPGLFKKGIVKVIQCFINKKYRSIDYSILKPLIWEYLAHVFILDNDKCSLEFVDNEPVNDEYIIYRYHLNCSDRKGYIGIRAVTRKNKLVMIVFTIGKKYEEITKTNLLGIEKLSALFTKQLVREKPVKEYEATPPGQRFIPGFIIYRILGQPYVRINEWSLKITGEVEKQLEYTYKDLLEMEHITIKTDFHCVTGWSVKDVEWTGVQLKRFAEEARVKPGVRWVYIVSLDGYTTIVPYEDFVSDKSILALKMNNESLPLEQGFPARIIIPHLYGWKSAKWVGKIIFTDKYVDGYWEALGYHWRGNIYLNERFKQI

>SO family protein, gi|448491951|ref|NZ_AOJK01000040.1|, [Mo user]; [Halorubrum californiensis DSM 19288 (Archaea/Euryarchaeota/Halobacteriales)]
MTESGVDAVEDLTDLYREYGDDRLPPGQRETDGFPVLSKSGTPAWDPETFELEVWGAVDEPRSFSLDEFHDLPTVTQRQDFHCVTGWSKFDCEFTGVEFADLAELAGVRDDAEHVMFHSLDGYTTDLPFDECTKPGVQLAYGFDGDDLPADHGGPIRVVTPHRYAYKGAKWVSGVEFLTEPELGYWEKRGYSDTANPWNEERYS

>SO family protein, gi|448411482|ref|NZ_AOIU01000035.1|, [Mo user]; [Halosimplex carlsbadense 2-9-1 (Archaea/Euryarchaeota/Halobacteriales)]
MSRFPRIEPPPRVVDASLLGAVVVLLATGAVSLVSGRPAGAWVFDVHAVAGLATVVLLAWKLRRVRHRLRPGDLDATRLLSALLGVVATAALATGIWWVFGGQLDLGPWGLLNLHIGLGLVVPLLLVLHLRQRFALPTREATADRRNALRYAALVGSGAVAWQAQGIANRVFDTAGAERRFTGSRERGSDSGNGFPVTSWVADDPDPVDRETWSLTVDGRVSESLALSYDAVIAGGDAGGGPDSVVAPAERRALLDCTSGWYSEHDWRGVRVGDLLDAADPGEGAAWVQFRSVTGYRWSLPVEEARDALLATHVDGDRLSHGHGAPTRLVAPGRRGFQWVKWVESVRVTRRRGLGEWIAVFVSWVDD

>SO family protein, gi|684138126|dbj|BBMP01000022.1|, [Mo user]; [Halococcus sediminicola CBA1101 (Archaea/Euryarchaeota/Halobacteriales)]
MPPERSSRGARTAERSTQPAGCPKSGVVSRLELPPRLVDLSILVTVSFAVATGLLSLVSGRPGDAVVFVLHGMGGLALVLLLVWKLRRVRPRVTNRAAWTRETPLSILLTILALAALATGLVWTSGATPMLGPWLLLFVHMALGVLVVPVLLVHLRGRVRLPSTSDFEGRRTAIASLAVVGFGALAWRVQRGANRLFGLATNQRFTGSEEQGTGAGNAFPVTSWVADDPDPIDPDDWELRVGGAVKCELALTAADLEPDGEHRTTLDCTSGWYSTHDWRGLRVGDLLDAVEPSADAQWVSFRSVTGYRWSLPIEEARDALLATHTDGERLSHGHGFPLRLVAPGRRGFQWVKWVEGIEVSQHRDTSEWLAIFVSGFDERATDGR

>SO family protein, gi|159040592|ref|NC_009954.1|, [Mo user]; [Caldivirga maquilingensis IC-167 (Archaea/Crenarchaeota/Thermoproteales)]
MVNWDEVFKLALSRECSRVTYSREWPPEQRRIKGFIIYNVYDPPDVRLEDYELSFTGLVEREVKVSYLDILTKLPCVDLTADFHCVTGWSISNVSWRGVKVKDIAPKPLTNARYALVIGADGYTTNIPISALMEDTSIVAYAMNGSILSRDHGFPLRLVIPSRYGWKSAKYIKEVRLIDEVQLGYWEALGYHDNGDPWLEERFRGIEERHKPRRGVKVEK

>SO family protein, gi|448502971|ref|NZ_AOJL01000049.1|, [Mo user]; [Halorubrum coriense DSM 10284 (Archaea/Euryarchaeota/Halobacteriales)]
MSESGVDAAEDLTDLYREYGGDRLPPGQRETDGFPVLSKSGTPSWDPEAFELEVWGAVEEPLSLSLDEFRDLPSVTQRQDFHCVTGWSKFDCEFTGVAFADLAERAGVRADAEHVMFHALDGYTTDLPLDECTKPGVQLTYGYDGEALPADHGGPIRVVTPHKYAYKGAKWVSGVEFLTESELGYWEKRGYSDTANPWNEERYS

>SO family protein, WP_015850238.1, [Mo user]; [Thermococcus sp. PK (Archaea/Euryarchaeota/Thermococcales)]
MWGYKWIKYLIKIEVVDYNFLGTYESEGYPDDAYIGEKP

>SO family protein, WP_015850238.1, [Mo user]; [Methanocella arvoryzae MRE50 (Archaea/Euryarchaeota/Methanocellales)]
MISYRVSTIVTVVLVLVAAAALSGCTSSGTADNAGGLKSGLPDTMDFSIEITGGTTSPVTVTYEDMKAMEFKELLGIYTVNSVGTESIGDYIGVPLPSIVAKAGLPEGEISYKIAASDGYNLVYTSEQLEKSIVAFKKNGTVMKPNINDKNSIIIVVPNETNNMWMKMPAKIEIIKGSAAEPALSVTGLTDNKLYLSLDDLRALPQVSSSYVDKKSNETVAISGPSLNALLDSAAIQSGALEAVFTGKDGYNKSISLADIRADPNALITIGEDGSLKNYVADQPSGTRVSDLVTIKIV

>SO family protein, gi|514874019|gb|AGCZ01000688.1|, [Mo user]; [halophilic archaeon J07HB67 (Archaea/Euryarchaeota/Halobacteriales)]
LSAVSGVDLSLVESDHPRHRLSRDTPRQSADRDRRQEGTTLHTTHLTPGGRQSKDTRRDRTVKRLAHLTHTVSRLDRLVQVAPPPAVVDWLIGGCVAFEVGSGLVSFTVGTPEGAWLVWLHALVGVTLVGLLGFKLARVRHRITGRVSWDRQTPLSILMATLAVASLATGVFWTLGGNVPIWGWTTLNLHVGLGLVIVPLLVVHLRARFRLPRRTDLDRRAAMRTGATLAVGAVAWQATETADRLLGGARRRFTGSKPTGDLYETDTEGGGFPVTSWVADDPDPIDPAEWRLRVAGYVDEPAALTVDDLDPDASMTATLDCTSGWYTIQDWSGVRVGDLLDTAGVDDEAQYVRFVSVTGYRWSLPVAEARDALLATHVDGDPLSHGHGAPARLVAPGRRGFQWVKWVERVELRREPDPAQWVVTLVSGLD

>SO family protein, gi|126464913|ref|NC_009033.1|, [Mo user]; [Staphylothermus marinus F1 (Archaea/Crenarchaeota/Desulfurococcales)]
LVKYLNCISTSSPGLYKKGIVKVIQCFINKEYDEINYSILKPLIWEYSTRIFTLDNDECSLEFVDNEPINDEFIIYSYHLNCLDRKGYIGIRAVTRRNKLIMIVFTIGEKYIEKTKTSLPEIEKLNTLFTKQTVIEKSVKEYGKTPPGQRFIPSFIIYRILGQPYIRINEWSLKITGEVEKELRYKYEDLLRMEHITIKTDFHCVTGWSVKDVEWTGVPLRRFAEEARIKPGVKWVYIVSLDGYTTIIPYEDFVFNNSILALKMNGKPLPLEQGFPARIIIPHLYGWKSAKWVEKIIFTNKYVDGYWEALGYHWRGNIYLNERFKQI

>SO family protein, gi|743692097|gb|JXAO01000003.1|, [Mo user]; [Haloarcula salaria H5-DGR (Archaea/Euryarchaeota/Halobacteriales)]
MRHAPAEDDYYEEFPIDALRGGMLAYGMNGKVLPRGHGYPVRALVPGHWGEVNVKWLSEIEILDEEADGYWEKRGWQGTGPVNPVAKLHHESTLSDGRRRIGGHAYAGLHGVQRVEVSTDGGETWADATLSDQLPAADGNGPAEDAWRQWEYTYDLPSGGHTVVVRMVDQRGELQPEEETDSYPSGPSGWVSKQYS

>SO family protein, gi|448411673|ref|NZ_AOIU01000036.1|, [Mo user]; [Halosimplex carlsbadense 2-9-1 (Archaea/Euryarchaeota/Halobacteriales)]
LPVKTMTGDTPLAERYPPGAGTVAIAVAAGVAALLGSFAAVGFAPGFVVAPVESTLSRVMPGFLIAFAITVLGDLGQQLNLAMAGAVVVILYAQAVVLSVTLGRWLDERAVPLLGGPALVWAVTAVLTGRPVLSLGAAVGAGAVLVVTDVSASRGPATERTPSGGRRRVLTAVGAAVGASALGYVIGRDGTAAAGGDPSGGDTGDGDRPRGDPDIYGDVEIPTFDAGDQIAAAADREFDLDGMEPLVSERFFNVSYSSVSPTPDAAEWSLSVTGEVGQELSYDYDDLAGRAFQHRFVSLRCVGETLNGKKMDNAVWSGVPIAPLLEDAKPNSKCECVMVRAADDYYEEFPLEALESGFLALGMNGEPLPRSHGAPVRLLVPGHWGEISVKWITEIEFLEREADGYWEQKGWHGTGPVETVAKLHATTRTDDGSIAVGGHAYAGTRGIERVEVSTDGGDTWTEAELTERLPGASGAVENPSEHAEDAWRQWRYTYDPPEGSHDVVVRATDGTGTVQPSEERDAYPNGATGWVSETVDPGSVQ

>SO family protein, gi|448594377|ref|NZ_AOLL01000001.1|, [Mo user]; [Haloferax alexandrinus JCM 10717 (Archaea/Euryarchaeota/Halobacteriales)]
MHAHHDRSRPATPLSESILVCGDSRVSLTGPELRGLASEDRTVTVACASGTRHTATWTGVPVLDLFADAGLDDETTHLLVESADGYRVCIDVYAALDAVVAYARDGTPIGEEHDYETRFIAPDVDGSRTVKGVRAVEALALDPATDPESLEDIFKKP

>SO family protein, gi|294494690|ref|NC_014002.1|, [Mo user]; [Methanohalophilus mahii DSM 5219 (Archaea/Euryarchaeota/Methanosarcinales)]
MRYPIYLFLIILVFSSGCISNTPQETEGSGVQDNETETLEYDGVELTPIEEQRNNGIKGTQYIDRETYTLKISGMVNETTLISYEQLTSSRAVSRVIPLDCVEGWRFTALWTGVPVDILLEEAGVRKGANTVIFYSKDGYSTSLPLDYLIDNNIIVAYKLNNVTLPQERGFPLQLVAEGKYGYKWAKWITAIEVTDDENYEGFWERRGYNNNADVDGPRFQ

>SO family protein, gi|448602995|ref|NZ_AOLM01000004.1|, [Mo user]; [Haloferax sulfurifontis ATCC BAA-897 (Archaea/Euryarchaeota/Halobacteriales)]
VRRAEVSSMANDVTHLYEEFGGDRLPPGQRETQRFPVLSKSGTPSWDPETWSFEAWGAVDTELDLSFDEFRDLPSETQVQDFHCVTGWSKFDCEFEGVTFPALADAVGVDDDAVHVMFHAMDGYTTNLPLDQCMRDEVMFVWGYDGEDLPADHGGPLRVVTPHKYAYKGAKWVSGVEFLTEPERGYWEKRGYSNTANPWNEERYS

>SO family protein, gi|336251750|ref|NC_015658.1|, [Mo user]; [Halopiger xanaduensis SH-6 (Archaea/Euryarchaeota/Natrialbales )]
MDGLKSYGVPDDVDPDGWTLRVAGTVDRPLRIDPADLASYPLETAADDFACIEGWVANGLSWRGVRVARLLEGADPTDASEYALVRAMDGEYACSFPLDRLRESILAVELDGETLPVEHGGPARLVPLDTDRDCWESIKWVSEIRIGETPFTEDDTAKDLALSRIEG

>SO family protein, gi|448612779|ref|NZ_AOLN01000018.1|, [Mo user]; [Haloferax mucosum ATCC BAA-1512 (Archaea/Euryarchaeota/Halobacteriales)]
MAGRIARTLRRVEPPPRAVDWSILVLVLFEALSGVLSLGAGHPANGLLFVTHGVAGLSLVVLVGFKLYRVRRRVLDSRLRDRHTAVSILLAVVALAALGTGIAWVLGVEVGLGFWTLLNVHIGFGLLVLPILLVHLRSRFHTPRRVDFEGRRRALQFGAILVFGAVTYRATETVGAIHGMTRRFTGSRPVPSGDGNASFPVTSWVADDPDPIDPDAWSLSVDGLVAHPLTLRRADFGPDETQSVLLDCTSGWYTVQNWTGVRLGDVLSNADVHSSARWVTVRSVTGYRWSFPIEEAREMLLATRVGDEPLSHGHGAPLRLVAPNRRGFQWVKWIDAIDVRRRRDPAQWLAVLVSGFT

>SO family protein, gi|433589359|ref|NC_019962.1|, [Mo user]; [Natrinema pellirubrum DSM 15624 (Archaea/Euryarchaeota/Natrialbales )]
LLHVTMVGSRLRSAVVRVRPWLPAVAVALAAGLAAVAGSYLAVGRRPAFVVTPFDRLVVALSPDALITFAITQLGTLGHQLAFLLAIAVACLAFGLAALPGVALLLGRGPAAGLLDRGRGKAVVGVLLGQALPSALAFGLTRSRPSALGTAAGAGIVLLVAAVATVLAAGTDRPLGSLERRRVLGSLGTAIGVSALAVFVHGTGEESFPSPLEIPEDARPAVRESLTRAKEQSLAVEGLEPLVSTDFYQVDIGNVDPAVDRDEWSLSITGAVAEEQEYDFGDLEAMALEDRFVTLRCVGDQLNGRQMDTALWSGVPVADLLEAAEPLGDRVILHGADDYYNEFPIDALWPGLLAYRMNGRPLPRAHGAPLRALVPGHWGEINVKWLTEIEVRDEDTMGYWEHRGWHGTGPVETVAKLWQVNRFDGGRYEVAGHAYAGTRGIEAVEVSTDGGDTWTEADLSEPLPGDDVWRQWRHEYGAGGRHEVIVRARDGDGNLQIPEEDGPKPDGATGWVSETVGPQ

>XO family protein, gi|218883314|ref|NC_011766.1|, [Mo user]; [Desulfurococcus kamchatkensis 1221 (Archaea/Crenarchaeota/Desulfurococcales)]
MVDSTSLLEKWLSASEFLVIGRKVSRVDSLEKALGKALFTEDYYIDYFLGNALYVKQVLSTYPHARLKSISLPEHLRSKGVKLFTARDIPGENQVGYALPDQPLLAEGKVRYHGEVVALVASIDMDEALRAVEEVRVEYEPLPYILDPLEAMNRNDILIHEEAGSNIAFKTRVRRGNVEEGFSRAHVIVENEYRLHHQEHAYLETEAALAIPSIEGGVTIIGGLQYPHLGQRIVARVLGLPLSKVKIVAPYIGGGFGGKDDEGPLACAKAALVAYLTGKPALLIYSREESIKVHPKREAAIIRYRSGADADGRLTAIDVTIIHDTGAYANRGPFILWRATMHASGPYVVPNARIDGYAVYTNKVYQGSFRGFGNLSIQFAVERQMDQLAERLGLDPVEFRLKNIVREGSFTITGQLLDHSVGVADALVKVANTCRWRERRREIEEFNKHSERIKKGIGVAVAWHGISTSRGVPDWSNAYVKIEQDGSVTLYTGIVEIGQGSPSSAHVQIVCELLGITPDRIRVVYGTTDSPDTGATHASRGSSIGGIGVYVAASKLRERLSELASRVLGVPVEDLVFADNKVYSKSNPGKQISLRDLVKEAMARGVELSATGYFFLPKGRFDDAVGQGFAYPAYSYIVVVSEVEVDTLTGVVRVTRVYPGLAAGRIINPQQVEGQIEGAVAQGVGYALMEKLVFSDNGEVLNTNLTDYVIPTIKDVPEIAEPIYVEDLFKYGPFGAKGVGEMALIPMPASIANAVSHALGVNVTRTPLTPEEVLRLIGRL

>XO family protein, gi|448304615|ref|NZ_AOHX01000039.1|, [Mo user]; [Natronorubrum sulfidifaciens JCM 14089 (Archaea/Euryarchaeota/Natrialbales )]
MSESDHPAEKRGFGDPIERDEDVPLLTGEATYTDDIQLRGTAHLAIRRSDHAHARILEVDTSAAEAMDDVVAVYTGSDVEDSGVPNTIPTAWMLPGLVTPQYRMLAVDKVRHEGDGIAAVVAETPQAARDALAAIDVEYEVLEHVTDPVESVERDVAPVHEEAEDNVAFDFELGDADAVDEAFADADRIASVDLRQPRLIPNAMEPRSALADWDVATEKLRLWMTSQNPHLHRMLLSAGTLGVPENKIQVIAPEVGGGFGSKIYHYPDEAVTAWCSMQLGRPVKWKASRMEGYVTDCHGRDHTTSAEIAVDDDGTVRGIRVETHAGLGAQLSQFATATPSYLYATILSGEYAIPAIHCRVIGAFTNTTPVDAYRGAGRSEGIYVIERLMDVAARELEMDPAELRRTNLVPPDEFPYETAAAVVYDSGEYERAMDKALEHVGYDDLRERQAELREEGRYLGIGVANFVESAGLSPSGLAGDLGAQAGGWESSIVRFDSTGTVTVLVGTADQGQGHRTTFAQIAAEELGVLSLIHIXRSASVGGGAIARGAREVREKAREIAAHQLEASVDDIEFDDGEFHVAGAPDRSYHIQEIAAEAYLGHDLPEEMDPGLEATNFYDPENFTFPFGTHVAVVEVDPETGGIDLERYVAVDDCGEIINPMIVEGQVHGGIAQGIGAALYEGAAYDDDGHLLTRRMDEYAVPHSTYVPDFETDYTVTPSPHNPIGVKGVGESATIAAAPTVVSAVVDALEPFDVDHLDMPITPEAVWQAMGGEE

>XO family protein, gi|18311643|ref|NC_003364.1|, [Mo user]; [Pyrobaculum aerophilum str. IM2 (Archaea/Crenarchaeota/Thermoproteales)]
MTYREGLRFVTGAGEYIDDLPEPRGVLHMAIYRSPYPHARIKKVDVSDVWKRGGAAYAPEDLLRIIKNPIPNALGLPIKYYPIAVGKARYYGEPVAVVLARDKYKAVDLLDYVNVDFEPLEPVASIEDALRGRALVHEELGTNVATVRHMSFGDVDKAFKIADVVEKFQFKFPRHTAMPLEPYGVIADYRGDELEIWANIQGPALYMYFISRALDLPTSKIRLQTPRDIGGSFGIKYSLYPYIILAATASRLANAPVKWIETRIESLVASSSNGERAGTVEIAASKEGRILAVKYDFVEDVGAYLRPPEPGALYRVHGNLNGAYDIRAIEVRHTVVFTNRMPTGLNRGYGGPQFYFALERAVDELARRLGIDPFEIRLRNLISQFPLEKYGWRFYETVTGGLYPMQDYARVLKALEPEYRKWRDLQRRGMRVGVGIAVVIEPSGTNLGYVDVALQAERRKYPHSGSGEYVTISVDPHGAVNVFVNATNEGLGHETALAEVVARELEIDPSNVKVIYRVDTSLTWSLSSGSYSSRFAPVVASAAILAARIIKEKIIALGSALLGAGRVVYQKGVVYDEANPNRKLDLRQLASAVHWDPGGLPEGVDANLSATVFFHPPTVKAPVGDRVNSSAAYAIQAHLAVVEEAEGELRLLKYVVSHDAGRILKKELLEGQLLGGIHHGVCMALYEELKYDENASPKSLLLETYGTPDLSQFVGVDVELIHFETPVGYLPSGALGSGEGPVMGAPAAIANAVADLYKKTISSLPL

>XO family protein, gi|448730886|ref|NZ_AOMD01000030.1|, [Mo user]; [Halococcus saccharolyticus DSM 5350 (Archaea/Euryarchaeota/Halobacteriales)]
VPMSKPDQPPEVDDDDGVVDLEREDHPIEGDEAADNRTAADEHETITTETEKYDARKIVTGEARYTADYRNRFPDLAAGKVVRSDIAHGYVTDIDTSDAEAMDGVLAVITPWDDVVPDTLYSPSGQSYPEPSPWDTTVLREHVRYVGDPIAAVAATDTDTADRAARKITVEYDEREAVLDPADATDPDAPRLFEEDEVENEQAGADYERNLESHFEGEIGDPERVFETADADRVLETEWETPYQSHCVPEPHTTIAYTDEDDRYTFITATQVPFHTRRQLAHLFDVPIRDIRVTKPRVGAGFGAKQEMAIEPIAFALHRKAGVPVKLEMTRQEEFTALRFRHPTELKFRTAVDDDGDLAAMDLDARENSGAYGTHGMTVAGNIGTKALPLYPRVQDVRFAADIVHTNLPMGAAMRGYGAPQGMFVVEGHMDELARRLGEDPIAFRKRHAVREGDLDRTAAIIKEGERFNRRIRSCGIRECIERGKEAIGYDDLEQPEEDHLHRGIGMALCAQASGVAGKELGAAQLKMNEDGSFHLQVGGVDVGSGNDTMFTQIIAEVLGCVPEDVIVRSSDTDLTPHDYGAYASSTTYISGRAVKKAAEDAKERLLYWGAKMLDEPVENLETGGGEVVSEATGESVTLEEIGYESTYGDDEREQIMGGGHHSTDESPPPFGAQFVDVTVNEETGEFDLNELVFAADCGVALNPPLVEGQIEGAQHMSLELATSGTLEFDEDGQPETLGFRQYGMPRTTDHPPMETILVETHEPTGPFGAKSIGELPTNGVPPALSNAVRDAVGVRITTLPITTEKVKRALDASDD

>XO family protein, gi|344209942|ref|NC_015944.1|, [Mo user]; [Haloarcula hispanica ATCC 33960 (Archaea/Euryarchaeota/Halobacteriales)]
LPRTAAGRSMGPRAEPSRPAAVEVAAMSDDDETARADGGTASQSETVEDERFEEHPLEWDEPENNDKAPDERDSVSHRTEKYDDRKLVTGQAKYTADYEERYPDLAYAAVVRSEIPHGRVTDIDTSAAEAMDGVEAVLTPESDAVPDAKYTSAGQSYPEPSPWDMRVLNEHVRYIGDPIAAVAADDRTTASAAVEAIEVSYEEYDYVTDPEDAFGEDAPQLFEGGEVENEIVGHDYDRNRMAHIEGELGDVDAALDGETHVHETEWETIRQSHANVEKHTSLAYTNEDDRHVLITSTQVPNHTRRQLAHLFDIPIRDIRVTKPRVGGGFGGKQAMVVEPIPLALSLATDRPVLYEASREEEFYAMRSRHPMKVKAKTAVTDDGDIEAIDIYALSNTGAYGSHGMTVAGNVGSKPLPLYSKVPNVHFEADIVHTNTPQTGAMRGYGAPQGTLALEGHLDEVARDLGLDPVEFRRRHHMEVGDLDEIAGMMGGEGAERRIRSCGLDECIERGKDAIGYDDLEQPAADHLHRGIGMALSAQGTGVAGDELGAAQIMMNEDGSFHLQVGGVDIGTGADTAFLQIAAEVLGCDEADIVVKSADTDVTPFDYGAYASSTTYISGMAVKKAAEDAKERILDWGSKLLDEPTENLKTGDGTVYSETSGDSVTLEDIGYEAVYGDDEREHILGKGTHCTEESPPPFAAQFADVTVDETTGEFEVHELVVAVDCGVAINPGMAEGQIEGANHMSYEMAVSEGITLDDEGRAEVADFDEYGLPSATETPPIESILVETHEPTGPFGAKSVAEVPTNTVPPALSNAVRDAIGVRVREMPITAEKIKARLDERKD

>XO family protein, gi|448406145|ref|NZ_AOIU01000003.1|, [Mo user]; [Halosimplex carlsbadense 2-9-1 (Archaea/Euryarchaeota/Halobacteriales)]
VSSRSSGRTCTQTNSERCWARTPGRTASPRTTSPPSRRWLNTPTTRASPPSATTPASCSRPTTSTPSTTPRRSGGDSHGAVGLPLDGIPRRAFMSLAPTLSYGVRGNRDRPGRAVGGLGSDHRPGRVDRLRHGRRGDHTGDRGPLRGGDPSADHRDRRGARRRSPDRGARPTRVAPVHRHRDGLADRESHGRRRNGDAGRGGPSDRTGLRRGRDLHRPPRDDGVASAPPTGPRQRRDVLREPRRPRGGPRVTAGRSGDGGDEHAVGTSAPRTDAREKVRGRARYATDVDHPDALVGGVVRSPVPHATVAGLESAVAESMADVAAVIPRWDLPGGFDDRVRHYGDAVAAVAAETPDAVDAALDAIEYDLDPLESVHDPRESVRSDAPVVQDDPAFGQPDRHPLRVDNPDYVRNVDDYHALELGDPEAGFAAADHVHGASYRTPRVTHCNLDRHSAVAEWHGDTLRVSATLGNRGHAEETLERLFGDCDVEIERPPTAGSSFGGRSLTKLTLEPVAAALARATDRPVRLAFDRETEFSAAESRHATHLDLKAGATDDGRLTALAVDAVADTGPYPNGVGHVVLSACRGRPLDTYAVDNYRFEGVSAFTNNPPAGEYRGIGVTQITWALESHLDELARRAGFDPVDFRRRNWVAAGDDRPHADAPVSSCGLRECLDRGRGRFDELRTGPDDDAGDTVYGRGVAAGGQITTPAAGKNDDYAEARLTLAPDGSLAVRTGAIDVGQGAATALAQIAAEATGLALDRVTVEGYDPDDGVDDKYGSIANRTTYLIGAAIRDGADELGERLRARAADCLDAPAEELTVRDGRVETPDETGGAVGALVNDAVVATGRAETDTAPLSYGVHFAEVAVDTGTGAVDVTAYVGAQDVGYAINPTLVEGQIEGAVQHGVEFALTSEMRLEGGVPTNATLAEYPASSPAEMPDRLACEIIESAEESGPYGAKGVGTPSITPVAPAITNAVRDAVGERFTAAPVRDEDVLFALGGGADGDGGVAGD

>XO family protein, gi|385802382|ref|NC_017459.1|, [Mo user]; [Haloquadratum walsbyi C23 (Archaea/Euryarchaeota/Halobacteriales)]
MATDSGIGSDVQRREDRRVLLGESKGTDDINVSDALHIQFIRSQKAHARFSIDAETAREMNDVVEVFTPEDIKQCETSTPLPFRLFAAPMPGLDYPDKALWQRCFADKKAHYHGEILGLVVAETQRIARDALEAIDITYDVLEPALTPTEALASDAPAIHEEVPDNIVFSAGQGDEASVAEMFEQASYTAELEKDPQRLSPSPLEPRSAIAAYDTASGHLDFTATTQIPHAYRRLMAQMLAYPEHHIDVTVPDMGGGFGARQHPYPADVLLGWCAIELEETVRWRATRTENQLVENDGRGYEGTWEIAMADDGDLLGVRADIRYDLGAWVAWGAASLAEAGNLLMTGLYDIPTAYSHVTGVVTNTARVDAYRGVSSVPMILMLERLVSKVAKQAHMDPAMVRKQNFVEPDQFPYQAPGGALYDSGDYERNFDLGLETIDYELLREKQERLREEDRYIGIGFACATEVAGLGPASHIDAPSWGYGSVQVHPTGDVTVYSGGSNHGQGHETSLAQVAADELNIPFDDVRVIENSTKEVNEGVGTFASRTAALSGGAVTKSCRKIISKGIEVAADELAVPAEMITYDDGEFTATTENGDIQSFSFDEMASKVHLGQNIPDDMEPGLAAETYYDPENCTWPFGTHIAVIEVNPTTGEFDFLDYVATEDCGVQINPTIVEGQLIGAIAQGVGQALYEDVEYGEDGTLLSDSFRTERVGSRGGYTLPKAEHMPEITIRSTETPSPHTPHGAKGMGEMGSIAAPGAILNAIEDAIEPFDPEPMTPPISSEKIWRAINTEGT

>XO family protein, gi|307594149|ref|NC_014537.1|, [Mo user]; [Vulcanisaeta distributa DSM 14429 (Archaea/Crenarchaeota/Thermoproteales)]
MPLREHLDIVTGNSTYLDDVRFDNMAYLHVIRSPYARARITRIEGPGSRALLFLTANDIGDLLMPAVTAPNAKVVRMPVLPRNTVNFVGQPVAAVVTDSRYSLEDVADEVSIEYEPLRPVVTIDEALRNEEVIHPEIGTNISLDITLEGGDLNVFKEADVVVEREIEQARLVANPMEPKGCVVYYNGDKLLVYASTQSTFRVRSDLAEVLGLPIDKIVAKAPKNVGGGFGNKTPAYPEYVLAAIASMKLKRPVKWVETRTEHLNNATQGRGVKSRMKLYAKRDGTILGIEGEVIVNLGAYNFTINASSPIFIANLSTGPYRMLAARVRAVGVFTNTPPSGPYRGAGRPEAALIHETLIDDLADELGMDPVEVRRKNIIRDGETYKTPLGLVIDPANYQSILEDAARHYYELRSRYPGRGVSIAVFALYVSTFGGEGVRAVIGNGKLRLYIGSRPQGHAHVSAFTKYASEVFGVPEELIEVVPGDTETLNYGVGTFGSRSATVVAATITELAERVTSKLSSMGLSLIDAIKSRGVVIEEEVDYKPSIAILAPGAHVAVVDFDPETLVANVIDYYAVYNVGKPLLEEEVEAQLHGGILQGVAQVLWEGAAYGDDGTPLHSSLADYGLPSPPDVTYKVLTRGLNTPSIMPGGLRGIGEAGTVGALASTFLALEKAIRAKMNIRVKLNRMPVTPSYLHRLISN

>XO family protein, gi|332795693|ref|NC_015518.1|, [Mo user]; [Acidianus hospitalis W1 (Archaea/Crenarchaeota/Sulfolobales)]
MYVGQRIRRKEDLKLITGTGRYVDDINLNGTLYLAILRSNIPHARLKKINVEDALKLPGVVDVITGLKISVENRPNNFPMAVDEILYEGQPIAAVLAEDRYTAYDALEYISYDYEELPAVVDPEEAVKDEVKAVEGKSNIAYSKVYKGGNAEKAYESSDVKIEEKFVISRVYPAPMEPRGLVVDFQQDRITVYASTQSPHYMRSYLLSAFPEYDFRVIQADVGGAFGSKLFPYPEDYITVYASIKSRRPVKFVNTRTEELHSTYHSRGQIHHIKLGANKDGKINAVIDDIIIDLGAAWHGFYLADISGTLITGPYDIKNATSTIKGVLTNKVPLDQYRGAGRPEAAFVYERMMDILADELGIDPIELRKKNAIRETPYVNPFGLKYDSGNYLDLLNKAEGFYREMEKTAEELRKQGKKVGVGLSFYIEQNNFGPWESASVRLLSNGKVEVIIGAAPHGQGTGTGIAQIVADELQINIDDVNVVWGDTDKISNAFGTYGSRSLTLAGNAALLAARRLKENIIKLAASFLQSDPEELQYKDGKVINPKSGKMMSLAEIARMATSNLGGTWNYKAEPTLEATASFGLDNYTFPYGSHIAMAEVDETGKVKILNYVAIDDIGVVVNPMLAEGQVDGGIIQGFGEVTMEEIIYDERGNLLTSSFAEYGIPSAVEAFNMKWLYMEEGKSNAPLPAKGIGEGATIGALPAITRAIEKAVGKRITKIPVRMEELI

>XO family protein, gi|490101077|gb|APJY01000002.1|, [Mo user]; [Sulfolobales archaeon Acd1 (Archaea/Crenarchaeota/Sulfolobales)]
MLREHLKVVKGEATYTDDIGFPDTLYLGVYRSPVARGIVKSVTPPKSALLTITWDDVRAYLPVRAYEGGNVVRMPVLADGRVNFVGQPVFAFVVKDRYEVEDALDEAGAEIEPLRPIITIEEALNGEPIHGKSNVAVDVRVKGGDLEQRVNSEVEVERSITLHRVVANPIEPKGVIVRWEGDRLFVIGSFQSAFRVRADLQETLGMPPEKITVVSAPNVGGGFGNKISAYPEYALAAIASRKLGRPVKWIETRQEHLLSPIQGRSMRATLKLHARRDGTVLGISGEIVIDGGAYMMGIGPVFPNFIINMLPGPYKMRFIDVRGMMVYTNKPPYGAYRGAGRPEAALLHESLMEALAEELKLDPAELRERNLVESGESHTLPTGLKLDPAGYREVFAKAREVYERLKREGKRPVIIAFFNYVSNPPGEGAKVVVGKGRVKVYAGSGPHGQAHWSTFARVVAQRLGVDENIIDVNLNSTEVIKEGVGSFGSRTSSAGVNAVLSAVEGLLHILKEEGVTLGQALNSYEEYSYETFAKADSVVTPGAAVAYAEADGELCKAYVRELHVFLDVGRILIRSEVEGQVIGGAAQGLAQVMYEKADFDEYGNPKYSSISDEGVPSSADVTWRTYVHPMEVYPTNLLGGARGIGEAGTSAGLAAGALAVERALGRRLSELPLDPSTLC

>XO family protein, gi|354609336|ref|NZ_AGIR01000001.1|, [Mo user]; [Halobacterium sp. DL1 (Archaea/Euryarchaeota/Halobacteriales)]
MSGAESPTEPGTETDTHVERESFVGSGLERVEDHRILTGEAEYIHDIEPEGTVHMALVRSVHPHAHIEDVDTSAAEDHPDCLLALTIDTLKAEYEPMPCGLKGFEEWSLADDKVRFVGEPVVAVVAKDRYAAEDIVDLVDIEYDQLDPVVDPLEAREDETLVHEHYGSNVADSETLDFGDVEGAFEDADNVIEREYSWGRISGVPLETAGVVATYDTDRDAFDIDCNIQLHTLVDDTIYEPLGYPPEKVNLEVPPDVGGSFGTKIAIHRYCTLAAMASHQLDGRPVKFVEDRVENLQGGDMHSSDRDYRVRLAYDDDGTIQGLDTWFVDDFGAFPHYPVNQALKPLSVVTNAYDIDNVRYDYEVALTNKTAQTAYRGFGVPPHLHALEMVVDEAARELGVEASDLRRLNLIQPEDMPFRLPTHNIYDSGDFPAALDRIEEIVEEREVCEGGLLDPDVVEQKREEGKYRGYSPTVHIEPGVSGSDWTDRQRTDKDALEAREREDVSELPEHFRIELLDDGTVQSYLATDTSGQGHQTLVTQLLADGLGVLPSDIEVGYLDSVTAPTEYGTAASRMAVMLSGATDGAAEKLRENCRKLAAQREFGCDVDDVVYRDGGVERADGSERLTLAELAELDSGQKNERLTRVSYDYEHPTTSLPEFDEALTRKFPVYPTAAFAANAPIVEVDTNTGEVDILKFYSLRDCGTRLNPTIVDGQAHGGLAQGLGAALMEEFQYDDEGQPQAITMFEYLLPSTKNMPDVELEHSETPSPFTVTGAKGTGEGGMIDGPAAIASSINAALEDQQFVTDQIPMTPHRVRKRLRDAE

>XO family protein, gi|448301011|ref|NZ_AOHW01000040.1|, [Mo user]; [Natronorubrum tibetense GA33 (Archaea/Euryarchaeota/Natrialbales )]
VLTNLYRRERTDVPATVRLSSRLKRVSCERPFDRHRTGSSGGRRRRDGRLYCRQLGRPPIYRSKRYAPMSDAESSDAEQGVKLDADDADGDTGETYTGSREMRREDAALLTGRAEYTDDHEPPGTVSLAFVRSEYGHADLKEIDTSAAEAIDGVLGAYTWNDIEASPSPGRLPLSGLEEDIPAHPVLATDRVRYHGQPVAAVVAEDRYRARDGVAAVDIEYKPLEAVVDPQEAATDPNAPQLFAEAPDNVATAAELGDADATDEAFAAADRTVEIELTNNRLIPSALEPRAAVAEFDSDEGFTVTMTSQSPHGHRRKLAHSLGVREGEIRVVSPHVGGGFGHKGHHHPGEAMAAWCARELERPVKWTATRSENYLEGAHGRDHRTTATLAIDDDGTIRGLSAETYANVGGYGLGSGAAMPARYGRLLSSQYAINAIHCETHTVFTNTAPIHSYRGAGRPEAIYVIERLVDVAADELGMDPAELRRRNLIPSGAFPYETPVGATYDSGDYEPAMAKALDAIGYDDLRDRFGTNWNRSSEAIENGEMDDGRLRGVGIANYVESTGGGFESGLVRVLPDGDVNVYAGTHSHGQGHETTYAQLVADALSLPLDRIHVSEGDTDAIPTGTGTFGSRSTIVGGNAVVTSAETVLSKARRIAAAELEADPERVAYDDGTFTVSGTDGPGAGESGARGDETVSFAAVAGTAYSRGLPNGLEPGLEATTFYELDGTAYTFGTHACIVAVDPATGDVELERYLAVDDCGERVNPTIVEGQVHGGVAQGIAQARYEQVAYDEDGTLLTDAMDSYGVPRAADLPPIETDATVTPSPLNALGVKGIGEAGTIAAPPAVVNAVCDALDVVHIDMPLTEERVWQAVSDERGDVIE

>XO family protein, gi|448417688|ref|NZ_AOIV01000027.1|, [Mo user]; [Halosarcina pallida JCM 14848 (Archaea/Euryarchaeota/Halobacteriales)]
MSIESLDPDDVDAADILGSAIERREDPALITGEAEYTDDIQLPEMLHMAILRSQHGHAEISDVDTGAAEEMDGVVAVYTHDDVADEAVSRDGSLLIPTGWLLDSLRQVDHPVLAKDKVRYQGDAIAVVVAEDRYVAHDATNAIDVDYERLDASADPDAALDGEAGQLHDDAEGNVAFDWEIGDEERTEEAFDDAAHTVSLDLENQLLIANAMEPRAAVADYHPGTDELDVFMTSQNPHLHRLLMSGVIGHPEHKLRVKAPDVGGGFGCKIHHYADEALVALVARDLERPVKWTSTRTEGYKTDAPGRGHVTTAELAMDDDGNITGLRVDTKANLGAYLSTFAPAVPTYLYGTLLSGQYDIPAIHASVTGAYTNVPPVDAYRGAGRPEASFLVERLASLGAREAGIDPAEFRKKNFVPDNAFPYQTQVAVEYDSGEYGKPMEKALETVDYDAFRERQEEAREEGRYLGIGFSCYIEACGLAPSELAGQLGAQAGLWESSLVRFHPSGTVTAFCGTSGHGQGHGTTYAQIVANELGIPYEDVEVVEGDTDEIPQGMGTYGSRSAAVGGSALVKSSQKLVEKAREIAAHQLEADPADVEFEGGEFGVSGTDRSLGIKEIAQQSYLAHDMPDDMEPGLEATSFYDPDNFVFPFGTHVAVVEVDPESGEIEFENYVAVDDVGNQINPKIVEGQIHGGVAQGIGQALYEGAVYDGNAQLLTGSMQDYAVPKSLHIPDMETESTVTPCPHNPLGVKGVGEAGTIAAPQAVVNAVTDALEPFGVDTVEMPMTAERVWNAVNEQATADGGDAADATDADTATDADADTGGEN

>XO family protein, gi|448305049|ref|NZ_AOHX01000041.1|, [Mo user]; [Natronorubrum sulfidifaciens JCM 14089 (Archaea/Euryarchaeota/Natrialbales )]
MSSDSERFAEAEDGGPQPEKHCGHGRGGMGEDVKRKEDQRFITGRGNYVDDIKKPDMLHCEIVRSPHAHARIENIDKSRALDVDGVVAVLTADDLREYDLATMPTLMADTQDVLVNDKVKFQSQEVAAVIATDRYTAKDGAQKVVVDYDVLEPVVDAEESLEDDAPLIRDDIEGQEDNHCLDWETGDEEATAEVFEEADVTVKEQMLYQRLHPAPIETCGALGDYDPGKDKLTVHMTSQAPHIHRTLFAQVSGIPEHKIRIVSPDVGGGFGNKVPIYPGYVVAAAASYVLEQPVKWVEERSENIQSTGFARDYDMTGELAATDDGEILAVRTDVLADHGAYNAVAQPSKFPAGFFNIFTGSYDIDTAYGSLTAAYTNTAPGGVAYRCSFRVTEAVYLIERMVKVLADELGMDPAEIRRKNFIQPEQFPYESPTGWNYDSGDYEGALDKALEMADYDHYREEQQRRIDEDADTLLGIGISSFTEVVGAGPGKTCDIAGVEMFDSAEIRVHPTGNATVRVGVQTQGQGHETTFAQIVAEELGMDVDDITVEHGDTDTDPYGLGTYGSRSTPVAGAAAAVASRKVREKAKAIAANELEAAEEDITWDRETGEFHVAGAPDRSITITEIAAGAYMNHPSSEEPGLEAVNYYDPPEMTYPFGSYIVVVEVDRETGEVEFEKFVAVDDCGNRINPMIIEGQIHGGLAQGIGTAMLEHVTFDDNGNVTGGDFMNYLLPTSMEIPNFETGHTVTPSPHHPIGAKGVGESPTVGSPPAIVNAVVDAMSHAGITHVEMPMTPDTVWEKLDEAGLSTDPADYVSLEFEDQSSDTTADD

>XO family protein, gi|352681234|ref|NC_016070.1|, [Mo user]; [Thermoproteus tenax Kra 1 (Archaea/Crenarchaeota/Thermoproteales)]
MNYVGRPLPRLEDYRLLYGGARYLDDIELPGQLYAGFVRSPYAHARVRRVDAADALAMPGVVAVFTPSAGRPFVLAPGGKVRYQGEAVAMVVATDRYLLYDALERVVVDYEPLPAVLDPRRAMEPGAPIIDEERGTNVARRERYTAGDARRALESSDRVVEEELYVDRVVPSPMEPHGVLAAYDGANLLVYDSTQKPHVVRRELARALDIPMSSIRVVQPDVGGAFGSKIQVYPEEVNVAAAAMALRRPVKWVATRSEDFRMSTHGRGLILRYKAGFTKDGVLKAIAGVVIADAGAYDWFALDLASTAATMLPAAYKVADLDLEAVSVLTNKPPLGPYRGAGRPEATFFIERIMDLIADETGLDPIEVRRRNLVERAPYRNPFGLEYDSGEYIAALEKGLERLGYREIVKWAEEEAKRGRYIGVGAAFYVEITTYGHEVAKVRAERDGSITVAVGIAPHGQGDATGIAQLVADELQLPIEKVRVVWGDTDAVPDGLGTDGSRSLTAGGSAAILAREEAVGGAEEGCGGALGRTRRVRRRSLQVGRQKHIVGRSCGGRLPRKGQGPSGGAGGIQGQGHVPLRRRRRCRRAGPGDRAGQTSVVQVLRRYWRCGKPAPRSGADTRRRAPRDLAGALRGGCIRPRRQSRYAQLRLLPHPQGCRGAALRELLPRGPPRLGASNGH

>XO family protein, gi|684138142|dbj|BBMP01000006.1|, [Mo user]; [Halococcus sediminicola CBA1101 (Archaea/Euryarchaeota/Halobacteriales)]
MPTDHPKEAFGSAVERREDAALVTGEAEYTADISLPGTAHAAILRSRYAHARIENIDTSDAEAHDGVIAVYTGADIDESGVPNDIPTAWLLPGLVTPQYKILATDKTRHTGDGIAVVVAEDRYIAQDALGLIDVTYERLDAVTDPAAAVEESAPTVHEEAPDNVAFDWELGDGDAVDEAFETAAHTAEVDLVQQRIIPNAMEPRAALADFDTATEKLTLWMTSQNPHLHRLLLSTGTLGLPEQKIDVIAPEVGGGFGSKIYHYPDEAVVAWCSMQLGRPVKWQATRSEGYVTDCHGRDHVTEGAIALDEDGNITALRVETHAGLGAFLSQFATATPSYLYGTILSSEYDIPAIHCRVVGAFTTTTPVDAYRGAGRAEGIYVTERLVDVAAREADFDPVELRRRNLIDADDFPFETSVAVVYDSGDYEKAMDEALDIVGYDDLRERQEELRSEGRYLGIGVACFVESAGLAPSQTAGELGSQAGLWESGLVRVHPTGTATVFCGTADQGQGHRTTYAQIAATELGIPYEDIEIVEGDTDQIPEGRGTYGSRSAPVGGGAIAQSAGKVVEKARTIAAHQLEADVGDITFEEGAFEVAGAPERSLTIQEVAQQAYLAHDMPDDVEPGLEATSFYDPENFTFPFGTHVAVVEVDPESGEIDIERYVAVDDCGKQINPMIVEGQIHGGIAQGIGAALFEGAVYDDNGTLVTGSMQDYTVPKAGQLPNFETGTTETPSPHNPLGVKGVGESATIAAEPAMVNAVVDALEPFGIDHLDMPLTPEKLWRATNENP

>XO family protein, gi|448413036|ref|NZ_AOIU01000048.1|, [Mo user]; [Halosimplex carlsbadense 2-9-1 (Archaea/Euryarchaeota/Halobacteriales)]
VWVLHERVRHVRPGPARGQPGPVTGGDGGAPLLEHLPVYRVPEHLRRGGAGGRQDGGRLMSKPESATLDGEVTEEADEETFTGTGLNRVEDRRILTGRAEYIHDVTPEACRSMGLLRTTHAFADIVDIDTSAAEDHPDCDLVLTAEDIAEEYNPMPCGLDEMSEWALARETVRFVGEPVALVVASDRYVVEDLIDRIDVEYETREPVTDPVEARQDGTLVHEDLGTNVPDGERLTFGDVDAAFEDADNVLENQYSWGRISGVPLETAGVVAEYDEETDSFEIDCNIQLHTLVDDTIYEPLGYDPDDVALNVPPDVGGSYGTKIAIHRYCTLAAMASQQLDGRPVKYVEDRIENLQGGDMHSSDREYMMRLAYDDDGTIRGLDVNFVDDFGAYPRYPVNQVLKPLSVVSNAYDVDHVRYNYELVLTNKTAQTAYRGFGVDPHLYALETAVDEAAYDLSMDPYEFRHRNLVQPDQMPYKLPTKNIYDSGDFPEALSRIRDLVENEERTEGGLLDPELVEERRADGKYRGVSYTVHIEPGVSGADWTDRQRSDREELADREMDDVDELPEHLRCELRADGTVRASLATDSSGQGHQTLVKQLLADELEVLPSDIDVDYLDSVEAPTEYGSAASRMAVMLSGAAEGLGERLRNNLEGLAARHWAVDRDEVTYSDGGVEREDGDERLTRADLAAIDAETDGDRLTYAEYDYEHPALDVEAFGEAFTGKYPVYPTAAFAANAPIVEVDAETGQVDVLKIYSLRDCGTQLNPTIVEGQAHGGLAQGIGAALLEEFPYDDSGQPKAVTLFDYLLPSTKNIPEMHLEHTETPSPFTATGAKGTGEGGMIDGPASVATAVNRALEPLDIVADRIPITPDRLRRKLREQ

>XO family protein, gi|743692101|gb|JXAO01000002.1|, [Mo user]; [Haloarcula salaria H5-DGR (Archaea/Euryarchaeota/Halobacteriales)]
VGPESVTRARPLRRRPGRRCRGRRPGNGRPRRTENRDRVPGAGRCVRPRRSPRRGRATTVRGRRRGEQAVGCRLQPKLESHFEGELGDVEAAFERASNDDDRHVIETEWETPYQSHCVPEPHTTIAYTDEDDRHTFITATQVPFHTRRQIAHLFDVPIRDVRVTKPRIGAGFGSKQEMAIEPIAFALHLAAGRPVKLEMSRQEEFTALRFRHPMRMRMRTAVTDDGDIEAMDLYTLSNSGAYGTHGMTVANNVGTKPLPLYPRVPNVRFAGDVVHTNLPMGAAMRGYGAPQGHFAVEAHMDEVARRLDFDPIEFRLQNAVREGDLDRSVAILKDGDRFTRRIRSCGIRECVDRGKAAIGYDDLEQPDEDHRKRGVGMALIAQGSGVAGKELGAAQVQMNEDGSFHLQVGGVDTGTGADTMFSQIAAEVLGCTPEDVVVIAADTDLTPFDYGAYASSTTYISGRAVKNAAEDAKERLLEWGSKLLDEPPDVLDTGDGGVFSERTGNRVSLEEIGYEATYGDDKREHILGDGNHSTDESPPPYGAQFVDVTVDTETGEYELNKLVFAADCGVAINPALVEGQIEGGEHMSLEYATSGDLTFDEEGNPEVLGFRQYGMPRTTDHPETETILVETHEPTGPFGAKSIAELPTNGVPPALSNAICDAVGVRLTELPFTAEDVTAALDEQSAGDG

>XO family protein, gi|448728488|ref|NZ_AOMD01000006.1|, [Mo user]; [Halococcus saccharolyticus DSM 5350 (Archaea/Euryarchaeota/Halobacteriales)]
VVEKAKKIAAHHLEAGEEDVEFANGEFSVTGAPERSMHIQDVAQQSYLAHDMPEGIEPGLEETSFYDPDNFVFPFGTHIAVVEVDPDSGEIEFENYVAVDDVGPQINPKIVEGQVHGGVAQGIGQALYEGAEYDDNAQLVTGSMQDYTVPKAEHIPEMETDSTVTPSPHNPLGVKGVGEAGTIAAPQAVVNAVTDALQPFGVDHIDMPLTSEAVWRAVNDPTATDEDGAGGEAVADGGDEAASDDAAAGGGDD

>XO family protein, gi|354609336|ref|NZ_AGIR01000001.1|, [Mo user]; [Halobacterium sp. DL1 (Archaea/Euryarchaeota/Halobacteriales)]
MTIDSVDPDDVDAADILGSAIERREDPSLITGDAEYTDDIELPNTAHMAILRSRYAHADIEDVDTSGAEEMDGVIGAYTHEDLARDDTPGNLPFMLPVAWLLPSLNDVDHPILADGRVRYQGDAIAVVVAEERYLAHDALDEVDVDYERREAVTGPGEALADDAPGLHDDAEGNVALDWEIGDAEKTDEAFADADRVVEFEADNQLLIPNAMEPRAAVADYTPGDDELEVFMTTQNPHVHRLLMSGVLDHPEHKLRIKAPDVGGGFGSKIHHYADEALVAWTAKHLERPVKWVATRSETYMTDAQGRGHETTAELAVSDDGDIEGFRVDTQANLGAYLSTFAPAVPTYLYGTLLSGQYDIPAIHCSVEGAFTNVPPVDAYRGAGRPEASFVVERMMHLAARELDMDPTEFRRRNFVDSEDFPFETQVAVVYDSGDYEKPMQEAKDLVDYDEFRERQEQAREEGRYLGIGFSCYIEACGLAPSELAGQLGAQAGLWESSIVRFHPSGTVTAFCGTSDHGQGHGTTYAQIVANELGVPYDDVDVVEGDTDEIPHGMGTYGSRSAAVGGSSLVKSAEKVVEKGKRIAAHQLEADPDDVEFADGEYSVAGAPDRSMGIQDVAAQSYLAHDMPEGEEPGLEATSFYDPDNFVFPFGTHVAIVEVDPESGEIEFERYVAVDDVGNQINPKIVEGQIHGGVAQGVGQALYEGAEYDENGSLLTGSMQDYAVPKAEHIPEMETESTVTPSPHNPLGVKGVGEAGTIAAPQAVVNAVSDALEPFGVDGVEMPMTEERVWRAVNDQATADGSGERGDADADEGGET

>XO family protein, gi|332795693|ref|NC_015518.1|, [Mo user]; [Acidianus hospitalis W1 (Archaea/Crenarchaeota/Sulfolobales)]
MQYIGKPIRRIEDPRLISGKGSYVDDIKLPGEMFVAFLRSTKPHAKIHVKKTDNIFTGDDINPGKDFPIASRETTYVGQPIAAVIAKDRYEAYDLLESIEVEYEDLPYVLDPAEAIKDEVKVYSGLKSNIYFQKTFSSGNPEKILSESLTLEGELINQRVIASPIEPRGILAYFDGQRLNVWASTQSAHFMRRNLVEFLGFTNIRVIQPDVGGAFGSKIITHPEQYAVAKLAMKLGVPLKWVPTRTEEMISAGHGRDKRFKFKVGFTRDGKITALVGTIIGDLGAPYADANDDESGNVLSTSRMILGPYKIRDALITSYAVHTNKVPTTSYRGAGRPEATYFIERIVNMIANELNMDPIDIRLKNVIRPEEMPYESAFGITYDSGNYVEILNKAREYYNELKSEAGKDECVGLAMYVEITAFGPWEVARVFAKSDGKIIAITGSGPHGQGDATGFAQIVAETLQIPIENVEVRWGDTDIIEDGIGTWGSRTITVGGSAMLKASEELKRRLIEAAAKMLQADVEEIDYSEGKFTNKKSGKSATISEVISFAYKNGISLDVTYVYPVSKPTTPYGVHMALVSVDKELGKIKVKKYIAIDDIGKVINPLTAEGQIHGGVMQGIAQALYEEAIIDPQGNLVNSNLDDYAFPTAVESPKYTWTYIERGLSNHPTGSKGVGEAGAVVSTPVIVNAVENCLGKRIYKIPIKPDEL

>XO family protein, gi|18311643|ref|NC_003364.1|, [Mo user]; [Pyrobaculum aerophilum str. IM2 (Archaea/Crenarchaeota/Thermoproteales)]
MKYVGRPIPRFEDDVILSGRAQYVDDIVLPGMLYAGFVRSPYAHARVLRVDLSDAAKQKGVVAVFGPEEMGFAPGGKVRYQGEAVAMVVAGDRYLLYDALEKVVVDYEPLPAVLDVFEALRPGAPLVDENLGTNIAHEEVYEGGDVDSAMREAEVKIEERLTIQRVVPAAMEPRGVVAAYDGDMLTIWSSTQVPFDIRKEVAKALDIPLVKVRAVQPFVGGAFGSKLIVYPEEIWVSKAAYLLKRPVKWVATRSEDFKTTTHGRALILDYRVGATRDGRILAIEGTVYADAGAYYWGEGLADTAARMLPGPYDIRNGRVKAVAVLTNKTPLSAYRGAGRPEATFFIERIMDRLADELGIDRVEIRERNLIRQLPYTNVFGITYDTGDYLTTFKQGLERLGYSQLKQWAEEELKRGRVVGVGFSVYVEITTFGYETAILRAERDGTFTLYTALTPHGQGLATALAQIVAEELDVPIESVKVVWGDTALISDGIGTMGSRSITAGGSAAILAARRLKEELLKAARKVLGCDPEYSGGKFSCGGKSATVKDVVRAVYRGEAEAQLTVEAIYHADSTFPFGVHLAVVELDPETGFVKPMLYKSYDDVGVVVNPLLASGQITGGALQGIAQALYEEVVYDESGNLITSNLAFYYVPTAAEAPKYEVYFAESPHRSKHPTGTKGIGEAATIASTPAVIAAVEDAVRRIKPGVRINKTPVTPEFLWRLLR

>XO family protein, gi|449066047|ref|NC_020246.1|, [Mo user]; [Sulfolobus acidocaldarius N8 (Archaea/Crenarchaeota/Sulfolobales)]
MTYTGKSIKRLNDDKFITGRSNYIDDIKIPSLYAGFVRSPYPHAIIKRIDATDALKVNGIVAVFSGKDINPMLKGGVGVLSAYVNPSLFRFKERKAFPEDNKVKYVGEPVAIVIGQDKYAVRDAIDRVNVEYEQLKPVIKMEDAEKDEVIVHDELKTNVSYKIPFKAGDIEKAFSQADKVVKVEAINERLIPNPMEPRGILSVYDGNSLSVWYSTQVPHFARSEFARIFGIPETKIRVAMPDVGGAFGSKVHIMAEELAVIASSILLRRPVRWTATRSEEMLASEARSNVFTGEVAVKKDGTVLGIKGKLLLDLGAYLTLTAGIQPTIIPVMIPGPYKVRDLEIESTAVYTTTPPITMYRGASRPEATYIIERIMSTVADELGLDDVTIRERNLIDQLPYTNPFGLRYDTGDYIRVFKDGVAKLEYNELRKWAQQERSKGHRVGVGLAFYLEICSFGPWEYGEIKVDNKGNVLVITGTTPHGQGTETAIAQIVADALQIPIEKIRVVWGDTDIVEGSFGTYGSRSLTIGGSAALKVAERVLDKMKRAAASYFNADVQEIRYENEEFSVKNDPSKKASWDEIASLATTKEPIVEKIYYENDVTFPYGVHVAVVEVDDLGMARVVEYRAYDDIGKVINPALAEAQIHGGGVQGVGQALYEKAIINENGQLSVTYADYYVPTAVEAPRFISYFADKSHPSNYPTGTKGVGEAALIVGPAAIIRAIEDAVGARFTKTPTPPEEIYKAIMSKK

>XO family protein, gi|449066047|ref|NC_020246.1|, [Mo user]; [Sulfolobus acidocaldarius N8 (Archaea/Crenarchaeota/Sulfolobales)]
MPKYIGKPLKRIIEDPPLVTGRATFVYDLDLRGTLYASFVRSQYAHAKIKSVKCPEGSMCFTSHDLPKAITGIARNEAVYQGQPIAVVLTNDEYKARDLAEEVEVEYEPLPSVIDVEEALSNKERAMSELESNIVLQDEVNVGDIQSDFKRAYKIIEGELINQRVIPSAMEPRGAFAQFDGKRLTVWSSTQTPFDLKKSLSEILSEYGVNDIRVIQPYVGGAFGSKIINYAEEFVVAYLSVVTKRPIKWFNSRTEDMMTTNHGRDMRLRFKAAFDSEGKLLGIEGTLIHDLGAPFEDINRDSFWMTTTAARLLIGRYKVNSLKIRVLGVATNKAFIGAYRGAGRPEATYFIERILTLGARELGLDQYEVRERNVMDDVNFTKLPTGLTYDSGKYKELLRIAKPYYNDLIKRRDSLRSKGKLAGVGVAIVSEIASFGPYSTAKVKVLPNGRIQVITGTTPHGQGDATAFTQIAAEVFDVDPSNVDVLWGDTDLISDGDLTAGSRTITVGGSAVYEAAVRLKEKLLKVVSEKMGVRAEEIEYREGKFIHEDKTMSLWEAARTSMFMGVLPEQDYSYVMNLYTSPYGVHMVLVEVDRDTGFTRVLDYKAFDDVGVVVNPLLAEGQTHGGALQGIGQALYEEAVYSQDGNLLTSNFSDYVLPTAVESFNVEWKSFGLTKSDTPIGSKGIGELPTIAGTPAVVSAIEDAIGKKIYTMPVKPELVLKLLGE

>XO family protein, gi|24473558|ref|NC_003106.2|, [Mo user]; [Sulfolobus tokodaii str. 7 (Archaea/Crenarchaeota/Sulfolobales)]
LRKALYLINKYSSNMKLREHYSIITGKSVYTDDINFPDMLYLGVVRSTYARAIVKSYTEPSGVELFLDWNKVKTYMPVRPDPRAKNIVKMPVVSDGRVNFVGQPIVAFVVKDRYEIEDKIDEVAVDYDPLSPVLTIDESLKNEEKIHTNGNIAIDLDLSGGEVEKRLTAEVTVEREILQDRIVVNPMEPKGVIANFDGDKLYIIGSFQSSFRIRSDLQEALGLPPEKIIVKSAPNVGGGFGNKVPAHPEYVLAAIASMILRKPVKWIETRREHLTNPTQGRGVKSKVKLYGKRDGTILGLEGEVIVDLGAYAYTINTTTPAFIAGLLNGPYKMRFMKIRALGVYTNKPPTGPYRGAGRPEAALITETLVEDFAEAIGMDSVEVRKKNFLDGEFITPLGIKIDKADYTGLIERGEKIYRSLKEKYKDKGIALIAFTEVVRASPGEGAKIRVGKGKVELFVGTGPHGQAHQSTFALLASEVLGLPPEKINVTLNDTENVKEGIGSFGSRSAAAGGSAVIEVCKGLLEVLKKKGKTLEEAINSDEYTEVETFYKTSDIYTPGVHIAVVDIDETYKPRVVEYYAIDDVGRAIIKDEVEGQIVGGILQGISQVYLEWAPYDENGNPIYASIAEAGVPTSLESDYKLTLEFVETPANLPSGARGVGEAGTTGALPATFIALEKLLKRKFNKTPILPSELITP

>XO family protein, gi|448642337|ref|NZ_AOLR01000030.1|, [Mo user]; [Haloarcula sinaiiensis ATCC 33800 (Archaea/Euryarchaeota/Halobacteriales)]
VEVAAMSNDDETAKADGGTASQSETVEDERFEEHPLEWDEPENNHKAPGERDSVSHRTEKYDDRKLVTGQAKYTADYEERYPDLAYAAVVRSEIPHGRVTGIDTSAAEAMDGVEAVLTPESDTVPDAKYTSAGQSYPEPSPWDMRVLNEHVRYIGDPIAAVAAEDRATATAAVDAIEVSYEEYDYVTDPEDAFDEDAPQLFEDGEVENEIVGHDYDRNRMAHIGGELGDVDAALDGDTHVHETEWETIRQSHANVEKHTSLAYTNEDDRHVLITSTQVPNHTRRQLAHLFDIPIRDIRVTKPRVGGGFGGKQAMVVEPIPLALSLATDRPVLYEASREEEFYAMRSRHPMKVRAKTAVTDDGDIEAIDLYALSNTGAYGSHGMTVAGNVGSKPMPLYSKVPNARFEADIVHTNTPQTGAMRGYGAPQGTLALEGHLDEVARDLGLDPIEFRRRHHMEVGDLDEIAGMMGGEGANRRIRSCGLDECIKRGKDAIGYDDLEQPDADHLHRGIGMALSAQGTGVAGDELGAAQIMMNEDGSFHLQVGGVDIGTGADTAFLQIAAEVLGCDEDDIIVKSSDTDVTPFDYGAYASSTTYISGMAVKKAAEDAKERILDWGAKLLEEPVDVLETGDGTVYSERSGNSVTLEDIGYEAAYGDDEREHILGKGTHCTEESPPPFAAQFADVTVDETTGEFEVHKLVVAVDCGVAINPGMAEGQIEGANHMSYEMAVSEGITLDDEGRAEIADFDEYGLPSATETPPIESILVETHEPTGPFGAKSVAEVPTNTVPPALSNAVRDAVGVRIREMPISAEKIKAKLDERKA

>XO family protein, gi|352681234|ref|NC_016070.1|, [Mo user]; [Thermoproteus tenax Kra 1 (Archaea/Crenarchaeota/Thermoproteales)]
LAELKRAAEELLGGPAEYAGGVFKSGDKSISLGDLVEAVYRGKVKAQVEALEVYKAKATFPYGVAVVAVELDPETGLVRPLLFKSYDDIGVVVNPLLVAGQIHGGALQGISQVLYEEAVYDQDGNLVTPNFAFYHIPKAVEAPRYENFFPEAPHASAHPTGTKGVGEAPTISAAAATIRAVEDAVRRASGRRIRLRSTPVRPEELYRALKT

>XO family protein, gi|384432549|ref|NC_017274.1|, [Mo user]; [Sulfolobus solfataricus 98/2 (Archaea/Crenarchaeota/Sulfolobales)]
MEETLPPIGVHGMGHKIRRKEDVRFLMGKGTYVDDIKLPNMAYLVFVRSPYAHAKIKKINVEKAKSIPGVIDIITGEELDKAGLAWIPTLMGDKMMVLPTDKVVFQGQEVVAIIAEDKYAAMDAANQVEIEYEPLEPVIDPKKALEPNSPIVRPDKKSNLVFRWEAGNKEVTEKIFKEADIVVSQDFYYQRLHVAYMEPVGSIAHYDPVSGKLTLWMTTQAPHVVRTVFSMVTKIPENKIRIVSPDIGGGFGGKVYVYPGYVVSAYASVKLGRPVKWINTRSEDMRSTAFARDFHIHGELAAKKDGTILGLRIKVISDHGAFYGDANPSKFPAGLFSICTGAYDIKAAYVEVTGAYTNKPAGGIAYRCSFRVTEASYTIERLVDILAHELHMDPAELRLKNFIPPEKFPYRSALGWTYDSGNYASALKKAMEKIGYYELRKEQEEKRKKGELMGIGISTFVEIVGAGPADLFDIVGIKMFDSAEIRIHPTGKVIARFGTRAQGQGHETTYAQIISEILGIPVEDIIVEEGDTDTCPYGLGTYASRSTPTAGAAAAVASRKILDKAKKIAAHLLEAREEDIVFEKGKFYVKGYPDKYKTIQDVALAAYTNPPPNVEAGLEAVTYYNPPNMTFPFGAYICVVDIDKGTGQVKVRRFVAVDDCGNIINPVIVDGQIMGALTMGFGTAFMEEIRYDENGNIYGGSFAEYLIPTAVETPKWELDKTVTPSPHHPLGAKGVGESATVGSPAAFVNAVVDALWDLGVKHIDMPIWPWKVWKVLKEKGVASDE

>XO family protein, gi|448737274|ref|NZ_AOMF01000145.1|, [Mo user]; [Halococcus thailandensis JCM 13552 (Archaea/Euryarchaeota/Halobacteriales)]
MSKPDDASSSERQHAAAAESEHPMEIEEAPNNRKPASERQTIAEREEKDDARKIVTGESKYTADYAQHFPDLAAGSVLRSDIAHGRVTDIDASAAEEMDGVYAVITPDSEEVPDKPYTSSGQPYPEPSPWDLHVLRREVNYVGDPIAAVAAVDGDTADRATRAIDVSYEEEEAVFDTAAATKPDAPQIHDPDNIENKQSGADYERNIEAHIEGEIGDVAASFEAAADSDDRIVTETEWELPYQSHCVPEPHTTIAHRDEDDRYHLITSTQVPYHTRRQLSHLFDVPIRDIRVSKPRIGAGFGSKQSMLIEPITVALMEAAGRPVKLETTRREQFYAMRSRRPARVRMRSVVTDEGDVEALDLSAVTNSGAYGPHGLTVSSSVGSKPLPLYTHAPNIRFEATAVHTNLPVAGAIRGYGAPQGHFALEGHMDEVAHELDMDPLELRARNRIEEGDIDDASGVLSDGEHTRRIRSCGLGECIDRGKEAIGWDDVEQPDEEHLHRACGVALTAQKSGVAGDELGAAHIKMNEDGSFILQTGAVDIGPGADTAMAQIAGEVLGAPPEDVLVQASDTDISPFDYGAYASSTTYITGQAVKKAAEKARTQLLKFAAKLLDEPPETLEARDGAVHAERTGESVTLEEIGYGSIYGDDERAQVMGEASHSTDESPPPFGAQFVDVTVDDRTGEFEIHDLVYAVDCGVAINPDLVEGQIEGALHMSYEHAVSSGYSFDEDGTPETLGFRDYGMPTADDQPPIESIIVETHEPTGPFGAKSVAEIPVNGVPPALSNAIRNAVDVRVSDLPITAEKIAAKLDTADEAAD

>XO family protein, gi|145590267|ref|NC_009376.1|, [Mo user]; [Pyrobaculum arsenaticum DSM 13514 (Archaea/Crenarchaeota/Thermoproteales)]
MKYVGRPIPRFEDDVILSGRAQYVDDIVLPGMLYAGFVRSPYAHARVLRVDLSDAAKQKGVVAVFGPEEMGFAPGGKVRYQGEAVAMVVAGDRYLLYDALEKVVVDYEPLPAVLDVFEALRPGAPLVDENLGTNIAHEEVYEGGDVDSAMREAEVKIEERLTIQRVVPAAMEPRGVVAAYDGDMLTIWSSTQVPFDIRKEVAKALDIPLVKVRAVQPFVGGAFGSKLIVYPEEIWVSKAAYLLKRPVKWVATRSEDFKTTTHGRALILDYRVGATRDGRILAIEGTVYADAGAYYWGEGLADTAARMLPGPYDIRNGRVKAVAVLTNKTPLSAYRGAGRPEATFFIERIMDRLADELGIDRVEIRERNLIRQLPYTNVFGITYDTGDYLTTFKQGLERLGYSQLKQWAEEELKRGRVVGVGFSVYVEITTFGYETAILRAERDGTFTLYTALTPHGQGLATALAQIVAEELDVPIESVKVVWGDTALISDGIGTMGSRSITAGGSAAILAARRLKEELLKAARKVLGCDPEYSGGKFSCGGKSATVKDVVRAVYRGEAEAQLTVEAIYHADSTFPFGVHLAVVELDPETGFVKPMLYKSYDDVGVVVNPLLASGQITGGALQGIAQALYEEVVYDESGNLITSNLAFYYVPTAAEAPKYEVYFAERPHPSRHLTGTKGIGEAATIASTPAVVSAVEDALRRIKPGVRIEKTPVTPEDVWRMLR

>XO family protein, gi|55376579|ref|NC_006395.1|, [Mo user]; [Haloarcula marismortui ATCC 43049 (Archaea/Euryarchaeota/Halobacteriales)]
VRLLYGPRRRRTGEILRRAGDESTGHIRRDNRRPGRTGRPASGATGIRRQYCATVWLLYPGDDHALDGAAGDEPEPDRTGGPGSPVGQPLSVYWLQENRRSGARRRRADGQRHSRRRRWWAGNGWRRRGRHGDRVFTRRLRLHGGRSVSDSDRVRETSKQPEGTERTESDPAEADRESETGAAREPDRKPESERDAITVDEEKDDARKIVTGQARYTADYRDRFPDLAHGKVVRSDIAHGYVESVDTSAAEAMDGVDAVITPFDDVVPDKLYSSSGQSYPEPSPWDLKVLREHVRFVGDPVAAVAADDPETADRAARKVEIEYRELDAVFDPEEALDEDAPQLFEADDVENKQSGADYNRNLESHFEGELGDVNSAFERASNDDERHVIETEWETPYQSHCVPEPHTTIAYTDEDDRHVFITATQVPFHTRRQIAHLFDVPIRDVRVKKPRIGAGFGSKQEMAIEPITFALHLAADRPVKLEMSRQEEFTALRFRHPMQMQMQTAVTDDGDIEAMDLYTLSNSGAYGTHGMTVANNVGTKPLPLYPRVSNVRFSGDVVHTNLPMGAAMRGYGAPQGHFAVEAHIDEVARRLDFDPIEFRLQNAVREGDLDRSVAILKDGDRFTREIRSCGIRECVDRGKEAIGYDDLEQPDEDHRKRGVGMALIAQGSGVAGKELGAAQVQMNEDGSFHLQVGGVDTGTGADTMFSQIAAEVLGCTPEDVVVIAADTDLTPFDYGAYASSTTYISGRAVKNAAEDAKERLLEWGAKLLEEPPDVLDTGDGGVYSERTGKRVSLEEIGYEATYGDDEREHILGDGNHSTDESPPPYGAQFVDVTVDTETGEYELNKLVFAADCGVAINPALVEGQIEGGEHMSLEYATSGDLTFDEDGNPDVLGFRQYGMPRTTDHPEMETILVETHEPTGPFGAKSIAELPTNGVPPALSNAIRDAVGVRLTELPFTAEDLMAALDDQSGAGK

>XO family protein, gi|118430835|ref|NC_000854.2|, [Mo user]; [Aeropyrum pernix K1 (Archaea/Crenarchaeota/Desulfurococcales)]
LHLSRWIGWRYVGRRVKRVEDYRLLTGRGRYVDDVRLEGMLYAAFARSEYPHAVVRKVDLSDALKAPGVVAAFSYSDLEGSLKPWTFDAPSSPMYPLARDRVRYYGEPVAVVVASDPYQAADAVELVSVDYEPLEPVVDPLKAMEPGAPRVHDEAERNIAYSRRLSCGDVEKAFREAAVVVEDTLWVARKYAASLEPRGVAASYDGSTLTVWVSTQTPHDHRDELLEKIVPPPSDVRVIQPDVGGAFGAKIEVYPEEVVVPYLAMRLGRPVKWYPSRREDMVATTHGRDIRAELALAASRDGRILGVRGRIIGDVGAYPLGIFLPLIAGRILPGPYDIRSGDVEVLAVYTNKTPLAAYRGAGRPEGIFFMERMVDLLADELGMDPAELRLRNMVKPEAMPYRNCFGWQYDSGDYPGTLKRGLKLLRLRELESWVEEERRKGRLLGLGYAFYVEITSGGPFETAKVSLERGGTVSIVVGSTPTGQGDATGFAQIAADILGVGVERVRVRWGDTGLIGEGVGTFGSRTITVGGGAVIEAVSELVERLRPKAAEMLGVDPGRVEYRPGEFYVVDSPEDFVGLWDVVEQLYRELGEKAGEVLSAYAKYDPKKPVYPYGLHAAVVEIDPETGVPRVVEYRALDDVGRIVNPMLLEGQLVGGIVQGIGDTLYEEMVYTGDGYPATLSLSDYGVPTALEYPEVVELHFQETPTHHPHGTRGVGEIGTIAAPPAVARAVEDAVRRYTGRGGFRVRRLPVKPEDILAALAAEG

>XO family protein, gi|571780716|gb|KI911318.1|, [Mo user]; [Desulfurococcus amylolyticus Z-533 (Archaea/Crenarchaeota/Desulfurococcales)]
MADSTSLLEKWLSASEFLVIGRKVSRVDSLEKALGKALFTEDYYIDYFLGNALYVKQVLSTYPHARLKSISLPEHLRSKGVKLFTARDIPGENQVGYALPDQPLLAEGKVRYHGEVVALVASIDMDEALRAVEEVRVEYEPLPYILDPLEAMNRNDILIHEEAGSNIAFKTRVRRGNVEEGFSRAHVIVENEYRLHHQEHAYLETEAALAIPSIEGGVTIIGGLQYPHLGQRIVARVLGLPLSKVKIVAPYIGGGFGGKDDEGPLACAKAALVAYLTGKPALLIYSREESIKVHPKREAAIIRYRSGADADGRLTAIDVTIIHDTGAYANRGPFILWRATMHASGPYVVPNARIDGYAVYTNKVYQGSFRGFGNLSIQFAVERQMDQLAERLGLDPVEFRLKNIVREGSFTITGQLLDHSVGVADALVKVANTCRWRERRREIEEFNKHSERIKKGIGVAVAWHGISTSRGVPDWSNAYVKIEQDGSVTLYTGIVEIGQGSPSSAHVQIVCELLGITPDRVRVVYGTTDSPDTGATHASRGSSIGGIGVYVAASKLRERLSELASRVLGVSVEDLVFADNKVYSKSNPGKQISLRDLVKEAMARGVELSATGYFFLPKGRFDDAVGQGFAYPAYSYIVVVSEVEVDTLTGVVRVTRVYPGLAAGRIINPQQVEGQIEGAVAQGVGYALMEKLVFSDNGEVLNTNLTDYVIPTIKDVPEIAEPIYVEDLFKYGPFGAKGVGEMALIPMPASIANAVSHALGVNVTRTPLTPEEVLRLIGRL

>XO family protein, gi|448321997|ref|NZ_AOIB01000028.1|, [Mo user]; [Natronococcus amylolyticus DSM 10524 (Archaea/Euryarchaeota/Natrialbales )]
VATRLTEQRRVRTGSAAGVRTMSKPDGPQRDETHQQSTSAEDEHPLEWDESPNNRKSKSERQAISKREEKNDARKIVTGESKYTADYALNFPDLAEAAVLRSDIAHGYVTEIDTSAAEAMEGVHAVITPDSGEVPDTMYTSAGQSYPEPSPWDLSVLRRKVRYVGDPIAAVAATDGQTADKAIRAIDVTYEEIDAVLDPEEAMEPDAPQIHDPDRVENIQPGADYERNIEAQIEGEIGDVDAAFEEATSRDDWIVTETEWKTPYQSHCVPEPHTTIAHRDEDNRFHLISATQVPYHTRRQLAHLFDVPIRDIRVTKPRIGAGFGAKQSMLIEPITMALMLAADRPVKLETTRREQFYAMRSRRPARVRLRSVVTQEGELKALDMSAVTNSGAYGPHGMTVASSIATKPLPLYTHTPNIRFEMKAVHTNLPIGGAFRGYGAPQGHFALEGHMDEVANELELDPIEFRSRNLIGNGDLDTASGITKDGEHVRRIRSCGIDECIERGKDAIGWEEIEQPEEEHLHRACGIALTAQKSGVAGDELGAAHIKMNEDGSFILQTGAVDIGPGADTAMAQIAAEVLGVPPEDVLVQPSDTDISPFDYGAYASSTTYVTGSAVKKAAEEARTHLFEFASQMLDEPAETLEAHDGAVHSKQTGDSVTIEEIGYESIYGGRVREQIMGQASHSTNESPAPFGAQFADVTVNEYTGEFEIHQLVYAVDCGVAINPDLAEGQVEGAMHMSYELAVSAGFSFDDDGTPEILGFRDYGMPTTEDQPPLDSILVETYEPTGPFGAKSVAEIPVNGVPPALSNAIRRAVDIRVSDLPITAEKIQAEIDND

>XO family protein, gi|374632593|ref|NZ_JH597768.1|, [Mo user]; [Metallosphaera yellowstonensis MK1 (Archaea/Crenarchaeota/Sulfolobales)]
MIGKPLRRVEDPRFLTGRGRFIDDLSLPGMLHMAVVRSIYPRARFRVLPREGVEVITQDSLKTNPLPNFFFDKAPKEYPLATGEVRYVGEPIAIVLGRDRYEAEDLKERVEVEYEPLDPISTPEDALMDKELVHEDLGTNLVYQDLFEYGEHPREYQVVEKSFRVHRVSPMPIETNGVIADYNPVDQALTVYSNTQVPQVFRTALSIVFQIPRSKIRIIVPDSGGGFGGKIFLKPLVMTAMASILSGRPVKFVETRTEHVTAAVHGPDRKYRAKLLFRGGELLGMDVELLENFGAYMHTYQPLPILRQIYHLTGAYRIKYLRFKINGILTNLPPTGPYRGLGIPPAVLVLENMVSSLSRDLNLDQWEIRKQNFITELPYTTITGAVYDSGDYVRTLEVLRQALGQKSSRWEGIGVALALEPGSSLAFQTLVVGKPRTPYYEGVYIKMESGGDVTVVMSTNSMGTGHETTIAQVVSHVLGIGMDKVKVILGDTSGPPGTGFYGSRFSVVGVSAVYKASLKLLDKMRDLLAKIFNVEVDKIEIKEGLVRVGGRTFPLEEAANIIYNKYHVPLEDMGLEATEVFNSPNVNVADEKRRVNFSSTYGVNAHGALIEVDPETGFIKIKKYVVVSDSGNLINPLIVDGQLMGGTAMGIGAALYELISYSSGVPLQSNLSEYWVPTAMEVPDIEIHHLVSPSPFTPLGTKGVAEGGATVPYAVIANALEDALGVNLSEIEVPITPEFVLRFLNRKVQKVESF

>XO family protein, gi|24473558|ref|NC_003106.2|, [Mo user]; [Sulfolobus tokodaii str. 7 (Archaea/Crenarchaeota/Sulfolobales)]
MYIEGLRAVNGEGEYINDLPDLAGTLYMAIYRSPIAHGKIKKIDLSDVKLHGGIAFGPEELSKVIVNPFPNTVELPIKYYPFAKDKVRFVGEPIAVVLAKDYYKAIDLLDYINVEIEELPPVITIEDSLKNEVLLHEEVKTNIAMHKIMRFGNIERAFSESPIVISHTFKFGRHSALPLETYGVLAKFGEELEVWANIQGPMLQVYFLSRALNIPINKIKLFSPRDIGGSFGNKYSLYPYITLAAAASKLTGKPIRWFESRAESFIASSAGGERKGNVEIAATKDGVIKGIRYTFYEDVGAYVRPPEPGVLFRVQGNLNGAYDIRAIEAEYYVVLTNKSPTGLNRGYGGPPFYFALETAVDKLADEVGIDPLELRLKNLIKVFDKEINGQRFYETVSGGLYPEQDYVKVVKAIEDEYKKWKSMKDVGVGIAVIVEPSGTNLAYVDLALNKIKNPHSASSDYVTIALNPDGSVSVFVNGTNEGLGHETTIAEFISKELGIDESLIHVENRVDTTQPWNLASGSYSSRFAPIVMSAVKSGVDELKKRLAELAKKYLETEEIIFENGRFYDAKNKEKYVDIKRLVSAYHWNPSEFNYDKALSVTSYFYSPLLKPPQDNKINSSLGYAIQAHLAIVKRDEVTGEFKIVKYVISHDAGRILNKNLLEGQMYGGLLHGIALTFYEELKYDERGNPLVTLFDSYESPTLSEVIDTQVEFIHFETPAKYIPTGAYGGGEGPIMAAPAALANAISRLIGKRISEVPIRVIE

>XO family protein, gi|518651360|ref|NC_021592.1|, [Mo user]; [Ferroplasma acidarmanus fer1 (Archaea/Euryarchaeota/Thermoplasmatales)]
MDYRDRYVDGKGKYIDDMTFNDMLYMNVFRSPYGKAKIKNVKGGLNASELKLFYKSSMGEMASLGGKSNSAYFEPVFAIDNVNYEGQAIAAVFGKTRYESEDLLNTVSVDYEPMQAVSGIDEAIKAPPIHEGTENNILAETELGEDFDENDIDFDLTMEDTFFNERIIANSMETRGCIADYKDSKLTFYVSTQSVQSVKAGLVQALGMKPEDVRVIQADTGGAFGSKGSFYPEYVMAAYASKKYGKPVKWIETRKEHLEAAYPGRGAKGKIKIYARNDGRITGIKGDVYVDAGAYDAGTGGFASRFIAYQITGPYHIEKAYMRAYSVLTNKAPMGPYRGAGRPEAAFFMERMMDLLADRLQMDISEVRLVNASTEPFTSPTGLTVKEATRPFLEKALAEVNYRKISREEKTGIAFFVLIPASRPGESARIDVSNGKITAQLGGNVHGQGHELFVKSILENELQVEQNLISLENGDTAEMENGVGSWGSRTAIAGASALMKVAGQIKEQVIKKYGKYSPEKLLSGNYSAYDFLKIDYDVNSVNFNMITAERNRSGLVTMKDWYSYYDLGHVLSPVNVIAQITGGALEGVGQMFSESLRYSPEGQLMTTSISDAGLLTADYAPNCHIKWVENGSPSPSQAKGLGEAPTIGTPAALARAVELVTRNRVVNTPIKLEDIENFQ

>XO family protein, gi|448738308|ref|NZ_AOMF01000159.1|, [Mo user]; [Halococcus thailandensis JCM 13552 (Archaea/Euryarchaeota/Halobacteriales)]
MGIETIEADELDVESVLGSAVERREDPSLITGEAEYTDDIQRPNMAHMSVLRSQYGHATINGVDTSDAEAMDGVIGVYTADDLDVPGEIPVGWLLDSLETPVHPLLAGETARYQGDGIAVVVAEERYIASDAVDAIDVDYDRRDAVIDPKEAVEDDAPVVHDDLDDNTAFDWEIGDADETDAAFDEAAHTAEVDLTNQRLIPNAMEPRATVAEYKPGTEELEVHMTSQNPHLHRQLMSGVLDVPEHKLHIVAPDVGGGFGSKIHHYPDEALACWCAMETGRPVKWTATRTETYLTDAHGRDHESHAELAMDEEGIITGMRVKTYAGMGAYLSTFAPAVPTYLYGTLLSGQYDIPAIHCNVVGAFTNGAPVDAYRGAGRPEALYLVERIITLGAREMGMDPAEFRRQNFVPSDDFPHQTPVAVEYDSGDYEPALDKALEAVGYDDLRERQEELREEGRYLGIGLSSYIEACGLAPSELAGQLGAQAGLWESGLVRVHPTGKVTAFCGTSGHGQGHETTYAQIVSDELGIPYDDIEIVEGDTDEIPQGMGTYGSRSAAVGGSALATSSQKVVEKAKKIAAHQLEASEEDVEFENGDFSVAGAPERSMHIQDVAAQSYLAHDMPDGIEPGLEETSFYDPDNFVFPFGTHIAVVEVDPETGEIEFENYVAVDDVGPQINPKIVEGQVHGGVAQGIGQALYEGAEYDDNAQLVTGSMQDYTVPKAEHIPTMETDSTVTPSPHNPLGVKGVGEAGTIAAPQAVVNAVTDALQPFGVDHIDMPLTGEAVWRAVNDAPDAGAEGGDEAIADGSGGKDGGEN

>XO family protein, gi|448553642|ref|NZ_AOLF01000002.1|, [Mo user]; [Haloferax sp. ATCC BAA-644 (Archaea/Euryarchaeota/Halobacteriales)]
MPRSDTGDPETAAKSTSEARGDDAPVGESVEKVDGWGLVTGKARYTDDVPTDGALAAKVLRSPHAHARVRSIDTEAAEAIAGVKAVLTHEDVPEDRFTRTGFPYPAPAPFDERVLNETVRFVGEPVAAIAARTAEAADAAVEAIEVDYELYDHVLDAHEAMEPDAPTLHPEPYENPQENAAPERNVVCETRHEEGSVEHGFEAADEVVEEEYETQAVHHLPMETNTTIAWVDDRKRLVLRTTTQVSHICRDKIARVFGLNRTDVRVVKPRVGGGFGVRQDTLPNQFIGAALALETGEKVRLKNDRKEDLHAAQTRHAQTVRVKTGVREDGTLTAIHVDVTSNTGAYGCHASAVLMNAAHEPLSVYPFENRLFTGRAVYTNVTPGGAMRGYGAVQGTFGIESHLDEVAAAIGMDPVELRRRNAVEEGDESFEPEYSESKRTLESVGVKECLERACETLGWADGPEEPADDRYQRGYGVALAMAKSGVPSSEFSRCNITLEDDGTLTVRVGVGDTGQGSETVMGQIAASVFGLGIESVHVKADDTDATPWDNGAYASSTTYISGNATEKAARDLAAKVRDLAAEWRGVAPDDVELADGEVRFPGGESIALKRFASEAFQGVHGPKRRLTGTGKHYTALSPKPFAAQLAAVEVDTETGEFEVRRLVNAVDCGQAINPAGARGQVIGGAVMGLGQTVSEDLPLDDRGAPEFRGLRDYEVMHAPELPDIDTELVETYEPTGPFGAKSVGEVSILGPPAAIANAIHDAVGVRATELPITPETVWTALREDRDR

>XO family protein, gi|307594149|ref|NC_014537.1|, [Mo user]; [Vulcanisaeta distributa DSM 14429 (Archaea/Crenarchaeota/Thermoproteales)]
LFSLRDENTGVGIAVSTDPSTPQGTEGIKLRIKNGRIIVGLGFGGEGQGNEHAAVKLVSQLLDVPMDWVTYEYLPSDESPEAFGPGGSRMAVFTAGAVLGAVEELRARLYNKAVRVLGSNITYERGYFHSSDGRRVSILELGDEEVTFTYTAEAKIGRYIAYPFACDIAVVRYEDGRLRPIKHVVYLDPGNVIDEELVKEQVMGGTAIGISLALYEAYRYDEDGNLLTLSLGDYGLPNSMDMPEIEVHLVPSPSPVTPMGVKGIGEVPVGVAAAAVTSAVEDILRRRGSRARIDRVPIDPALLAQSI

>XO family protein, gi|684138126|dbj|BBMP01000022.1|, [Mo user]; [Halococcus sediminicola CBA1101 (Archaea/Euryarchaeota/Halobacteriales)]
MSKPDDAGSSERQPPAAESEHPMEFEEAPNNRKPASERQTISEREEKDDARKIVTGESKYTADYARHFPDLAEASVLRSTIAHGRVTDIDTSAAEEMDGVYAVITPDSEEVPDKPYTSAGQSYPEPSPWDLHVLRKEVHYVGDPIAAVAAVDGDTADRATRAIEVSYEQEEGVFDTATATDPDAPQIHDPDDIENHQPGADYERNIESHIEGEIGDVEAAFEEATDRDDRVVTETEWELPYQSHCVPEPHATIARRDEDDRYHLITSTQVPYHTRRQLSHLFDVPIRDIRVSKPRIGAGFGAKQSMLIEPITVALMEAAGRPVKLETTRREQFYALRSRRPARVRVRSVVTDEGDIEALDMAAVTNSGAYGPHGMTVGSSVGSKPLPLYTHTPNIRFEATAVHTNLPIAGAIRGYGAPQGHFALEGHMDEVAHELGMGPLELRSRNHIGEGDIDDASGVLSGGTDTRRIRSCGLEECIDRGKEAIGWDEIEQPDEEHLHRACGVALTAQKSGVAGDELGAAHIKMNEDGSFILQTGAVDIGPGADTAMAQIAAEVLGAPPEDVLVQPSDTDVSPFDYGAYASSTTYITGQAVKKAAEKARTQLIEFAATMLDEPEETLETRDGAVHAERTGESVTLEEVGYESIYGDEKRAQVMGEASHSTDESPPPFGAQFVDVTVDERTGEFEIHDLVYAVDCGVAINPALVEGQIEGALHMSYELAVSSGLSFDEDGTPETLGFRDYGMPTAADQPPIESLIVETHEPTGPFGAKSVAEIPVNGVPPALSNAIREAVGVRVGDLPITAEKIKAKLDERDESGEER

>XO family protein, gi|24473558|ref|NC_003106.2|, [Mo user]; [Sulfolobus tokodaii str. 7 (Archaea/Crenarchaeota/Sulfolobales)]
MIFKEGFRFVKGEGSYIDDVLTKEIKGYFSVSIVRSPYAHAKIIRINKDDAEKLNGVVKVITYNDLRNFLDPFPLSLDINLEYYPIARDKTMYYGEPVAVIVAKDDYIAEDAKELVQVDYEPLDAVVSISDAISKPPIHPNLKSNIVLDKTFIYGKYMDEIKKANIIVEEKIKFPRYTASPLETYEVYAKYNGEEYEIFSNFQGPFTIHYLLSKALKSKLVIRGPRDIGGSFGIKSAIYPYMALIAASSRLVNRPLKWIETRNEHLTSSSVGAERESIIRIYGDKEGKIHAIDMELTDNLGAYPRPPEPGNLLRNHGNLTGPYDVQALKLTYRAVLTNTVPTGLNRGYGGPHLYLALESAIDEFAREIGMDPMEVRIKNVIKTTQYETVTGGKYYGFSCYNVVKRMKELYDKLKVEVNEERKRGKRVAIGTSLVVEPSGTNIGYLDLARESKDYLPKSSAQDMVIVQIDPYSKVKVIVNGTNEGQGHETVISEIVSKRLGVNPEDVDVIYSVDTNRPWVISSGSYSSRFTPIVLPALNNALDQLENRDCSQTVIKFDKCL

>XO family protein, gi|448676388|ref|NZ_AOLX01000005.1|, [Mo user]; [Haloarcula argentinensis DSM 12282 (Archaea/Euryarchaeota/Halobacteriales)]
VFTHRLRLHGGRSVSDSDRVRETSKQPEGTERKESDPAEANRESETGAAREPDRKPESERDAITVDEEKDDARKIVTGEARYTADYRDRFPDLAHGRVVRSNIAHGYVESVDTSAAEAMDGVDAVITPFDDVVPDKLYSSSGQSYPEPSPWDLTVLREHVRFVGDPVAAVAADDAETADRAARKIEIEYRELDAVFDPEEALDEDAPQLFEADDVENKQSGADYSRNLESHFEGELGDVAGAFEQASDDERRHVIQTEWETPYQSHCVPEPHTTIAYTDEDDRHTFITATQVPFHTRRQIAHLFDVPIRDVRVKKPRIGAGFGSKQEMAIEPITFALHLAADRPVKLEMSRQEEFTALRFRHPMQMQMRTAVTDDGDIEAMDLYTLSNSGAYGTHGMTVANNVGTKPLPLYPRVPNVRFSGDVVHTNLPMGAAMRGYGAPQGHFAVESHMDEVARRLGLDPIEFRLQNAVREGDLDRSVAILKDGDRFTRTIRSCGIRECVERGKEAIDYDGIEQPDEDHHKRGVGMALIAQGSGVAGKELGAAQVQMNEDGSFHLQVGGVDTGTGADTMFSQIAAEVLGCTPEDVVVIAADTDLTPFDYGAYASSTTYISGRAVKNAAEDAKERLLEWGSRLLDEPPKALDTGDGCVYSEQTGNSVSLEEIGYEATYGDDEREHILGDGNHSTDESPPPYGAQFVDVTVDTETGEYELNKLVFAADCGVAINPALVEGQIEGGEHMSLEYATSGDLTFDEEGNPEVLGFRQYGMPRTTDHPEMETVLVETHEPTGPFGAKSIAELPTNGVPPALSNAIRDAVGVRLTELPFTAEDVKTALDEQSADD

>XO family protein, gi|390937752|ref|NC_018001.1|, [Mo user]; [Desulfurococcus fermentans DSM 16532 (Archaea/Crenarchaeota/Desulfurococcales)]
VVHMSKPEYVEIVEKIFNETRSKPTKDFKYIGKHVVRWDAISKVTGKPIFTADLINLLKNPVFVYSVRSKYAHALIKGIDVSEAANYPGVIKVITSRDIPGINDVGYVLPDQPLIADRKVRYIGDTVALIVAESLENARDAGERVHVDYEPLEVYLDPLQIIEWNGLKEKPHTLIHDERGSDVLTRYKIRVGDVEKAFKEASVIVENEYRTPMQEHAYLEPEVAIAIPEPDGGVTIYAKTQCPFDTRRAVSNVLGLPFNMVRVIAPALGGGFGGAEDVGNEIAAKAALAALYTKKPAVVLHTREESIIGHTKRHPIIARYKHAARRDGTLLGVEAEIILDKGAYASLGPFVAWRAIVHSTGPYRVPNAKIDLAAVYTNKVPGGAFRGFGNPQVTFAVERQMDILAEELGLDPVEIRLRNALRPGDRTVHGQLLDHGVGLVDAIKKAVELSGWYEKRKLYSEAKGTIRRGIGIAVFYHGNSIGAEGADYSSVTLIIQRDGSIIFRTGLTDMGQGSIQGLINIAAEILGVPPSYFKVELPDTASTPDAGPTVASRSTAMGGNATLVAAYKLRKRLNELASSMLGCSSPDDVVIDAPKVYCRDDPEHYITWRELVEQSFWKGVPLQEFGYYRAPPAEWHEETGTGQPYFTYTFGAIVSDVEVDLETGVVRVKDAVTVYDIGRVINRTGAEHHGVGGYIQGMGYALMEDTYYSPEGHVYNTNLSTYHIPTGLDIPERILVDFVEAGYIRGPFGAKGLGEPSIVGIAPSIANAVAHALGSKDANRDVNRIPLTPDTVFSIIKKHGLNRR

>XO family protein, gi|448301998|ref|NZ_AOHW01000049.1|, [Mo user]; [Natronorubrum tibetense GA33 (Archaea/Euryarchaeota/Natrialbales )]
MSSDSERFAEAEDGGPQPEKHCGHGRGGMGEEVKRKEDQRFITGRGNYVDDIKKPGMLHCELVRSPHAHARIENIDKSRALDVDGVVAVLTAEDLLEYDLATMPTLMDDTQDVLVNDKVKFQSQEVAAVIATDRYTAKDGSQKVVVDYDVLDPVVDAEKALEDDAPLIRDDIEGQEDNHCLDWETGDEEATAEAFDEAPVTVKEQMLYQRLHPAPIETCGAVGDFDPGKDKLTVHMTSQAPHIHRTLFSQVSGIPEHKVRIVSPDVGGGFGNKVPIYPGYVVAAAASYVLEQPVKWVEERSENIQSTGFARDYDMQGELAATEDGEILAVRTDVLADHGAYNAVAQPSKFPAGFFNIFTGSYDIDTAYGSLTAAYTNTAPGGVAYRCSFRVTEAVYLIERMVKVLADELEMDPAEIRRKNFIQPEQFPYESSTGWNYDSGDYEKALDLALEMADYDDYREEQQRRIDEDDDKLLGIGISSFTEVVGAGPGKTCDIAGVEMFDSAEIRVHPTGNATVRVGVQTQGQGHETTFAQIVAEELGMNVDDITVEHGDTDTDPYGLGTYGSRSTPVAGAAAAVASRKVREKAKAIAANELEAAEEDIAWDRESGEFHVAGAPDRSITITEIAAGAYMNKPAGEDPGLEAVNYYDPPEMTYPFGSYIVIVEIDRETGEVEFEKFVAVDDCGNRINPMIIEGQIHGGLAQGIGTAMLEHVTFDDNGNVTGGDFMNYLLPTSMEIPEFETGHTVTPSPHHPIGAKGVGESPTVGSPPAIVNAVVDAMAHGGISHVEMPMTPDVVWEKLDEAGLSMDPADNVALEFDVQSSDEAADD

>XO family protein, gi|24473558|ref|NC_003106.2|, [Mo user]; [Sulfolobus tokodaii str. 7 (Archaea/Crenarchaeota/Sulfolobales)]
MLYYYVDDIRGKYKVVSFIRSNKPYAKFSIRGKVYTWKDIDFTIPKIFDNEGKLKEIEIPLLAKDRALYTGQPLGMVIGEDEYDAEDKKEEVEVEYEDLSGPIYEPDNVIHSFSQGEYEFGENSFSLKLIFNRQSPAPLEGRGVIVTHEDGRLIIRISTQAPTVARKIVSNMLDLNEEKIEIKVPRVGGGFGAKQDIIMEELAVIALSYVTGEDLKWIERKSEHIMTSQGRGQQHDVTVYYNSNGKITGIIDNITYDMGAFPLPWSGISPLYVTLMNLRNVYDIKIKTNVKVVASNNPPQGAFRGFGRPEAFFVIERIMDEVSRRLKIDPINIREKNLGKINNDIGDVKRVLERLRERYNEYKKKYKVGIGVSLYVHYASPTSKVLIGEEKSFIGGYECVSLRLTSNGIVEVKTTTVDMGQGISDVLREIVKRELDYDRIVVYTGSQDVNGFGSWASRSVITAGNATLLAARELKEKIDKLGGIKRVLEKLNNSPWELEEKELYSIKCYEPEESIGAISAQISVVEYDGTNFHLRENYIIIDIGVPADEDKVKGQIIGGIIQALGGVLYENVNEPYNYLIPTAKEVPKVEVELLNTPSSTPGGFRGVGENSISGAYASIANAISDFIPVYEIPIKRV

>XO family protein, gi|409168082|ref|NZ_AJRK01000385.1|, [Mo user]; [Halococcus hamelinensis 100A6 (Archaea/Euryarchaeota/Halobacteriales)]
VSEMGIDTIESKDIDAEAVLGSAVERREDPALITGEAEYTDDIQRPNMTHMAVVRSQYGHATIEGVDTSAAEELDGVLAVYTGEDVDVPGMIPTGWQLPSLKNPDRPMLATDRVRHVGEAVAVVVAEDRYTAKDGVDLVDVDYDRQDATVDQSDALDDDAPRVHEELDDNVAFDFELGDESATNDAFESAAHTAEVDLENQRVIPNAMEPRAALAEYKPSSGDLELDLTTQNPHLHRLLLPSVLDVPEHKIHVRAPEVGGGFGSKSPLYPDEALASWCSMQLGRPVKWTATRSETYQTDAQARAHQTTAEIAMDEDGTIQAVRVNTIANIGAYLSIFAAAIPTVLYAPLLSGQYEIPSIYCNVVGSFTNTVPVDLYRGAGRPEALYVVERLIDLGAREVDMDPAEFRRHNFIGPDEFPYETPVAVTYDSGDYEPALDRALEMLDYDDLRERQEELRDEGRYIGVGFSSYIEACGLAPSKIAGSLGAQAGLWENGLVRMHPGGKVTAFCGTSGHGQGHKTTYAQIVADELGVPYDDVEIVESDTDEVPEGRGTYGSRSAAVGGSALSTSAGKVVEKARKIAAHQLEADEADIDFEGGEFSVSGAPERSMTIQEVTQQAYLAQDLPEGMEPGLEETAFYDPENFVFPFGTHAAVVEVDPESGEIEFENYVAVDDVGPQINPKIVEGQVHGGIAQGVGQALYEVAEYDDNGSLVTGSMQDYTVPKAEHIPHMETDSTETPSPHNPLGVKGVGEAGTIAAPQAVVNAVVDALEPFGVDHIDMPLTNESVWQAVNESAVADGGTTDEAHEDAASDGGEN

>XO family protein, gi|126464913|ref|NC_009033.1|, [Mo user]; [Staphylothermus marinus F1 (Archaea/Crenarchaeota/Desulfurococcales)]
LLGGENCMSKPEYVDIVEKVFEKTKEKKTKEFKYIGKHIIRWDAIDKLSGKAWFTADLVKLYQNVVFVYSVRTKYAHALIKKIDVSDAEKYPGVIKVITAKDIPGINDVGYVIPDQPLLADKKVRYIGDTVALIVAENYENALEAADLVRVEYEPLEVILDPLKVVEWGGLREKEHTLIHDERGSDVVSRYKIRRGDVKKAFEEAAVVIENEYRTPMQEHAYLEPEAALAIPQPDGGVTIYAKTQCPFDTRKAVAQVLGLPFNKVRVIAPPLGGGFGGAEDVGNEIAAKVALAAILTGRPAFLVHTREESIIGHSKRHPMIARYKHAATRDGRLLAVEAEIVLDTGAYASLGPFVGWRAIVHSTGPYKVPNAKVDLAVVYTNKVYAGAFRGFGNPQVAFAHERQMDLLAEELGLDPVEFRLKNILRNGDRTVHGQLLSHGVGLEEAILKAVEAANWYEKRKLYSQQKGLLRRGIGIAVFYHGNSIGAEGADFSSATIIIQRDGSIVFRTGLTDFGQGSIQGIVNIIAETLGVPPSYIKVEWPDTASTPDAGPTVASRSTVMGGNAALVAAYKLRQRLNKLAGEILGCDPDDIVIDAPDVYCKSDPNLKITWQELVEQSFWKGVPIQEFGYFRAPPAEWDEETGQGAPYMHYTFGAIISDVVVDLETGVARVKEAVTAYDIGRVINRTGAEHHAVGGYIQGMGYALMEDIYHAPDGRVYNTNLSTYHIPTGLDIPEKIKAVWVEAGFQRGPYGAKGLGEPSIVGIAPSIANAVAHALGGDINVNKDINRIPLTPDYVYSIIKKHGLIKKYKA

>XO family protein, gi|449066047|ref|NC_020246.1|, [Mo user]; [Sulfolobus acidocaldarius N8 (Archaea/Crenarchaeota/Sulfolobales)]
LDKALHGEQIYESEVYVKAGDVFAPGFHISVVDIDLETLTPRVREYVAVDDVGRVVVKEEVEGQVIGGVMQGIAQVLCEWATYDEEGNPTFSSIADAGMPSPEEFTWRVIVDEVEFKSGLLSGTRGVGEAGSIGGLVATFIGLEKAIKDKFGRKVKLQRTPVTPTYLMELLGKS

>XO family protein, gi|448331293|ref|NZ_AOID01000062.1|, [Mo user]; [Natrinema versiforme JCM 10478 (Archaea/Euryarchaeota/Natrialbales )]
MSLSELTEQSTASGETNETDETSAAVGESVEKVDGWGLVTGNARYTDDIPTEDALEGRPLRSPHAHARIRSVDTEAAEAIDSVEAVLTHEDVPDKRFTRTGFPYPAPAPFDEHVLNETVRHVGEPVAAVAARSADAAERAIEAIDVDYEVLEHVLEPEEAMEPDAPTLHPEEYENPQENAVPERNIVCETRHEEGDVEAGFEQADAVVAGEYESQIVQHLPMEPNTTIAWIDDRERLVLRTTTQVSHICRDKIARAFGLNRTDVKVIKPRVGGGFGVRQDTVPNQFISAALALETGRKVRLKNSRKEDLHVSQTRHAQTVEVETGVREDGTITAMHVDITSNTGAYGCHASAVLSNAAHEPMSIYPTENRLFTGRAVYTNLTPGGAMRGYGAVQGTFGLESHIDEVADAIGMDPAEFRRRNVIEEGEESFEPAHSESKPVLESVGVTECLDRACTTVGWADGPDQPDDDRYQRGYGIALTMAKSGVPNSEYSRCSITLEDDGTLTVRIGVGDTGQGSETVMGQIAASVFGLDIESVHVKADDTDATPWDNGAYASSTTYISGNATEKAARDLAGKVRELAAEWHDTAPESVELADGDVSFPDGTSMTLGAFAAEAFEGVRGPKRRLIGTGEHFTALSPKPFAAQLAEVEVDTETGEFEVLRLVNAVDCGQALNPANVRGQIVGGAVMGLGQTLSETLPFDEDGQPDIRGLRDYEVMHAPDLPEIETEIVETYEPTGPYGAKSVGEVSILGPSPAVANAVDDAVGVRISELPITAASIWDGLQEGS

>XO family protein, gi|448316951|ref|NZ_AOIA01000102.1|, [Mo user]; [Natronococcus jeotgali DSM 18795 (Archaea/Euryarchaeota/Natrialbales )]
VLDTLSALCCFVRDAFYDRLHGYVTEIDTSAAEAMEGVYAVITPDSDEVPDSMYTSAGQSYPEPSPWDLTVLRRKVRYVGDPIAAVAATDGQTADKAIRAIDVTYEELDVVLDPEEAMEPDAPQIHDPDQVENVQPGADYERNIEAQTEGEIGDVDAAFEEATTRDDWIVTETEWKTPYQSHCVPEPHTTIAHRDEDNRFHLITSTQVPYHTRRQLAHLFDVPIRDIRVTKPRIGAGFGAKQSMLLEPITVALMLAANRPVKLETTRREQFYAMRFRRSARVRMRSVVTQEGEIKALDMSAVTNSGAYGPHGLTVTSSIATKPLPLYTHTPNIRFEMKAVHTNLPIGGAIRGYGAPQGHFALESHMDEVANKLGLDPIDLRSRNLIGNGDLDTASGVTTDGEHVRRIRSCGIDECIERGKDAIGWEEVEQPEEEHLHRACGVALTAQKSGVAGDELGAAHIKMNEDGSFILQTGAVDIGPGADTAMAQIAAEVLGVSPEDVLVQPSDTDISPFDYGAYASSTTYVTGSAVKKAAEDARTHLSEFASQMLDEPVENLEARDGAVHSKQTGDSVTIEEIGYESIYGDRVREQIMGQASHSTDESPPPFGAQFADVTVNEHTGEFEIHRLVYAVDCGVAINPDLAEGQVEGAMHMSYELAVSAGLSFEDDGTPETLGFRDYGMPTTEDQPPLDSILVETYEPTGPFGAKSVAEIPVNGVPPALSNAIRRAVGVRVNDLPITAEKIQTEIDND

>XO family protein, gi|146302785|ref|NC_009440.1|, [Mo user]; [Metallosphaera sedula DSM 5348 (Archaea/Crenarchaeota/Sulfolobales)]
MLKEHYPIVVGKSLYIDDITPSNTAYLHVVRSPIARGVIKSVSGPEKALLTFTWEQVRNWIPVRLFGPSEGLQVTRMPVLANGRVNFVGQPVIAFVVQDRYEGEDLADDVSVDYEELNAVTDPETALESEPIHPELKSNIFMDQLLQGGNLSLKDKADVVVRRKIKQSRVATNPMEPKGILCWWDGDTLNVKVSTQAPFGVRNDLHELLGIPPEKIKVSSPPNVGGGFGNKSGGYPEYVLAALASLKLGRPVKWIETRSEILNNAQSQGRGEVSDMKLYATRSGEMLGMEGEVIANMGAYAYGINYFTSQFVARLSNGPYKLKFASVRAITVYTNTPPMGFYRGAGRPEAALIHETLVEDLAEELGMDPVEIRRKNLVDDSGYVTPLGLRYDAAGYREVFDRAANYYRKLRETSKGVSLVTFTEIVRTSPGESARIEVKDRKVIVHLGLGAHGQAYESSFRTVVAEELGIDPEKVEVKTGDSEGVKEGIGSFGSRGGTIGSSAALAAAQELKRKMGGKVDLSREMSVEVFYRAEDIFAPGAHVAKVELDPETGIFKVVEYYAVDDVGRVLNREEIEGQIIGGVLQGVSQVMMEAVKFDERGNPMCSSVADCGMLTAVEGPRRVNAEYVEFRSSLLSGSRGVGEAGTTGALPATFIALEKALGKKLSSLPFEPQ

>XO family protein, gi|389860324|ref|NC_017954.1|, [Mo user]; [Thermogladius cellulolyticus 1633 (Archaea/Crenarchaeota/Desulfurococcales)]
VTGMSKPDYVEIVEEVFYKYKDKKTEEFKYIGKNVVRWDAIAKVTGQPVFTADLLKLVKNPVFVYSVRTKYAHAKVKGIDYSDALKYPGVLAVFTAKDVPGINDVGYVIPDQPLLADRKVRYIGDTVALVVAESLENAREAGGLVQVDYEPLKVYLDPLEIIDPETFEEKPHELIHDERGTDILTRYKIRVGDVEKAFKEAAVVVENKYETPFQEHAYIEPEAAIAIPEPDGGVTIYAKTQCPFDTRKAVANVLGLPFNMVRVIAPALGGGFGGAEDVGNEIAAKVALVATRLKRPAVLIHTREESIIGHTKRHRTISWYRHAAARDGTLLAVEAKVILDKGAYASLGPFVAWRAVVHSTGPYKVRNAKVDVVAVYTNKIPGGAFRGFGNPQVTFAVERQMDSLAEELGMDPVELRLKNVLRNGDRTVHGQLLDHGVGAEEVIKKAVELSGWYEKRRLYASLTGPVRRGIGIAIFYHGNSIGAEGADYSSASVIIQRDGSIIFRTGLTDMGQGAIQGLINILAEVLGVPPNYIKVEAADTAATPDAGPTVASRSTAMGGNATLVAAYKLRQRLNKLAAELLGCGSPDDVVIEAPKVYCKDDPSHTITWRELVEQAFWKGVPLQEFGFYRAPPAEWDEETGTGAPYFTYTYGAIVSDVEVDLETGLVRVKEATTVYDIGRVINRTGAELHAIGGYIQGMGYALMEDLYYDSAGRLMNDNLSTYHIPTARDIPEKFNVYFVEAGYYHAPFGAKGLGEPSIVAIAPSIANAVVNALRSKQANKLVNKHPLTPDYVYSVIKKAGVKP

>XO family protein, gi|549454644|ref|NC_022521.1|, [Mo user]; [Aeropyrum camini SY1 = JCM 12091 (Archaea/Crenarchaeota/Desulfurococcales)]
LSQGRKYIGKRVKRKEDPRFITGRGLYVDDIKLPGMVYAAFLRAGYAHARIKSIDTSKAERMPGVIGVYTGEYFKDKVAPLTTAWALANADLKPVFWPVVAQDKVRFTGDIVAVVVAEDPYTAYDALEAIDVEYEPLPVVVDVEEAIKPGAPQLHDEAPGNIAFKWRFTGGESFDKVAEKADIVIKQRMINQRLIPSAMETRGAVASYNKGLEELTLWVTSQNPHVHRLVLSGVLGLPEHKIRVIAPDVGGGFGSKIPVYPGEVIVSRLAMDLGVPVKWVETRRENFLGTIHGRDHVEYVEAAATRDGRLLGIRVKTLANMGAYLSTAAPGVPTILFGLMLQGPYKIESVDVEVLGVLTNTTPVDAYRGAGRPEATYILERVMDLIARRLGLDPAEVRRRNLIDEAPFTTVTGLVYDSGKYKEVFEKALQIAEYEKWREEQRKARQEGRLIGIGISSYIEMCGLAPSRIARATGFGLGLYESVTIRVHPTGKVSVYTGSHPHGQGEETSFAQIVAEELGIPVEDVEIIHGDTDETPFGLGTYGSRTTPVGGGAVALAARRIREKARKIAAAMLEAREEDVVFSEGKFYVRGHPEKSVSFQEVALEAYLADKLPEGLEPGLEATTFYDPENFVFPYGTHVCIVEVDRETWKPKILRYVAVDDAGVIINPMLAEGQVHGGVVQGIAQALFEYAVYDESGNLLTAGFNDYMIPTAKDLPNIESYFVETPSPHNPLGAKGIGETGTIASTPAVVNAVLDALAHMGVEHIDMPLTPHNIWKALKDKGVVK

>XO family protein, gi|330833867|ref|NC_015435.1|, [Mo user]; [Metallosphaera cuprina Ar-4 (Archaea/Crenarchaeota/Sulfolobales)]
MKYVGKSIKRVEDPKLITGKGSYVDDIELPGTYYVMFLRSELPHAFIKVKSRENVFLGSQINPGRDFPIASNEVTYVGQPIAAVVARDRYEAQDLLESIEVEYQQLPFEVDPFKAMEDKVKVYSKLESNIHIKKEFFGGEPLKEIDKSPVVLTGELHNQRVIASPMETRGIVAWFDGNRLNVWSSTQSAHYLRRNLVSFLGISNIRVVQPDVGGAFGSKIITHPEEYAVSYLALKLGVPLKWIATRREEMITAGHGRDKWLRYKIGVNRDGTIRVLMGTVIGNLGAPYADANDDDGGNILSAARMLPGPYKIKHGYITAYGVNTNLTPTTSYRGAGRPEATYFIESIMEEVANELKIDPFEIRMRNVVRPEDMPFTNPFNITYDTGNYVEILNQSKPYYESLKSEATPSEECVGLGMYVEITAFGPWETARVYAKYDGKIVVVSGTGPHGQGEGTAFAQLAADVLEIPMELVEVKWGDTDIIEDGIGTWGSRTATIGGSAVMQASQELKKRIMEAAAKSMEADLEEIEYSEGKIRHKKTGKSIDLSEAIKSAYKLGIPLDVTSVYPVKKPTTPYGVHMALISVDKETGMIKVKKYVALDDIGNVINPLLAEGQIHGGSLQGISQALYEEAVFSDGLLQNGNFGDYTIPTAVETPKFSWRYVVNGLSPHPTGSKGVGEAGAVVGTPVIMSAIQRCLGKKFNYMPINLERALA

>XO family protein, gi|374632593|ref|NZ_JH597768.1|, [Mo user]; [Metallosphaera yellowstonensis MK1 (Archaea/Crenarchaeota/Sulfolobales)]
MSYSGKSVKRLYDDKFVTGRSTYVDDLKINALYAAFVRSNYAHAVIKRVHKEDALKMSGVVTVYTGEELNRVIKEGIGPWTTYIDPRPWKIPKWRFAQGEVKYAGEPVAVVLATDKYRARDAAEAITVDYEPVDAVVSMEEAKKDKVLVHKELGTNYGYKNDFVAGNPEKALESADHRKKVEIGNRRLIPSPMEPRGIVASYDGSNLSVWYSTQIPHFARAEFSRIFGIPQSRIRVVMPDVGGGFGSKAHIIPEELAVIASSMMLGKPVRWTATRTEEMMATNSRHNVFRGEIGFNNDGTLVAINGTLEVELGAYLTYTEGIQPTIIPLMIPGPYRVRDLKIESRAIYTNTIPITMYRGASRPEATFIIERLMSTVADELKLDDVTVRERNLVREDQMPYTNPFGLKYDTGDYLTLLREGVKILEYNSMKEWARKEREKGKRVGVGLAYYLEICGFGPWEYAETRVTEDGGVIVAIGGTPHGQGTETAIAQLVADELQVPIERVKVIWGDSDAIPAGTGTYGSRTVSIAGSAAVTASRQVLEKMRRVAARAMKADVEEIEYKNGEFVHKREGKKMRWEEVSRLGYSGKEPGLSASVTLEGDVTFPYGIHMAIVEVDEYGMARVKEYRAYDDIGRVINPALAEGQIHGGGTQAVGQALYELAVINENGQLAVTYADYYVPTAVESPKFKSYFAEKYHPSPYLTKTKGVGEAALIVGPAVIVRALEDATGGKFDFTPVIPEEILKKMK

>XO family protein, gi|448660334|ref|NZ_AOLS01000115.1|, [Mo user]; [Haloarcula californiae ATCC 33799 (Archaea/Euryarchaeota/Halobacteriales)]
VEVAAMSNDDETAKADGGTASQSETVEDERFEEHPLEWDEPENNDKAPGERDSVSHRTEKYDDRKLVTGQAKYTADYEERYPDLAYAAVVRSEIPHGRVTGIDTSAAEAMDGVEAVLTPESDTVPDAKYTSAGQSYPEPSPWDMRVLNEHVRYIGDPVAAVAAEDRATATAAVEAIEVSYEEYDYVTDPEDAFDGDAPQLFEDGEVENEIVGHDYDRNRMAHIGGELGDVDGALDGDTHVHETEWETIRQSHANVEKHTSLAYTDEDDRHVLITSTQVPNHTRRQLAHLFDIPIRDIRVTKPRVGGGFGGKQAMVVEPIPLALSLATDRPVLYEASREEEFYAMRSRHPMKVKAKTAVTDDGDIEAIDIYALSNTGAYGSHGMTVAGNVGSKPMPLYSKVPNARFEADIVHTNTPQTGAMRGYGAPQGTLALEGHLDEVARNLGLDPIEFRRRHHMEVGDLDEIAGMMGGEGADRRIRSCGLDECIERGKEAIGYDDLEQPEADHLHRGIGMALSAQGTGVAGDELGAAQLMMNEDGSFHLQVGGVDIGTGADTAFLQIAAEVLGCDEDDIIVKSSDTDVTPFDYGAYASSTTYISGMAVKKAAEDAKERILDWGAKLLEEPVDVLETGDGTVYSERSGNSVTLEDIGYEAAYGDDEREHILGKGTHCTEESPPPFAAQFADVTVDETTGEFEVHKLVVAVDCGVAINPGMAEGQIEGANHMSYEMAVSEGITLDDEGRAEVTDFDEYGLPSATETPPIESILVETHEPTGPFGAKSVAEVPTNTVPPALSNAVRDAVGVRVREMPITAKKIKAKLDEREG

>XO family protein, gi|385772020|ref|NC_017275.1|, [Mo user]; [Sulfolobus islandicus HVE10/4 (Archaea/Crenarchaeota/Sulfolobales)]
MPREIGRPVKRIIEDPSLITGKGRFVYDIDFKGTLYAVFIRSQYAHAKIKSIRCPEGALCYTAKDLPDLIGLAKEEALYQGQPLAVVLAEDEYKARDLAEQVEVEYEPLPAVIDVEEALKNVNKAKSDLSSNIVLEDNVEIGDVDSAFKNAYKVVEAEVINQRVIPSAMEPRGAVAYFDGRRLTVWSSTQNVFGLKDTLIQLLSKYGVNDVRVVQPFVGGAFGSKIYIYPEEALISYLAVLTGKPIKWFNTRTEEFMSTNHGRDMRLKFKAAFDKEGKLLGIEGTLIMDLGAPIREIYEDSFGMATTAARLLVGRYKVNALKVKVLGVATNKTFIGPYRGAGRPEATYFVERILNLGARALGVDQFEIREVNIIDEVSHYNTPTGMYYDSGKYRETLKIAKPFYHELLRKRDELRAKGKLAGVGVAIVSEIASFGTGTARVQLTPNGRIQVVSGFTPHGQGDATAFAQIAAEVFDVDVSQIDVLWGDTDLISHGSLTGGSTTLTVGGSAVYEASIRLKEKLLRVVGEKLGVRPEEIEYRNGKFYHKKGEMSLADTAREALRMGVYPEEEYSYTIRPYTSPYGIHIALVEVDRETGFVKVLEYKGFDDVGVVVNPLLAEGQVHGGALQGISQALYEETVYSTEGSLITSNFSDYVIPTAMEAVKVEWKSLALAKSDTPLGSKGIGELPAIAATPTILHAVEDAIGKNIYIMPTKPELILKLLNS

>XO family protein, gi|448728390|ref|NZ_AOMD01000005.1|, [Mo user]; [Halococcus saccharolyticus DSM 5350 (Archaea/Euryarchaeota/Halobacteriales)]
MGIETIESDELDVESVLGSAVERREDPSLITGEAEYTDDIQRPNMAHMAVLRSQYGHATIGDVDTSDAEEMDGVIGVYTADDLDVPGEIPVGWLLDSLETPVHPLLAGETARYQGDGIAVVVAEERYIASDAVDAIDVDYDRQDAVIDPKEAVEDGAPVVHDDLDDNTAFDWEIGDADATDDAFDDAAHTAEVDLTNQRLIPNAMEPRATVAEYKPGTEELEVHMTSQNPHLHRQLMSGVLDVPEHKIHIVAPDVGGGFGSKIHHYPDEALASWCAMETGRPVKWTATRTETYLTDAHGRDHITHGELAMDEEGTITGMRVKTYAGMGAYLSTFAPAVPTYLYGTLLSGQYDIPAIHCNVVGAFTNGAPVDAYRGAGRPEALYVVERLITLGAREMGMDPAEFRRQNFVPDDDFPHQTPVAVEYDSGNYEPALDKALKAVGYDDLRERQEELREEGRYLGIGLSSYIEACGLAPSELAGQLGAQAGLWESGLVRVHPTGKVTAFCGTSGHGQGHETTYAPVSYTHL

>XO family protein, gi|448669794|ref|NZ_AOLW01000035.1|, [Mo user]; [Haloarcula amylolytica JCM 13557 (Archaea/Euryarchaeota/Halobacteriales)]
VRRWTTTSVAVPAIRSRSKPSWTRRAGRGARSRWQRTAAGRSMGPRAEPSRPAAVEVSAMSDDDETAKADGGTASQSETVEDERYEEHPLEWDEPDNNDKAPDERDSVSHRTEKYDDRKLVTGQAKYTADYEARYPDLAYAAVVRSEIPHGRVTDIDTSAAEAMDGVDAVLTPESDAVPDTKYTSAGQSYPEPSPWDMRVLNEHVRYIGDPIAAVAAEDRSTATAAVEAIEVSYEEDDYVTDPEDAFDEDAPQLFEDGEVENEIVGHDYDRNRMAHIGGELGDVDAALDGDTHVHETEWETIRQSHANVEKHTSLAYTDEDDRHVLITSTQVPNHTRRQLAHLFDIPIRDIRVTKPRVGGGFGGKQAMVVEPIPLALSLATDRPVLYEASREEEFYAMRSRHPMKVRARTAVTDDGDIEAIDLYALSNTGAYGSHGMTVAGNVGSKPMPLYSKVPNARFEADIVHTNTPQTGAMRGYGAPQGTLALEGHLDEVARDLDLDPIEFRRRHHMEVGDLDEIAGMMGGEGANRRIRSCGLDECIERGKDAIGYDDLEQPDDDHLHRGVGMALSAQGTGVAGDELGAAQIMMNEDGSFHLQVGGVDIGTGADTAFLQIAAEVLGCDEDDIIVKSSDTDVTPFDYGAYASSTTYISGMAVKKAAEDAKERILDWGSKLLDEPVEALETGGGTVYSETSGDSVTLEEIGYEAAYGDEEREHILGKGTHCTEESPPPFAAQFADVTVDETTGEFEVHKLVVAVDCGVAINPGMAEGQIEGANHMSYEMAVSEGITLDDEGRAEVADFDEYGLPSATETPPIESILVETHEPTGPFGAKSVAEVPTNTVPPALSNAIRDAVGVRIREMPITAEKIEAKLDEREARLGDL

>XO family protein, gi|384432549|ref|NC_017274.1|, [Mo user]; [Sulfolobus solfataricus 98/2 (Archaea/Crenarchaeota/Sulfolobales)]
MSYVGKPVKRIYDDKFVTGRSTYVDDIRIPALYAGFVRSTYPHAIIKRIDVSDALKVNGIVAVFTAKEINPLLKGGIRPWPTYIDIRSFRYSERKAFPENKVKYVGEPVAIVLGQDKYSVRDAIDKVVVEYEPLKPVIRMEEAEKDQVIIHEELKTNISYKIPFKAGEVDKAFSESDKVVRVEAINERLIPNPMEPRGIVSRFEAGTLSIWYSTQVPHYMRSEFARILGIPESKIKVSMPDVGGAFGAKVHLMPEELAVVASSIILGRPVRWTATRSEEMLASEARHNVFTGEVAVKRDGTILGIKGKLLLDLGAYITVTAGIQPLIIPMMIPGPYKIRNLDIESVAVYTNTPPITMYRGASRPEATYIIERIMSTVADELGLDDVSIREKNLVTELPYTNPFGLRYDSGDYVGLLREGVKRLGYYELKKWAEEERKKGHRVGVGLAYYLEICSFGPWEYAEVRVDERGDVLVVTGTTPHGQGTETAIAQIVADALQIDISRVRVIWGDTDTVAASMGTYGSRSVTIGGSAAIKVAEKILDKMKRIAASTWNVDVQEVQYEKGEFKLKNDPSKKMSWDDVASIAYRSHDPGLVEKIIYENDVTFPYGVHIATVEVDDTGVARVLEYRAYDDIGKVVNPALAEAQIHGGGVQAVGQALYEQALLNENGQLIVTYADYYVPTAVEAPKFTSVFADQYHPSNYPTGSKGVGEAALIVGPAVIIRALEDAIGTRFTKTPTTPEEILRAIASKR

>XO family protein, gi|330833867|ref|NC_015435.1|, [Mo user]; [Metallosphaera cuprina Ar-4 (Archaea/Crenarchaeota/Sulfolobales)]
MRRSDVIDLIQGKGTYVDDIPFKGYHAVLVRSPYPHALIRSIDYSDVVNRGGLVLTGKDMILGKTDRNEREGSSLEGVTLAVKKVRYVGEPVAMVISDDPYKALDLAELVQVDYDELKPVNNIDEALKGESLLFEELGSNVVGSKTFEYGSIPDNKEVTLDLYWSRSSGNPIEPFEVIAYPEQWGVRLKANMQAPNFLANEISRALNIRVIAEPIRQGGSFGAKFSVLNYAVTAAFASWKFKLPIKWVETRTEHLTSSNSSGPERKFRARATFLSDGTITGLDIKIWEDVGAATSGGQAFKPTGILAGPYSIKNIRYEVNLVATNKNPPGAFRGAGTPPHTWALERIMDAVSDELGISRYEIRKRNLIRTFPYVAPYATYDSGNPTGLLELALSRKDIFEMRNKGYGVGLACSTDPSTPSGQEEVKLSIRGGKVIVGIGYGPEGQGNEHTAMKLVSQLLGLPMEKTSIEYLDSSKISSSFGPGGSRMAVFMAGAIKGATEELVRKVRTKIREDLGKDVTFSNGAFWTDDGTEIPLTQVEEEVNYTYTLQGKARFNAYPFSCDLAVVKIDPDTGIIRPVKHVVYIDPGNPIDEELVKEQVIGGTYIGISLALYESFEYKEGKPMATSLSDYNMPTAVEIPEIEVNIVPSPSPFTPMGAKGIGEIPVGVAAAAVTSAIEDLIKKRVSKIPVKPEDIFEKS

>XO family protein, gi|284167035|ref|NC_013744.1|, [Mo user]; [Haloterrigena turkmenica DSM 5511 (Archaea/Euryarchaeota/Natrialbales )]
VIPMSDEPNDPQTDGGTASEPASKEPKEFEEHPLEWDEPENNDKAPEDRKSVSRPAEKFDDRKLVTGQAKYTADYEQRFPDLAHAAVVRSTVPHGRVTAIETDEAEEMDGVYAVLTPWSDAAPDAKYTSAGQSYPEPSPWDMNVLNEHVRYVGDPIAAVAAEDAAAAASAVESIEVEYEEYDHVVDPEEAFDEDAPQLFDDDEVENKIVGHDYDRNRMSNIEGEIGDVDAAIDRDDVHVHETEWETIRQSHAQIEKHTSLAYTDEDDRKVLVTSTQVPNHTRRQLAHLFDIPIRDIRVKKPRVGGGFGGKQAMVVEPLPLALSLAADRPVMYEASRDEEFYAMRSRHPMTVRARTAVTDDGEIEAIDLYALSNTGAYGSHGMTVAGNVGSKPMPLYSKVPNARFEADIVHTNTPQTGAMRGYGAPQGTLALEGHLDEVARDLDLDPIEFRRDHYMEVGDLDEIAGMMGGEGAERRIRSCGLDECVERGKAAIGWDELEQPAEDHLHRGIGMALSAQGTGVAGDELGAAQLMMNEDGSFHLQVGGVDIGTGADTAFIQIAAEVLGCDEDDIIVKSSDTDNTPFDYGAYASSTTYISGMAVKKAAEDAKERILDWASRMLDEPAENLETRDGEVYSEETGDAVTLEDIGYESVYGHDDREHILGKGTHSTEESPPPFAAQFVDVTVDEETGEFEVNELVVAVDCGVAINPGMAEGQVEGANHMSFEMAVSEGITVDERGRAEVSDFDQYGLPSATETPPIESILVETHEPTGPFGAKSVAEVPTNTVPPALSNAIREAVGVRINEMPITAEKIKAALEER

>XO family protein, gi|384432549|ref|NC_017274.1|, [Mo user]; [Sulfolobus solfataricus 98/2 (Archaea/Crenarchaeota/Sulfolobales)]
VYVGKPIKRIEDPKFLTGGSTYVDDIELPGTLFVAFLRSVKPHAKIKIKKNGNNVFTGYDINPGKDFPIPIEETTYVGQPLAIVVGRDRYEAYDLLESIEVEYEELPYVIDPQDALKNDVKVYSKKESNIYEYKKWEGGNIEQSLKEADVVINGELYNQRVIANPLETRGILAYFDGNRLNVWSSTQSAHYLRRNLMNFLGIDNIRVIQPDVGGAFGSKIIAHPEEYAIAKLALKMKRPLKWIPTRSEEMQSAGHGRDKRLKFKVAVKRDGTILGIDGTLIADLGAPYPDANDDEIGNVHSTVRMLLGPYRIQNVRIEEYAVNTNKAPTQSYRGAGRPEATYFIERIINIISLELGKDEFDIREKNLIRELPYKNALGITYDTGDYIGLLNKAREYYETLKKEASTDECIGSSMYVEITAFGPWETARVLAKSDGKIMIITGSGPHGQGDGTAFAQIVADVLEIPIENIEVRWGDTDIISDGIGTWGSRTVTIGGSAMYKAAEELRRRLIEVSAKMLNADVEEVEYKNGIFSHKKSSKSFTIKEVIQNAYSMGYSLDVTYVYNVTKPGYTVPYGVHLALVKVDKETGSIRVRKYIALDDVGRVINPLLAEGQIIGGALQGIGQAIYEGTIYSKEGYLLNSNLTDYGFPTAVEAPRIEWHYIEKGLSGHPTNSKGIGEAGAIASTPAVVNAVEKCIRKKIVNMPIRPEEVI

>XO family protein, gi|384432549|ref|NC_017274.1|, [Mo user]; [Sulfolobus solfataricus 98/2 (Archaea/Crenarchaeota/Sulfolobales)]
MIQEHLPLITGKGSYIDDINPKNVVYLHIIRSPIARGIIKSISKPESALLSLTWEDVKLYMPVRLFPDLAKTAQVAKMPVLADGRVNFVGQPILAFVVEDRYRTEDVAEEVLIDYDELKPVVDPEESLNADPIHPGLKSNISIDQLLEGGNLSLKNKAEVVVSRKLKQQRVVSNPMEPKGFICWWDNDILNVYVSTQAPFGVKNDLREILGISPEKIRVYSAPNVGGGFGNKSGGYPEYVLAAIASLKLGRPVKWIETRSEMLVNTQSLGRGEVSDMRLYATKDGEILGIEGTIIANIGAFDYGIGFIAPLFIARLSNGPYKMKFASIRAMGVFTNTPPMGFYRGAGRPEAALIHETLVEDLAEELGVDSVEIRRRNLIGDNGYVTPLGVRIDPAGYNEVLNEAEKYYRKAKEVYKDKGVSIVTFAEIVRTSPGEGARVKIENGKVHFYLGIGPHGQAYGSTFKRLASEVLGISEDKIEITTGSSEIVKEGIGSFGSRAGTIGGSAVIAAATELLKKLNTNSLNESELVKYEGVEAEVFYKADDIFAPGAHVAVIDVDKETGFIRVLEYYAVDDVGRAMNKEEIEGQIIGSVLQGASQVIIEAMRYDERGIPLCSSIADCGVPTALEAPLKVKTEYIEYPSQLLSRSRGVGEAGTTGALPAVFIAVEKVTKKKFDRTPVDPWILVSST

>XO family protein, gi|374632593|ref|NZ_JH597768.1|, [Mo user]; [Metallosphaera yellowstonensis MK1 (Archaea/Crenarchaeota/Sulfolobales)]
MKYIGQPVRRIEDPRLITGRGTYVDDVQLPGMLFVAFLRSKYPHARIKVKGGPQVYTGKDFNPGKDFPIPSTEVTYAGQPIAAVVAKDRYEAYDLLESVEVEYEPLSPVFDPEEALKDEVKVYSGLQSNVYSKKEFLSGEPHKVLEESQVQLEGTLYNQRVVAVPMETRGVVSFFDGQKLTVWSSTQSAHYLRRNLVKYLGLTNIRVIQPDVGGAFGSKIILQPEEYAVSFLSVKLGVPLKWIPTRSEEMMSAGHGRDKALRYKVGVKRDGTIMSLVGTIVGNIGAPYSEANEDDGGNVISAARMLPGPYRIKHAQVVAYAVNTNLTPTTSYRGAGRPEATFFIERIMDQISQELGIDPLEVRSRNLIRPEEMPYQNAFGITYDSGNYIGLIKSAEPYYQQLKAEAQKENLCLGLSMYVEITGFGPWETARVYVKYDGRVVIVTGTGPHGQGDATAFAQIASEALEVPMEKVEVKWGDTDVIEDGIGTWGSRTLTVGGSAVLLASQELRKRLTEAGAKALEADVEEVEYLEGKVVHKKTGKSLSFDEVVKNAYKFGISLDVTSVYPVRKPTTPYGIHFAVVEIDRETGMIKVRKYLAVDDVGKVINPLLAEGQIHGGVVQALGQALYEQVVIADGIMQNSSLGDYVVPTAVESPKMEWKNFQLGLSPHPLGSKGIGEAGAVVGSPTILSALQQCTKKFINRMPVSPEDLVK

>XO family protein, gi|24473558|ref|NC_003106.2|, [Mo user]; [Sulfolobus tokodaii str. 7 (Archaea/Crenarchaeota/Sulfolobales)]
MYIGKPIKRIEDLRLITGKGAYVDDIELPGTLFVAFVRSKYPHARIKVKKEEGIFTGEDINPGKDFPIATKETTYVGQPIAIVIAKDRYEAYDLIESVEVEYEELDYVLDPEKALEDKVKVHSGLSSNIYYHERWKGGDVEKAFKEADLTISDTLINQRVIASPLETRGALAYFDGNKLTFYSSTQSAHYLRRNLVDFLGFENIRVIQPDVGGAFGSKIIAHPEEYALAKLALMLRKPLKWVPTRTEEFISAGHGRDKKLKFEVAVKKDGTILGIRGTLIANLGAPYPDANDDESGNVKSTVRMLPGIYKIIGADIDAYAVHTNITPTQSYRGAGRPEGIYFIERIVNIVADELGIDQYEIRLKNAIDTLPYTNIFGVTYDSGNVKKLLEIGKKYYDELKKEDGCVGVSSYIEITAFGPWEVARISVKYDGKITLVTGTGPHGQGDATAFAQIAADVLELPIEKIEVRWGDTEIIEDGIGTWGSRTVTIGGSAVLLASQKLKDKLIEIGAKILNADKEEVEYKEGNVTHKKNGNKVTFNEIVKNAFKMGESLDTTAIYNVKQPPTTPYGVHLALVKVDGTGKVFVKKYVAVDDVGTVINPLLAEGQAIGGIVQGMAQALLEGAFFDENGQLLTTNFQDYPIPTAVEIPEKIDWYYEILGKSPHPTGSKGIGEAGAIAATPTIINAVEQCIKKRITKMPVKFEELVS

>XO family protein, gi|385772020|ref|NC_017275.1|, [Mo user]; [Sulfolobus islandicus HVE10/4 (Archaea/Crenarchaeota/Sulfolobales)]
MSYVGKPIKRLYDDKFVTGKSTYVDDIRIPALYAGFVRSTYPHAIIKRIDVRDALKVNGIVAVFTAKEINPLLKGGIRPWPTYIDIRSFRYSERKAFPNNKVKYVGEPVAIVLGQDKYSVRDAIDKVVVDYEPLKPVTTMEEAEKDQVIIHEELKTNISYKIPFKAGEVDKAFNEADKVVRVEAINERLIPNPMEPRGIVARYEAGTLSVWYSTQVPHYMRSEFSRILGIPESKIKVSMPDVGGAFGAKVHLMPEELAVVASSVILGRPVRWTATRSEEMLASEARHNVFTGEVAVKRDGTILGIKGKLLLDLGAYITVTAGIQPLIIPMMIPGPYKIRNLDIESVAVYTNTPPITMYRGASRPEATYIIERIMSTVADELGLDDVSIREKNLVTELPYANPFGLRYDSGDYVGLLREGVKRLGYYELKKWAEEERKKGHRVGVGLAYYLEICSFGPWEYAEVRVDERGDVLVITGTTPHGQGTETAIAQIVADALQIDISRVRVIWGDTDTVAASMGTYGSRSVTIGGSAAIKVAEKILDKMKRIAASTWNVDVQEVQYEKGEFKLRSDPSKRMSWDDVANIAYRSHDPGLVEKIIYENDVTFPYGVHIATVEVDDTGIARVLEYRAYDDIGNVVNPALAEAQIHGGGVQAVGQALYEQALLNENGQLIVTYADYYVPTAVEVPKFTSIFADQYHPSNYPTGSKGVGEAALIVGPAVIIRALEDAVGARFTKTPTTPEEIMKAIMSKR

>XO family protein, gi|449066047|ref|NC_020246.1|, [Mo user]; [Sulfolobus acidocaldarius N8 (Archaea/Crenarchaeota/Sulfolobales)]
MRLKEHHEIISGNSRYIDDLVFNNMVYLGVVRSTYARGIIKGITEPSGVELFLTQDRVKSFIPARPDRRAKNIVKMPVLANGVVNFVGQPIIAFVVKDRYEIEDKIEEVSIDYDPLTPVLSIEDALRNEVKIHPDGNIALDTEIAGGDVEQKLNADVVIERELNQDRLVANPMEPKGLIAYYDGSTLNLIGSFQSSFRVKSDLQEAIGLQPENIVVRSAPNVGGGFGNKVPAHAEYVLASIASIILKKPVKWIETRRDHLTNPTQGRGVKSKVRLYGKRDGTILGFEGEIAVDLGAYAYSINTTTPSFIAGLIGNVYRTRFSKFRALAVYTNKPPTGPYRGAGRPEAVLITETLIEEFAEKIGKDSIEIREMNLIEGNYTTPLGYKIDKAGYKELFLKGKETYNMVKNKYKDKGVALVFFSTVVRDSPGEGAKVRVGKGKVEIFVGTGPHGQAHKTTFSILASETLGISPDVIEVKVNDTLSLKEGVGSFGSRSASAGGLAVIRACKELLSDLKKRNMSLNDAINSEGYTEYEVFAKAEDIYSPGVHIAVVDFDREICKPKVLEYYAIDDVGRAIIPSEVEGQIVGGILQGLSQIYLEGAPFDENGNPVYSSIAEAGVPTSLDADYKVFLEVIETPTVYDSKARGVGEEGTTGALASVFIALEKLLKKRFNGTPISFSDLC

>XO family protein, gi|448735602|ref|NZ_AOME01000102.1|, [Mo user]; [Halococcus salifodinae DSM 8989 (Archaea/Euryarchaeota/Halobacteriales)]
MSSETIESDELDIESVLGSSVERREDPSLITGEAEYTDDIQRPEMTHMAVLRSQHGHAEINDINTSTAEAMDGVVGVYTADDLDVPGEVPTGWLLPDLKTPSHTILAKDRVRYQGDGIAVVVAEENAIAHDAVAAIDVDYNRLDAVTDPKEAVEDDAPVLHEPTEDPTDTEDDEEIGTVPGNQAFDWEIGDADATDEAFASAAHTAEVDLENQRLIPNPMEPRAAMAEYKPGTEELELHMTSQNPHLHRQLMSGVLDVPEHKIHVVAPDVGGGFGNKIAHYPDEALVSWCAKETERPVKWTATRSESYLTGTHGRDHDTHAELAMDEDGVITGMRVETYASMGAYLSTFAPAIPTYLYGTLLSGQYDIPAIHCHVIGAFTNNAPTDAYRGAGRPEALYVVERMITLGAREMEMDPAEFRRKNFIPEDDFPHQTPVAVSYDSGDYEPALDKALDMVGYDDLRERQEELREEGRYLGIGFSNYIEACGLAPSELAGQLGAQAGLWESGLVRVHPTGKVTAFCGTSGHGQGHETTYAQIVSDELGIPYDDIEIVEGDTDEIPQGMGTYGSRSAAVGGSALATSSQKVVEKAKKIAAHLMEAGEGDIEFENGEFSVAGAPERSMGIQEIAGQAYLAHDMPEGIEPGLEETSFYDPDNFVFPFGTHVAVVEVDPETGEIEFENYVAVDDVGPQINPKIVEGQVHGGVAQGIGQAMYEGAVYDDNGQLTTGSMQDYTVPKAEHIPRMETDSTVTPSPHNPLGVKGVGEAGTIAAPQAVVNAVTDALQPFGVDHIDMPLSNESVWQAVNENAAADGGEPSETRRASSDRRSDGGKGGDE

>XO family protein, gi|385772020|ref|NC_017275.1|, [Mo user]; [Sulfolobus islandicus HVE10/4 (Archaea/Crenarchaeota/Sulfolobales)]
VTLYIGSPVKRVEDLRFLTGKGRYIDDIYFPNILYMAVLRSNYAWAKFKIDPKRVEERGFSVITFEDTKEFSPLPNFFVPDLKRVPKEYILAKDEAKYFGEPIGLVLGRDRYEVYDTLELIDVDYEPREPITDPFKAIGPNSPTLHKELGSNIVYSDIFEYGEEPKDYNYVEKKFRYNRILPAPLETNGVIAEFDKISGNLTIYANTQVPQVFKTALSIIFNIPRSKVRLIVPDSGGGFGGKIFLKPIAMTALASIITGRPVKYIETRYEHIISAIHGPDRHYTAKILYKGDELLGAIIDLVEDFGAYLHTYQPLPILRQIYQLVGPYKMKYLKFRVSGVVTNKPPTGAYRGLGIPPAVLVLENLVKSVSKVSGIDEMELRMKNFIDKLPYEHITGAVYDSGNYREALKKLVSQLEVKDKDKYTGIGIAFALEPGSSLAFQTLVVNKPRTPYYEGVYMRIDSGGDVTVFLSTNTMGTGHETSISQVVADVLGIPIDDVKVVLGDTAGPPGTGFYGSRFSVVGISAVYTAALKLKEKMREYLAKMFNVEKDEVKIDNGIVKISNKSFSIKEAVNMIYNRSYLIGDEIGLDVSVTINSYNVNVADDKRRVNFSTTYGVNAHGVVIKVDKDTGFIKILKYVVLSDCGTMINPMIVDGQLMGGTTMGIGASLLEKVEYDENGIPRQTSFADYWIPSAEEVPKFEIQHMISPSPFTPLGTKGVAEGGATVPPAAIINALEDILKKPINRIEIPITPEYVLQLINDMS

>XO family protein, gi|330833867|ref|NC_015435.1|, [Mo user]; [Metallosphaera cuprina Ar-4 (Archaea/Crenarchaeota/Sulfolobales)]
MIGKPVRRVEDPRFISGRGRFVDDISLPGELFLGVIRSPYPRAKFKIAKVPAGIEVITQEDLKTEPLPNFFYEGAPKEFPLAVREVRYVGEPLALVVAKDRYEVEDIKERVEVEYEPLPPIESAHNALEDKELVHEELGTNVVYKDTFEYGRISGNYKVVQKIFRVNRISPMPIETNGVIADYSPANGSLTIYANTQVPQVFRTALSIVFGIPKSRIRVIVPDSGGGFGGKIFLKPLVLATMASIYVERPVKYIETRTEHVTSAVQGPDREYQVSMMYRDGEILGMEVSLLENFGAYMHTYQPLPILRQIYHLTGAYNVSYLKFDVTGVLTNMPPTGPYRGLGIPPAVLVLENMVSSLSRKEGYNQFDFRKRNFIKTLPFTTITGAIYDSGDYAKSIEVLREALGDKDAGSGLGVAFALEPGSSLAFQTLVVKKPRTPYYEGVYMKMDSSGDVTVWLSTNSMGTGHETSVTQVVSDVLGISMNKINVVLGDTDGPPGTGFYGSRFSVVSISAVYKAAIKLKDRIRQLVSQILDVELDNVELRNGVVKVGTKTFTLEEIANLVYNKFHTPLEDMGIESTEVFNSPNVNVADDSRKVNFSSTYGVNAHGAIIDVDPDTGFIKIRKYVIVSDCGNIINPIIVDGQLMGGSAMGIGAALYEVIRYVSGSPQQTNLSDYWMPTAKEIPRMEIKHLVSPSPFTPLGTKGVAEGGATVPYAVIVNALEDALGVTLDHIEVPITPEFVLKYVDRSRLVKTM

>XO family protein, gi|327309922|ref|NC_015315.1|, [Mo user]; [Thermoproteus uzoniensis 768-20 (Archaea/Crenarchaeota/Thermoproteales)]
MRYVGKPLPRLEDYHLLYGQARYVDDIELPGMLYAGFVRSPYAHARVRRVDASEALSMPGVVAVFTPQSGKPFDFAPGGKVRYQGEAVAMVVAVDRYALYDALEKVYVDYEPLPAVVDPVKAMEPGAPLVDESLGTNVSRREKYASGDAERALASSDKVVEEELVTNRVVPSAMEPHGVLASHDGKTLLIYDSTQKPHIVRREVARSLDVPLAAVRVIQPDVGGGFGSKIQVYPEEVRVAAAAMALRRPVKWIATRSEDFKMTTYGRGLMLRYKAGFTRDGVLKAIKGEVIADAGAYDWFGFDLAATAATMLPAAYKVRDLDIDAVSVLTNKPPLGPYRGAGRPEATFFIERIMDLIADETGLDPVEVRRRNLVPAGPYDNPLGLHYDSGEYLATFERGIAATGYYDLVRNAEAEKARGRVLGVGMSFYIEITTYGHEVAIVRAERDGSFTVAVGIAPHGQGDATGIAQLVADELQVPIERVRVVWGDTDAVPDGIGTDGSRSITAGGSAALLAARRLLEELKKAAEELLGGPATYSDGTFKSGDKSVTIGEVVEAVYRGKVRAQLEAMEVYKARATFPYGVGVVVVELDPETGLARPLLYRSYDDIGVVVNPLLVEGQIHGGALQGISQVLYEQVVYDQDGNLATPNFAFYHVPKATEAPRYEPRLAETPHRSDHPTGTKGVGEAPTVASAAAAIKALEDAIRRATGKRVRLRSTPVTPEEVYRLIHG

>XO family protein, gi|448539914|ref|NZ_AOLD01000013.1|, [Mo user]; [Haloferax sp. ATCC BAA-646 (Archaea/Euryarchaeota/Halobacteriales)]
MPRSDTGDPETAAKSTSEARGDDAPVGESVEKVDGWGLVTGKARYTDDVPTDGALAAKVLRSPHAHARVRSIDTEAAEAIAGVKAVLTHEDVPEDRFTRTGFPYPAPAPFDERVLNETVRFVGEPVAAIAARTAEAADAAVEAIEVDYELYDHVLDAHEAMEPDAPTLHPEPYENPQENAAPERNVVCETRHEEGSVEHGFEAADEVVEEEYETQAVHHLPMETNTTIAWVDDRKRLVLRTTTQVSHICRDKIARVFGLNRTDVRVVKPRVGGGFGVRQDTLPNQFIGAALALETGEKVRLKNDRKEDLHAAQTRHAQTVRVKTGVREDGTLTAIHVDVTSNTGAYGCHASAVLMNAAHEPLSVYPFENRLFTGRAVYTNVTPGGAMRGYGAVQGTFGIESHLDEVAAAIGMDPVELRRRNAVEEGDESFEPEYSESKRTLESVGVKECLERACETLGWADGPEEPADDRYQRGYGVALAMAKSGVPSSEFSRCNITLEDDGTLTVRVGVGDTGQGSETVMGQIAASVFGLGIESVHVKADDTDATPWDNGAYASSTTYISGNATEKAARDLAAKVRDLAAEWRGVAPDDVELADGEVRFPGGESIALKRFASEAFQGVHGPKRRLTGTGKHYTALSPKPFAAQLAAVEVDTETGEFEVRRLVNAVDCGQAINPAGARGQVIGGAVMGLGQTVSEDLPLDDRGAPEFRGLRDYEVMHAPELPDIDTELVETYEPTGPFGAKSVGEVSILGPPAAIANAIHDAVGVRATELPITPETVWTALREDRDR

>XO family protein, gi|218883314|ref|NC_011766.1|, [Mo user]; [Desulfurococcus kamchatkensis 1221 (Archaea/Crenarchaeota/Desulfurococcales)]
VYSFIGKRSIRKDALPKTSGTIKFVNDLEAPGMLIGRILRSPYAFADIRRIDASEAERLGVVVLTPDDIPQKPFNPRLVSIHEVTYKDTYVLTKKPRYVGDAIAAVAAPSEELAQRAIESIRIEYERIYEPILDPFKAMEPGAPLIHERIMKGSEWVNVERNIATTLNYVEGDVDKAFRESNIVIERRFKTGKRYHMQLEPKSVLCIPEPGGKLTIYATTQTIHNTRILVSQIFDIPLSKVNVVKVPIGGSFGSSIQVNYLVPIAVALCLKSGKPVKISYTREEDILDHSNFVFHFRMKIGARRDGVLMGAEFENILDVGAHQVQPYPLLGTSLGWFVSMYKWRNIRYISKAVYTNKVPACALRGYGAPEVQWAVETMMDELAEELKIDPIELRLKNYVGRGEIFWGQGPTVKSVIKSDGVPELLEKGRKLIGWEKRSHPSRKKGRYRRGIGLARGFHTSGAGGPISGEVIDYTGCILKLNEDGTLDYITALQDHGGGTLDAHVKIISEVLGVPPELVNLATASTENTPYDVCTHASRGTYAGGEAARRAAEIVRSKIFEYAARIVGRVVNPEAFKIKYDEELKQAIVYVEGTDIKIPLSEIARIAWQKNWGTIGAFVSYRATSAPPSFTVYFVEVEVDTWTGKVRPIRVIAGADVGTLVNPDMVEGQLHGGFAMAWGMTFTENTVYEENGELAGRGLITDYKIPTITDTPTPEDFIVITADTYEPTGPFGAKGLGEAAMNPAVGAIANAIYNAIGVRFYELPITPDKIVKALRERGEIP

>XO family protein, gi|325967528|ref|NC_015151.1|, [Mo user]; [Vulcanisaeta moutnovskia 768-28 (Archaea/Crenarchaeota/Thermoproteales)]
MSKLPHYREGFRAVTGSGEYIDDVPTPSGTLYMAIYRSPYAHAKILRVDLSGVFEHGGIAYGPDDLAKVIPNPFPLAVDAPIKYYPFARDKARFVGEPIAVVLADDPYKAIDLLDYVQVDFEPLRPVLTFEDALKGDLLVHEELKSNVAMYRHMKFGPVDKAFSESPVIIKREFRYQKHNAMPLETYGVLAHYSGGELNIWANAQGPLLITYFISRALGLSTGSTRLFSPRDVGGSFGSKYALYPYITLAAAASILSGRPVKWVESRTEHLVSSNSGGARLGVVEIAATRDGIIQGFRFRFYEDVGAYPRPPDPGVLFRVHGNMNGAYDVRAIEVENYVIITNKLPTGLNRAYGGPPFYYMLEIAVNELARELGIDPLELRIKNLIREFPKRIGDEHFYETVTGGLYPRQDYERVVRAIEPEYRRWLEERKRNPNIGVGIAVLIEPAGTNLGYTDLAIEPSKRKYPHSGSGSYVTVSLDMSGYIRVFVNGTNEGLGHETTLAEVVASEFGVDPSVVVVENRVDTTRTWTLSDGSYSSRFAPIVVSAAILAARQLKEKLIRLAMAALGTDKVGFENGQFYDINNPSKRTDLRRLASSVNWDPGSLPEGVDASLSATVFYQPPTVKAADGDKINSSATYAIQAQLAVIELDPDTYDIKVRKYVIAHDSGRIFKREFVDGQLMGGLMHGLALTLYEELMYDDQGNPLTTNLDIYESPTLAEAVGMEVEFIHFETPTKHLVSGAHGVGEGAMMGVPAAIVNALASIIGKAITDLPLRPYKIMKAVEG

>XO family protein, gi|354609336|ref|NZ_AGIR01000001.1|, [Mo user]; [Halobacterium sp. DL1 (Archaea/Euryarchaeota/Halobacteriales)]
MASSRRTQTPTVRRSGRPSKGTSAAAPATRTSSTPSSRRPRKGRAGAMTEFTEGESIGDSMERREDLELITGHGDYLDDLKRPGMLYVSFVRSEYAHARIEDIDTEAAEAHDDVVAVFTHEDVEAAGVPGDIPQIYRVPNLTETEHLLFARDKVRYQGKPVAAVVATDRYAAHNALDLVDVNYERLETVTDPVEAANEDAPTLHEERPDNVAFTWGTGDEEAVEEAFEAADRTVSFEYENQRIVPNALEPRGALAEYDPYDEQLTVHTPSQQPFLHKTMLADVLDHPERKVRVQAPNIGGGFGSKSMVYPDEVATAFCAMQLDQPVKWVETRGEAFQADEHGRGQYVEAEAAVDEDGRMTGLRVESTADMGGELGSKGCLAPSTTFGLLLSGQYEIPAIRFDSTAVYTNRTPTGVYRGVGRAEAICTLERLVDKIARELDVDPAEYRRDHLIEPDQFPYETGLGSTYDSGDYEKALDKALDMADYEELRERQAELREEDRYLGIGISCFIESGGLAPSSLSEMFGMGLPDAAVKSSYWESSTIRVHGSGEVTAYVGTASPGTGVETTHSQIVADKLGIEVDDVSLYEGKDTDRVPDGTGSVGSRSAPVGGGAIKHSIDKVVQKATEIAAHHLEASPEDVEFEDGEFYVSGAPGRSMSLQAIATESQVATELPEDMEPGLEATSYYDPENFTWAFGTHVVVVEVDGETGEVELLDYIGVDDCGVQINPQVVEGQIQGGIAQGIGQALYEGAVYDDNGNLLTGAFQDYTVPKTTLMPDLTLDSTETPSPHNPLGVKGVAESGTIGATPAVANAVVDALEPFGVENVEMPMTDRRVWHAIQDAEEGS

>XO family protein, gi|307594149|ref|NC_014537.1|, [Mo user]; [Vulcanisaeta distributa DSM 14429 (Archaea/Crenarchaeota/Thermoproteales)]
MALMPYVGARVKRIEDPKFITGSARYVDDIAYPGTLYMAILRSTVPHARLLRVDYEDALKIPGVVGVITGLNIEVENRPRNFPMAKDEILYVGHPIAAVIAEDRYKAYDALDYIQVDYEPLPAVVDPEEAVKDKVKAVEDTSNIGYRWTYKAGNPEEELAKSDVVIETKLEIGRVYPAAMEPRGLLSVYQEGRLTVYASTQAPHYMRKFLLDAFRNYVSDIRVIQADTGGAFGSKMFPYPEDYIVTYASIIYRRPVKWVATRREDLLSTYHSRAQIHRIKAGFTRSGEWRALIDELIIDLGVATHGYYLADITSTLITGPYKLRNVLVEVYGVKTNKTPLDQYRGAGRPEAAFVYERIMDMAADELRMDPIEIRRRNLVTELPYTNPFNHKYDSGNYLHLLSIAEGYYRDFEKRAEELRRQGRRVGVGLSFYIEQNNFGPWESASVRVKSDGKVLVIIGAAPHGQGDATAIAQIVADELGIDISRVEVSWGDTELIGEGFGTFGSRTLTLAGNAALLAARKLKDKLRRVGAALMGVNYEDVVYENGVVKDVKSGKSLSIEDMANALTASIGGTWTYPVEPSLEEMTYFGLNGYTYPYGSHVALVEVTEEGLVKVLDYVAIDDVGLVVNPMLAEGQVIGGVIQGFGEVVLEEVKYDNDGNPLTQTFSEYWIPSIMESFNVKWYYLEEGKSNAPLPAKGIAEGPLIGVLPALTRAIERAVNRRITKIPIDPSLLIK

>XO family protein, gi|300712406|ref|NC_014298.1|, [Mo user]; [Halalkalicoccus jeotgali B3 (Archaea/Euryarchaeota/Halobacteriales)]
LLSGQYDIPAIHCTVTGAFTNVPPVDAYRGAGRPEASFVIERLVYLGAKETGMDPAEFRRQNFVPDDAFPYRTQVAVTYDSGDYEKPLDKALEMVDYESFRDRQAEAREEGRYLGIGFSCYIEACGLAPSELAGELGAQAGLWESSLVRFHPSGTVTAFCGTSGHGQGHSTTYAQIVANELGIPYEDVEVVEGDTDEIPQGMGTYGSRSAAVGGSALVKSSQKLVDKAREIAAHQLEADPADIEFEGGEFQVAGAPDRSIGIKAVAEQSYLAHDMPDDMEPGLEATSFYDPDNFVFPFGTHVAVVEVDPRSGEIDFEEYAAVDDVGNQINPKIVEGQVHGGVAQGVGQALYEGAEYDDNAQLMTGSMQDYAVPKSMHIPEVETGATVTESPHNPLGVKGVGEAGTIAAPQAVVNAVADALEPFGVDAIEMPMTAERVWNAVDGRTTADGGPDAHETTDDGGDV

>XO family protein, gi|448309838|ref|NZ_AOHY01000058.1|, [Mo user]; [Natronorubrum bangense JCM 10635 (Archaea/Euryarchaeota/Natrialbales )]
MSSDSERFAEAEDGGPQPEKHCGHGRGGMGEDVKRKEDQRFITGRGNYVDDIKKPGMLHCEIVRSPHAHARIENIDKSRALDVDGVVAVLTADDLREYDLATMPTLMADTQDVLVNDKVKFQSQEVAAVIATDRYTAKDGAQKVVVDYDVLEPVVDAEKSLEDDAPLIRDDIEDKTDNHCLDWETGDEEATAEAFEEADVTVKEDMLYQRLHPAPIETCGAVGDYDPGKDKLTVHMTSQAPHIHRTLFAQVSGIPEHKIRIVSPDVGGGFGNKVPIYPGYVVAAAASYVLEQPVKWVEERSENIQSTGFARDYDMTGELAATDDGEILAVRTDVLADHGAYNAVAQPSKFPAGFFNIFTGSYDIDTAYGSLTAAYTNTAPGGVAYRCSFRVTEAVYLIERMVKVLADELGMDPAEIRRKNFIQPEQFPYESTTGWNYDSGDYEAALDKALEMADYDHYREEQQRRIDEDANKLLGIGISSFTEIVGAGPGKTCDIAGVEMFDSAEIRVHPTGNATVRVGVQTQGQGHETTFAQIVAEELGMNVEDITVEHGDXDTDTDPYGLGTYGSRSTPVAGAAAAVASRKVREKAKAIAANELEAAEEDITWDRESGEFHVAGAPDRSITITEIAAGAYMNKPAGEDPGLEAVNYYDPPEMTYPFGSYIVIVEVDRETGEVEFEKFVAVDDCGNRINPMIIEGQIHGGLAQGIGTAMLEHVTFDDNGNVTGGDFMNYLLPTSMEIPNFETGHTVTPSPHHPIGAKGVGESPTVGSPPAIVNAVVDAMSHAGITHVEMPMTPDTVWEKLDEAGLAADPADYVSLEFEDQSSDSTADD

>XO family protein, gi|743692101|gb|JXAO01000002.1|, [Mo user]; [Haloarcula salaria H5-DGR (Archaea/Euryarchaeota/Halobacteriales)]
LPRTAAGRSMGPRAEPSRPAAVEVAAMSDDDETARADGGTASQSETVEDERFEEHPLEWDEPDNNDKAPDERDSVSHRTEKYDDRKLVTGQAKYTADYEARYPDLAYAAVVRSEIPHGRVTDIDTSAAEAMDGVDAVLTPESNAVPDAKYTSAGQSYPEPSPWDMDVLNEHVRYIGDPIAAVAADDRTTASAAVEAIEVSYEEYDYVTDPEDAFGEDAPQLFEDGEVENEIVGHDYDRNRMAHIEGELGDVDAALDGETHVHETEWETIRQSHANVEKHTSLAYTNEDDRHVLITSTQVPNHTRRQLAHLFDIPIRDIRVTKPRVGGGFGGKQAMVVEPIPLALSLATDRPVLYEASREEEFYAMRSRHPMKVKAKTAVTDDGDIEAIDIYALSNTGAYGSHGMTVAGNVGSKPLPLYSKVPNVHFEADIVHTNTPQTGAMRGYGAPQGTLALEGHLDEVARDLGLDPIEFRRRHHMEVGDLDEIAG

>XO family protein, gi|820832869|gb|AUQX01000001.1|, [Mo user]; [Desulfurococcus mobilis DSM 2161 (Archaea/Crenarchaeota/Desulfurococcales)]
MGGALSLLEKWLSARELLVVGKRVTRVDSLEKALGKAMFTEDYFIDYFMGNALYVKQVLSTHPHARLKGISLPDALKGKGVRLITARDIPGENQVGYSLPDQPLLAEGKVRYHGEVVALVASTSLDDALRAVEEVRVDYEPLPYVLDPLEAMARSDVLVHEEAGSNIAFRTRVRRGSVEEGFSRAHVVVENEYRLHHQEHAYLETEAALAIPSMENGVTVIGGLQYPHLGQRIVARVLGLPSSRVKIIAPYVGGGFGGKDDEGPLTCAKAALVAYLTGKPALLVYSREESMRIHPKREAAIIRYKSGADSEGRLTAIEVTIIHDTGAYANRGPFILWRATMHASGPYIVPNAKVDGYAVYTNKVYQGSFRGFGNLSIQFAVERQMDQLAEKLGLDPVEFRLRNIVREGSHTITGQLLDHSVGVAEALKRVAEASRWRERRREIEEYNKSGGRFKRGIGVAVAWHGISTSRGVPDWSNAYVKIEQDGSVTLYTGIVEIGQGSPSSAHVQIVSELLGVTPDRVRVVHGSTDAPDAGATHASRGSSIGGIGVYMAAAVLRERLAGLASRIMGVPVEDLVFAGNKVYSRNNPDKQLQLRDLVKEAVARGVELSATGYFFLPKGRFDDSTGQGFAYPAYSYMVVVSEVEVDTLTGVVKVTRVYPGLAAGRVINPVQVEGQIEGAIAQGIGYTLMERLVFDEKGALINVNLTDYVVPSMRDMPEVAEPVYVEDLFKYGPFGAKGVGEMALIPMPASIANAVSHALGVNVTETPLTPEKVLKAMGRL

>XO family protein, gi|325967528|ref|NC_015151.1|, [Mo user]; [Vulcanisaeta moutnovskia 768-28 (Archaea/Crenarchaeota/Thermoproteales)]
MPRIDVLNALLGKGGFLDDHPHRGKYGVFVRSPYPHARILSIDASKAINEGALVLTGRDFMARTIGLTEREGAGLETLPLAVDKARYQGEPVALVIADDVYRAMDLAELVDIQYEPLKSVRNIDDALKNDSLVFEELGTNIVQSQVIEYGQMPNGPREIELSLYWSRSSGNPIETFAAITYPEGSGVTIISNIQGGRAIVTEIERSLGIPIKHIPVRHGGSFGSKFSLIRYLIILAYAAYKFKTPIKWIETRTEHLMASNSSGPERRFRIKAYFDGDGVVKGLDISIWEDAGASRGSGQAFKPLGILAGPYKIRNLRYNATVVATNKNPAGAFRGAGTPPHTWALERVMDAIADELGIDKAEVRRRNLIDSFPYEAPYAYYDSGNPRGLLELALSRNDIFSLMDESTGVGIAVSTDPSTPQGTEGIKLSIKNGKIIVGLGFGGEGQGNEHTAVKLVSQLLDVPMDWVTYEYLPSDESPEAFGPGGSRMAVFTAGAVLGAVEELKTRLYNKAANVLGGNITYEKGYFRSSDGKRISILELGNEEVTFTYTAEAKIGRFIAYPFACDIAVVRYEDGRFKPIKHVVYLDPGNVIDEELVKEQIIGGTAIGISLALYEAYRYDEDGNLLTLSLGDYGLPTVMDIPEIEVHIVPSPSPMTPMGVKDYW

>XO family protein, gi|448725928|ref|NZ_AOMC01000071.1|, [Mo user]; [Halococcus morrhuae DSM 1307 (Archaea/Euryarchaeota/Halobacteriales)]
MGIETIEADDLDVESVLGSAVERREDPSLITGEAEYTDDIQRPNMAHMSVLRSQYGHATINGVDTSDAEAMDGVIGVYTADDLDVPGEVPTGWLLDSLKTPAHPLLAGETARYQGDGIAVAVAEERYIASDAVDAIDVDYDRRDAVTDPKEAVNEGAPVVHDDLDDNTAFDWEIGDADETDAAFDEAAHTAEIDLTNQRLIPNAMEPRATVAEYKPGTEELEVHMTSQNPHLHRQLMSGVLDVPEHKLHIVAPNVGGGFGNKIGHYPDEALASWCAKETERPVKWTATRSESYLTGTHGRDHVTHGELAMDEKGVITGMRVKTYAGMGAYLSTFAPAVPTYLYGTLLSGQYDIPAIHCNVVGAFTNSAPVDAYRGAGRPEALYAVERMITLGAREMGMDPAEFRRQNFVPSDDFPHQTPVAVEYDSGDYEPALDKALEAVGYDDLRERQEELREEGRYLGIGFSSYIEACGLAPSELAGQLGAQAGLWESGLVRVHPTGKVTAFCGTSGHGQGHETTYAQIVSDELGIPYDDIEIVEGDTDEIPQGMGTYGSRSAAVGGSALATSSQKVVEKAKKIAAHQLEASEEDIEFENGEFAVAGAPERSMHIQDVAAQSYLAHDMPDGIEPGLEETSFYDPDNFVFPFGTHIAVVEVDPDTGEIEFENYVAVDDVGPQINPKIVEGQVHGGVAQGIGQALYEGAEYDDNAQLVTGSMQDYTVPKAEHIPTMETDSTVTPSPHNPLGVKGVGEAGTIAAPQAVVNAVTDALQPFDVDHIDMPLTGEAVWRAVNDAPDAGAEGGDEAIADGSGIDEDGGEN

>XO family protein, gi|325967528|ref|NC_015151.1|, [Mo user]; [Vulcanisaeta moutnovskia 768-28 (Archaea/Crenarchaeota/Thermoproteales)]
VPIKEHLDIILGNSTYLDDIKLNNMAYLHVIRSPYARARILKIEEPGTKALLFFTVKTIGNLLMPAVSVPNARIVRMPVLPSNTVNFVGQPVAAVVAESRYSLEDIADEVSIEYEPLKPIITIDEALKNEEIIHPEIDTNISLDTTLEGGNLNAFKEADVVVEREIEQARLVANPMEPKGCIVYYDGDKLLVYASTQSTFRVRSDLAETLGLPIDKIVVKAPKNIGGAFGNKTPAYPEYVLAAIASMKLRRPVKWVETRTEHLNNATQGRGVKSRMRLYAKRDGTVLGIEGEVIVNLGAYNFTINASSPLFIANLSTGPYKMIAARVRAVGVFTNTPPSGPYRGAGRPEAALIHETLMDDLADELGMDPVEVRRKNIIRDGETYRTPLGLVIDPANYQSMLEYAAKRYYEFRSKYPDKGVSIAVFALYVSVLGGEGVKAVIGNGKMRLIIGSRPQGHAHISAFTKYASEVFGIPGEFIEVVPGDTETLNYGVGTFGSRSATVVAAAITELAERVTSRLSLMGLSLIDAIRSKDVVIEEEVDYKPSIAVFAPSAHVAVVDFNPETLTARVIDYYTVHNVGKPLLKDEVEAQVHGGVLQGLAQVLWEGAFYSEDGTPLHASLADYGLPNTGDITYRITTNEMNTQSPLPGGLRGIGESGTTGALVSVFLALEKAIKSKTSVKVKLGRTPVTPSYLYQLISGF

>XO family protein, gi|448642337|ref|NZ_AOLR01000030.1|, [Mo user]; [Haloarcula sinaiiensis ATCC 33800 (Archaea/Euryarchaeota/Halobacteriales)]
VWLLYPGDDHALDGAAGDEPEPDRTGGPGSPVGQPLSVYWLQENRRSGARRRRADGQRHSRRRRWWAGNGWRRRGRHGDRVFTRRLRLHGGRSVSDSDRVRETSKQPEGTERTESDPAEADRESETGAAREPDRKPESERDAITVDEEKDDARKIVTGQARYTADYRDRFPDLAHGKVVRSDIAHGYVESVDTSAAEAMDGVDAVITPFDDVVPDKLYSSSGQSYPEPSPWDLKVLREHVRFVGDPVAAVAADDPETADRAARKVEIEYRELDAVFDPEEALDEEAPQLFEADDVENKQSGADYSQNLESHFEGELGDVAGALEQASDDEKRHVIQTEWETPYQSHCVPEPHTTIAYTDEDNRHVFITATQVPFHTRRQIAHLFDVPIRDVRVKKPRIGAGFGSKQEMAIEPITFALHLAADRPVKLEMSRQEEFTALRFRHPMQMQMQTAVTDDGDIEAMDLYTLSNSGAYGTHGMTVANNVGTKPLPLYPRVSNVRFSGDVVHTNLPMGAAMRGYGAPQGHFAVEAHMDEVARRLDFDPIEFRLQNAVREGDLDRSVAILKDGDRFTREIRSCGIRECVDRGKEAIGYDDLEQPDEDHRKRGVGMALIAQGSGVAGKELGAAQVQMNEDGSFHLQVGGVDTGTGADTMFSQIAAEVLGCTPEDVVVIAADTDLTPFDYGAYASSTTYISGRAVKNAAEDAKERLLEWGSKLLEEPPDVLDTGDDGVYSERTGKRVSLEEIGYEATYGDDEREHILGDGNHSTDESPPPYGAQFVDVTVDTETGEYELNKLVFAADCGVAINPALVEGQIEGGEHMSLEYATSGDLTFDEDGNPDVLGFRQYGMPRTTDHPEMETILVETHEPTGPFGAKSIAELPTNGVPPALSNAIRDAVGVRLTELPFTAEDLMAALDDQSGAGK

>XO family protein, gi|300712406|ref|NC_014298.1|, [Mo user]; [Halalkalicoccus jeotgali B3 (Archaea/Euryarchaeota/Halobacteriales)]
MSRTDEPTESDDQQQSSSAETDHPLEWDESPNNRKTAGERQAVSKREEKTDARKIVTGESKYTADYARNFPTLAEAAVLRSDIAHGYATEIDTSAAEGMDGVYAVITPDSEEVPDTTYTSAGQSYPEPSPWDLTVLRRKVRFVGDPIAAVAATDASTADKAIRAIDVTYEKLDAVFDTEAAMEPDAPQIHDADRVENSQPGADYERNIEAHTDGEIGDVDGAFEEAATRDDWIVTETEWETPYQSHCVPEPHTTIAHRDEDNRFHLITSTQVPYHTRRQLAHLFDVPIRDIRVSKPRIGAGFGSKQSMLIEPITMALMLAADRPVKLEATRREEFYAMRSRRPARVRLRSVVTKEGDIEALDMSAITNSGAYGPHGLTVTGSIATKPLPLYTHTPNIRFEMKAVHTNLPIGGAIRGYGAPQGHFALEGHMDEVADELGIDSLELRSRNLIGHGDLDTASGVTTNGEHVRRIRSCGIDDCIAAGKAAIGWDDIEQPDEDHLHRACGVALTAQKSGVAGDELGAAHIKMNEDGSFILQTGAVDIGPGADTAMAQIAAEVLGVEPADVLVQPSDTDVSPFDYGAYASSTTYVTGSAVKEAAEDARTQLFEFASRMLAEPAEVLEARDGAVYSEQTGESVLIEEIGYESIYGDELRAQVMGQASFSTDESPPPFGAQFADVTVNEETGEFEVHKLVFAVDCGVAINPDLAEGQVDGAMHMSYELATSAGLSFDEDGRPETLGFREYGMPTTADQPPLESILVETHEPTGPFGAKSVAEIPVNGVPPALSNAIRRAVGVRVNELPITAEKIRAQLDES

>XO family protein, gi|330833867|ref|NC_015435.1|, [Mo user]; [Metallosphaera cuprina Ar-4 (Archaea/Crenarchaeota/Sulfolobales)]
MTYVGSRIRRKEDERLISGKGKYIDDIDSPESLFLAILRSQVPHAKLKRVDLSGALISGVVDVFAGLNIKVENRPRNFPMATDEILYEGQPIAAVLAKDRYVAYDALENISVEYEELPAVTDPVQAIEERVSAVEGGKNLVYTKTYASGDPYSALERADVKVEAKLEISRVYPAAMETRGIIVNYSPDYLTVYAPTQSPHFMRRYLLDAFGGQVKDIRVIQPDVGGAFGSKLFPYAEDYIAVYAALRSRRSVKWISTRSEDIRSTYHGRGQIHKVKAGATKDGVLVGIIDELYIDLGAASHGTYLADIAATMLPGPYSVKDIVVKVLGVHTNKTPLDQYRGAGRPEASFVIERIIDMIADEVRMDPIDIRRKNLIRTLPYKNPFGLLYDSGDYFTLLERAEKVYREMESRARDLSSLGRKVGVGFDFYLEQNNFGPWESASVRVRGDGKVEVIIGAAPHGQGTATGIAQIVADELGVNLEDVEVKWGDTAMIGEAFGTYGSRSLTLAGNAAILACNKVKEKAMKLAAQFMRSDVQELRYEQGRVTNVKTNKFMTLKEIAARSMSALGGVWRYKEEPGLEGTAYFGLNNYTYPYGSHVVMVELIEGKPKVLDYYAIDDIGKVVNPLLAEGQVRGGVIQGFGETVLEEIKYSELGNLLTGNFSDYAIPTAFEGFNISWDYLETGKSDAPLPSKGIGEGATIGTPPALIRAIERAIGKRLTKLPINAEDII

>XO family protein, gi|374325525|ref|NC_016645.1|, [Mo user]; [Pyrobaculum sp. 1860 (Archaea/Crenarchaeota/Thermoproteales)]
VQMYGVPEHCRGGEGGGGGMRYIGRPIPRVEDDVILSGRAQYLDDIEPPGVLYAGFVRSPYAHAKVLRVDLSDVRQSKGVVAAFGPGEGFDFAPGGKVRYQGEAVAMVVARDRYLLQDAIEKAVVDYEPLPAVVDMFEAMREGAPLVDESLGTNIAYEAVYQGGDVEKAMREAEVRIEGRISTQRLVPSAMEPRGVLAVYDGHSLTIWSSTQVPFDIRKEVAKHLDLPLSRVRVIQPFVGGAFGSKLLVYPEELWVSKAAYLMKAAVKWVATRTEDFKTTTHGRALVLDYKVGAARDGRVLAIEGVVYADAGAYYWGEGLADTAAQMLPGPYDIRHGRVRAVAVLTNKTPLSAYRGAGRPEATFFIERIMDRLADELGLDRVEIRRRNLIRELPYTNVFGITYDTGDYPGTFERGLERLGYRQLKKWADEEFKKGRVLGVGFSIYVEITTFGFEVAVLRAERDGSFTLYTAVTPHGQGLATALAQVVADELEVPMERVRVVWGDTAYVPDGIGTMGSRSITAGGSAAVLAARKLKGELAKAAEKLLGCRPEYREGSFICGGNSLSISDVVKAVYRGKVEANLTVEAVYQADATFPFGVHVAVVELDPETGFVKPLLYKSYDDVGVVVNPLLAAGQVMGGALQGIAQALYEEAIYDQSGNLVTANLAFYYVPTAAEAPRYEVYFAEPHHPSKHPTGTKGIGEAAAIASTPAVVAAVEDAIRRLKPGVRIDKTPITPEEIWRALR

>XO family protein, gi|374633285|ref|NZ_JH597770.1|, [Mo user]; [Metallosphaera yellowstonensis MK1 (Archaea/Crenarchaeota/Sulfolobales)]
MTEKGLREHYDVITGRSKYIDDLELPGTVYLGVVRSQYAKARITSLTEPSRALLFLTWKDVGIYMPVRPDPRSKNVVKMPVVSDGKVNFVGQPVAAVVVEDRYELEDVLEEVSVDYQQERPVSSIEESLRGKDKVHEGGNVAIELNLSGGDLDQVRNAEVVVERELLQERIVQHPMEPKGVMAYYKDGVLNMVGSFQSSFRIRADLQEALGLSPERIVVRSAPNVGGGFGNKVPAYPEYILAALASMKLGRPVKWIETRREHLVNATQGRGVYSRLKLYGRKDGTLLGIEGDVVVDLGAYAFTINTTTPAFIASLLNGPYKLRFSRLRALGVYTNRPPTGPYRGAGRPEAALMLETLVEDFSDQIGMDPVEVRKRNFLDGDFKTPLGIYIDRAGYREMFERAEKMYREMKSRHKGKAVSFVAFTEVVRSSPGEGAKVRIGRGEVYVAVGSGPHGQAHRSTFALLASEILGVPPEKVRVEVNDTSLIKEGIGSFGSRSAAAGGSAVIEAAKAVLEKIRTRGLTVEQALSSGEIFEAEVFSKTPDLYTPGIHLAVLDLDKDTGISRVVEYWAIDDVGRAIIPSEVEGQIIGGSLQGISQVIFEVAPYDSEANPLFSSISDNGVPTAVEAVRKVSTEYVETPSPVMSGARGVGEAGTTGALPATFIALEKAIGRKLRGTPVLHYELSS

>XO family protein, gi|448299763|ref|NZ_AOHW01000028.1|, [Mo user]; [Natronorubrum tibetense GA33 (Archaea/Euryarchaeota/Natrialbales )]
MSDADTGGASDTDGNGAFGAAIERGEDVPLLTGSGEYTDDISLRGTTHLAIRRSDHAHARIENIDTSDAEAMEGVLAVFTGEDVVESGVPNTILTAWDLPGLVQPQYRMLATDKVRHEGTPVAAVVAETRHAAHDALEHIHVEYEELEHVTDPVDAVERDVPPVHDEAEDNVAFDFELGDADATDEAFADADRVASVDLRQPRLIPNAMEPRAALADWEEATGKLRLWMTSQNPHLHRMLLSAGTLGLPENKIQVIAPEVGGGFGSKIYHYPDEAVTAWCSMQLGRPVKWQATRSESYLTDCHGRDHVTTGEIALDDDGTIRGVRVETHAGLGAQLSQFGTATPSYLYATVLSGQYTIPAIHCHVIGAFTNTTPVDAYRGAGRAEGIYVIERLVDVAARELEVDPAELRRRNLVPPDEFPYESAAALVYDSGEYERAMDLALEHVDYEALRERQRELRNEDRYIGIGIGSFIESAGLSPSGLAGDLGAQAGGWESSIVRFDSTGSVTVLAGTADQGQGHRTTYAQVAAEELGVSVDDVTVVEGDTDRIPQGMGTYGSRSASVGGGSIARGAREVREKARRIAAHQLETSVDDIEFDDGEFHVAGAPDRSLHIQTIAHEAYLGHDLPEGMDPGLEETNFYDPENFTYPFGTHVAVVEVDPETGEIEIERYVAVDDCGEIINPMIVEGQVHGGIAQGIGAALYEGAAYDDDGHLRTRRMDEYVVPHATQLPDYETDHTVTPSPHNPIGVKGVGESATIAAAPTIVSAVTDALEPFGIDHLDMPITPESVWRATGGDN

>XO family protein, gi|449066047|ref|NC_020246.1|, [Mo user]; [Sulfolobus acidocaldarius N8 (Archaea/Crenarchaeota/Sulfolobales)]
MSTHYVEGSRVVNGSSEFINDIPNPSGTLFMAIYRSNLPHGVIKKVDVSEVFNHGGIAYTNQELLKVIKNPFPLGVDLPIKYYAVAKDKVRFVGEPIAIVLARDLYKAVDLLDYVNVEVDPLPAVTSVREALDKKALVHEELGSNIAVNRKMSYGDMVRAFSESPVVIKNEFKVTKHSALPLEGYGVLAYKTDTLNIVANFQGPMLEAYFISRALGISLNWIKLSTPRDIGGSFGVKYSLYPYMTIAAAASILSNHPVRWIESRTESFLYSSSSGDREGYVEIASDKEGKIKGIRYAFFEDVGAYPRPPEPGALFRVHGNLNGAYDVRNIEVNHTVVLTNKSPTGLNRAYGAPQFYFALETTIDKLAEELGISPIEIRKRNVITEFNKRINSDYFYETPTGGLYPRQDYIRVLKLLEEEYSKIKREPLTGIGVSLFLEPSGTNLGYVDLALEGSKRRHKHSASGDYIIMSLNFDGSISVFINGTNEGLGHETVTAEVVAKEFGIDVSRVKVENRVDTSLPWTIASGSYSSRFAPIVITGVLKACNELKDKLSDVAKRFLETEEVYYENGKFYAKKDSTKSVDLKTLASAFHWDPYSNPGSLSVVSFYNSPYLAPPEGDKINSSLGYSIQAHLAVVRIDPITYDVKVEKYIIIHDVGRILKRELLESQMYGSLLHGIAMSLYERLAYDENGNPLITTFDAYETPTFSEMLHTEVDIHHFESDINYIPSKALGSGEGPIMGVPATIANAVSDAIGKRITQIPITPEIIMGLIEDGVK

>XO family protein, gi|218883314|ref|NC_011766.1|, [Mo user]; [Desulfurococcus kamchatkensis 1221 (Archaea/Crenarchaeota/Desulfurococcales)]
VVHMSKPEYVEIVEKIFNETRSKPTKDFKYIGKHVVRWDAISKATGKPIFTADLINLLKNPVFVYSVRSKYAHALIKGIDVSEAVNYPGVIKVITSRDIPGINDVGYVLPDQPLIADRKVRYIGDTVALIVAESLENARDAGERVHVDYEPLEVYLDPLQIIEWNGLKEKPHTLIHDERGSDVLTRYKIRVGDVEKAFKEASVIVENEYRTPMQEHAYLEPEVAIAIPEPDGGVTIYAKTQCPFDTRKAVSNVLGLPFNMIRVIAPALGGGFGGAEDVGNEIAAKAALAALYTKKPAVVLHTREESIIGHTKRHPIIARYKHAARRDGTLLGVEAEIILDKGAYASLGPFVTWRAIVHSTGPYRVPNAKIDLAAVYTNKVPGGAFRGFGNPQVTFAVERQMDILAEELGLDPVEIRLRNALRPGDRTVHGQLLDHGVGLVDAIKKAVELSGWYEKRKLYSEAKGTIRRGIGIAVFYHGNSIGAEGADYSSVTLIIQRDGSIIFRTGLTDMGQGSIQGLINIAAEILGVPPSYFKVELPDTASTPDAGPTVASRSTAMGGNATLVAAYKLRKRLNELASSMLGCSSPDDVVIDAPKVYCRDDPEHYITWKELVEQSFWKGVPLQEFGYYRAPPAEWHEETGTGQPYFTYTFGAIVSDVEVDLETGVVRVKDAVTVYDIGRVINRTGAEHHGVGGYIQGMGYALMEDTYYSPEGHVYNTNLSTYHIPTGLDIPERILVDFVEAGYIRGPFGAKGLGEPSIVGIAPSIANAVAHALGSKDANRDVNRIPLTPDTVFSIIKKRGLNKR

>XO family protein, gi|384432549|ref|NC_017274.1|, [Mo user]; [Sulfolobus solfataricus 98/2 (Archaea/Crenarchaeota/Sulfolobales)]
MYVGQRVKRKEDLKLITGSGRYIDDIEYPGTLYLYIVRSNVAHAKIKYIDVRDALKVNGVVGVITGLTIPFENRPNNWPMAKDEILYVGHPIAAILATDKYVAADAADLIQVDYEELPAVINPEKALKDDVKAIEGRSNIAYKKTYSSGDPEKALSNSDIVLEEKFEISRVYPSPMETRGLLSVYQEDSLLVYASTQSAHYMRRYLLSAFGNKVKDIRVIQADVGGAFGAKLFPYSEDFITVYASLQYRRPVKWVALRSEDIRGMYHGRGQIHKVKFGAKRDGTLTAIIDDAIIDLGAASHGTYLVDIAATMLPGPYKVRDLRVNAYGVYTNKTPLDQYRGAGRPEAAFVYERIMDIIADELKLDPIYVRKRNLITELPYVNPFGLKYDSGNYLKLLENAEKVYREFEKRANELRKQGRRVSAGLSFYLEQNNFGPWESASVRIKADGKVQVIIGASPHGQGAETGIAQIVADELGISVDDVEVIWGDTALIGEGFGTYGSRSLTLAGNAALLAARRVKDKVLRLAAQFMKSDVQELQYKDGKVINPKTGKTMSLKEVASRNMASLGGIWEYKEEPGLEATGYFGFDNLTYPYGSHVVLAEVDNSGKVKILDYYAIDDIGTVVNPMLAEAQVIGGVIQGFGESVLEEIVYDENGNLLTGNLFDYAIPTAVEAFNIKWEYMEEGKSNAPLPAKGIGEGATIGTPPALIRAIEKAIGKRLTRLPSRLEDLL

>XO family protein, gi|669632425|dbj|BBJO01000030.1|, [Mo user]; [Halobellus rufus CBA1103 (Archaea/Euryarchaeota/Haloferacales)]
VSNHNYVGTDFEVPDGRAKVTGEAKYADDYQFDNLLHAKTVKSPYAHARARSIDTSAAESMNGVEAVITHEDVPDATVGQPVLAKEPLTFGYPVAAVAASDEYTAAAAVEAIEVDWEVLDHVVDPIETLKPGSPNARPEGNAPTGEAGGEGAEGQGGAEAAFDTIKWDDADFSGDFPENPGEFTMEWNWGDVGEGFENAETIYEDTVSAHPQPTNPMEPRSTVAEWGTDGHVTIWGSSQSISLTHTGVAGIIGKSPQDVTFISNFCGGGFGSKGTAYPQMGVPAFLSREVNRPVKIRGTRREEFHWGNGRSTFIAKTRVGLDSEGTITAMEIEAIGDSGAYSADALSTLSSGFNSLTQCWQPETLRFRGIGVFTNTPKRWPQRGPGQNQAALAVAQVIDEAAKQAGFDPLEVCLQNSPENRGPAGAERLPMTSAYLGEAYELAADAIDYEAKRERSGTREGSKVYGVGMASASHQSGYVGFDGLIVVHTDGTVEVRQGAGNLGTESFAAVARMAADTMNADWDNVEVSWGSSDKSSFTLGQFSSNTTFTEGLANVKAAETAVQYLKELAAAELGGTADAYTVENHEVVHGQSGQSMTFAEAAQAAVDAGGKYTAEEIPEQYQENLVPLTIAAASDAVGQGLVAFGKTTGEDLDGFVTSFAGAIAEVSVDLETGKVVVEEMANYNDSGTVVHPESFEAQVEGGAIQGIGYTLFEQYRHDEGTGIPVNTDLYKNKPPSIHDYVAGDLHVGAVGEPDPFGPFGAKGVGEPPYGAASGAVAAAVKDALGVTFNEFPVTPDKVLAKVRSGEVEL

>XO family protein, gi|379002962|ref|NC_016885.1|, [Mo user]; [Pyrobaculum oguniense TE7 (Archaea/Crenarchaeota/Thermoproteales)]
MKYVGRPIPRFEDDAILSGRAQYVDDIELPGMLYAGFVRSPYAHAKVLRVDLTDVARQRGVVAVFGPREMGFAPGGKVRYQGEAVAMVVASDRYLLYDTLEKAVVEYEPLPAVLDVFEALKPGAPLVDEGLGTNVAHETVYEGGDVEKAMKEAEVMLEGRFTIQRIIPAAMEPRGVVASYDGDVLTVWSSTQVPFDIRKEVAKALDLPLTKVRVIQPFVGSAFGSKLLVYPEEIWVSKAAYLLKRPVKWIATRSEDFKATTHGRALTLEYKVGATRDGRVLAIEGVVYADAGAYYWGEGLADTAARMLPGPYDIRHGRIKAVSVLTNKTPLSAYRGAGRPEATLFIERIMDRLADELGLDRVEVRRRNLIRQLPYTNVFGMTYDTGDYLETFERGLERLGYRQLRSWAEEEFKKGRLIGVGLSVYVEITTFGYETAILRAERDGTFTLYTALTPHGQGVATALAQVVADELEVSIESVKVVWGDTALVPDGIGTMGSRSITAGGSAAILAARRLKDELAKATEKLLGCKPEYSSGEFKCGGKSASVRDVVKAVYRREAEAQLTVEAIYHADATYPFGVHVAVVEVDPETGFVKPLLYKSYDDVGFVVNPLLAAGQAMGGALQGIGQALYEEAIYDEAGNLVTANLAFYYVPTAAESPKYEVYFAERPHPSRHLTGTKGIGEAATIASTPAVVSAVEDALRRIKPGVRIEKTPVTPEDVWHMLR

>XO family protein, gi|723044224|gb|JROF01000004.1|, [Mo user]; [Halopiger salifodinae KCY07-B2 (Archaea/Euryarchaeota/Natrialbales )]
MSIESIDPEEVDAADILGSAIERREDPALLTGDAEYIDDIQLQEMIHVAIVRSQHGHAKLEGVETSEAAAMDGVVGVYTHDDLHREDTPGGGSYSLPVGWLLDSLRQVDHPILADDRVRYQGDAIAVVVAEDRYTAHDAADAVAVDYERLDAVTDPAEALEGDAALHDDADGNVAFDWEIGDADRTKEAFESAAHTASIELENQLLIPNAMEPRAAVADYNPGTNELDVFMTSQNPHLHRLLMSGVIGHPEHKLRIKAPEVGGGFGSKIHHYADEALVAWVAKHVERPVKWTATRTETYKTDAQGRGHVTEADLAMDEDGDIIGLRVDTTANLGAYLSTFAPAVPTYLYGTLLSGQYDIPAIHCSVTGAFTNVPPVDAYRGAGRPEASFVIERLAKPGAEEMGMDPAEFRRRNFVPEDAFPYETQVAVVYDSGDYEKTLDEALEMVDYEAFRERQEQARAEGRYLGIGFSCYIEACGLAPSELAGQLGAQAGLWESSLVRFHPSGTVTAYCGTSGHGQGHATTYAQIVANELGVPYEDVEVVEGDTDEIPHGMGTYGSRSAAVGGSSLVKSAEKVVEKAREIAAHQLEADPADVEFEGGEFRVAGAPDRSIGITAVAQQSYLAHDIPDDMEPGLEATSFYDPDNFVFPFGTHVAVVEVDPDSGEIEFDQYVAVDDVGNQINPKIVEGQVHGGVAQGIGQALYESAEYDSNAQLVTGSMQDYAVPKAMHVPEMDTGSTVTESPHNPLGVKGVGEAGTIAAPQAVVNAVTDALEPFGVDRIEMPITAERVWNAADGRTAADGGTDASEPDPDPDTAGDGNGGES

>XO family protein, gi|146302785|ref|NC_009440.1|, [Mo user]; [Metallosphaera sedula DSM 5348 (Archaea/Crenarchaeota/Sulfolobales)]
MRRLDVIDLIQGKGTYVDDFHFRGYYGVLVRSPYPHAIIKSMDISDATKKGAKVLTGRDMTVGDTEGEEREGSSLGQSPLATRKVRYMGEPVALVLAENPYKAQDLAETVQVDYEELQPVNDIDQALEGESLVFEELGSNVVGNKVFEYGSIPTGGKEVTLDLYWSRSSGNPIEPFGVVAIPESWGIRILANMQAPNYLAGEISRALNLKVVAEPLRQGGSFGAKFSVLNYAVIIAYAAWKFKTPVKWIETRTEHLMASNSSGPERKFKARATFLPDGTVTGLDIKIWEDVGAATSGGQAFKPTGILAGPYAVRNIRYEVNLVATNKNPPGAFRGAGTPPHTWALERLMDAVADELGLGREEVRKRNFIKTFPYEAPYAFYDSGNPSQLLELALSRNDIFSLREKGYGVGLACSTDPSTPSGQEEVHLYVRNGKVVVGIGYGPEGQGNEHTAMRLTSELLGIPLNSVTVETLDSSRIGSSFGPGGSRMAVFMAGAIKGATEELVRKIRTRLERELGKEVTYHSGVFKVKGDGTEIPITQVEEEAKYTFTLQGKTRFNAYPFACDLAVVKVDRDTGVIKPVKHVVYIDPGTPLDEDLVKEQVIGGTYIGISLALYESYVYDEGKLLTTSLSDYNMPTAVEIPDIEINIVPTPSPYTPIGAKGIGEIPVGVAAAAVTSAVENALHKRVTRVPVRPEDILD

>XO family protein, gi|723044224|gb|JROF01000004.1|, [Mo user]; [Halopiger salifodinae KCY07-B2 (Archaea/Euryarchaeota/Natrialbales )]
MSTPDEPRQSEERDVEAAAARSADPEQYPGDRDEPENDRTSGDERVNLSKDVEKDDARKIVTGAARYTADYARRFPDLAHGKVVRSEIAHGYVTGIDTSEAEAMDGVYAVVTPWDDIVPDTLYSSSGQSYPEPSPWDMRVLRRHVRFVGDPIAAVAAETGELADRAARAIDVEYDEREPVFDVEAATDPDAPRLFDDDEVENAQSGAEYERNVESRFDGEIGDVEAAFERDDVHVHETELETPYQSHCVPEPHTTIAYTDEDGRYTFITATQVPNHTRRQLSHVFDVPIRDVRVEKPRVGAGFGSKQEMAIEPITFALHLEAERPVKLEMTRQEEFSALRSRHPMRMRIRTAVTDEGDLVAMDLYARSNSGAYGTHGMTVASNVGTKALPLYPRVANLRFEGDVVHTNLPMGAAMRGYGAPQGHFAVEAHVDEVARDLGFDPVDFKRRHAIREGNLDTASVILKDDDRFARRIRSCGLEECIERGKEAIGWDDLEQPDAAHLYRGVGMAMCAQGSGVAGRELGAAKLKMNEDGSFHLHVGGVDTGTGNDTMFTQIAAEVLGCRPDEIVVTSSDTDITPFDYGSYASSTTYISGTAVKKAAEDAKERILYWGSKLLEEPEANLETGDGEVYSEETGASVGLEELGYEATYGHDEREQIMGDGHHSTDESPPPFGAQFVDVTVNGETGEFDINKLAYAADCGVAINPALAEGQVEGGQHMSLEYATSGGLAFDEDGTPQTKGFRQYGMPRTTDHPPMETILVETHEPTGPFGAKSIGELPTNGVPPALSNAIRDAVGVRLTELPITPADVRDAIERRERREE

>XO family protein, gi|448691263|ref|NZ_AOLY01000045.1|, [Mo user]; [Haloarcula japonica DSM 6131 (Archaea/Euryarchaeota/Halobacteriales)]
LPRTAARRSVRRCAELSRPVAVEVAAMSNDDETAKADGGTASQSETVEDKRSEEHPLEWDEPENNSKAPDERDSVSHRTEKYDDRKLVTGQAKYTADYEERYPDLAYAAVVRSDIPHGRVTDIDTSAAEAIDGVDAVLTPESDAVPDTKYTSAGQSYPEPSPWDMHVLNEHVRYIGDPIAAVAAEDRATATAAVEAIEVAYEEYDYVTDPEDAFDEDAPQLFEDSEVENEIVGHDYGRNRMAHIGGELGDVDAALDGDTHVHETEWETIRQSHANVEKHTSLAYTNEDDRHVLITSTQVPNHTRRQLAHLFDIPIRDIRVTKPRVGGGFGGKQAMVVEPIPLALSLATDRPVLYEASREEEFYAMRSRHPMKVKAKTAVTADGDIEAIDLYALSNTGAYGSHGMTVAGNVGSKPMPLYSKVPNARFEADIVHTNTPQTGAMRGYGAPQGTLALEGHLDEVARDIGLDPIEFRRRHHMEVGDLDEIAGMMGGEGANRRIRSCGLDECIERGKDAIGYDDLEQPDEDHLHRGIGMALSAQGTGVAGDELGAAQIMMNEDGSFHLQVGGVDIGTGADTAFLQIAAEVLGCDEDDIIVKSSDTDVTPFDYGAYASSTTYISGMAVKKAAEGAKARILDWGAKLLDEPVEELETGDGTVYSEGSGDSVTLEDIGYEAAYGDDEREHILGKGTHCTEESPPPFAAQFADVTVDETTGEFEVHKLVVAVDCGVVINPGMAEGQIEGANHMSYEMAVSEGITLDDEGRAEIADFDEYGLPSATETPPIESILVETHEPTGPFGAKSVAEVPTNTVPPALSNAVRDAVGVRIREMPITAEKIKAKVDERKD

>XO family protein, gi|379002962|ref|NC_016885.1|, [Mo user]; [Pyrobaculum oguniense TE7 (Archaea/Crenarchaeota/Thermoproteales)]
VLAELREIVEGRVEYIDDIKLKGEVYLFVLRSPYARAFVKSISPPKNYLAFYTSRELKAFLPPRDVDKAKYVAKHPVLAIGSVNYVGQPVAAVVVEDKYDGEDALEEIQVEYEPLKAVATIEDALRGDVVIHQGAADNISLDVDIRGGDLDAFKHAELVVRRRLYQSRLVSNPLEPKGCIAYYDGAYLHMYVSTQAPFRIRADISEALGIPPEMIKVYSPKNVGGGFGNKVPAYPEYAIAAYASMKLKRPVKWIETRREHLNNPTQGRGVLSEVEIYAKRDGTIIGLRGRVIVDIGAYNFTINTRAATFIASLLTGPYRMKAVDVKAMAVYTNLPPTGPYRGGGRPEAALIHETAVDALAEELGVDPLEIRLKNVAENGYKTPTGWDLGNYGGREVLEKAGAVYKKLKEQYPGAGVAISFFAEHIRVVPGESCRISIKNCRVVVGLGGIGPHGQAHRSALRIVAARALGLSPEDVDIVLATTEASRWGAGSFGSRSLTVGAAAIIKTAELLMEVVRRKGLSWPKDMCALEGLVVEGEFKGNDVFGAGAHVAVVDIVQGKPRILYYYAVDNVGNVILKDQVEAQIIGGVAQGATQVFFEEAKYDEEGNPLFFSIIGSGFPTSLDLYLPIETDILTIPSSLPGGFLGVGEAGTTGGLSAVFLALEKALRKKGIAERLERTPLPDALYSKLID

>XO family protein, gi|330833867|ref|NC_015435.1|, [Mo user]; [Metallosphaera cuprina Ar-4 (Archaea/Crenarchaeota/Sulfolobales)]
MLFIVNSKSIVMMRIREHLDEVKGTGKYIDDLELPGTVFLGVVRSPFARAKVLDVSRSDRVLTFLDWRTVSTYMPVRPDPRSKNVVKMPVLSDGKVNFVGQPVIAFVVKDRYEVEDVIDEVGVDYSQEKPVISILDSIKEEIKIHEKGNIAIDLNLSGGDLDQLVNSDVTVERELTQDRVVQHPMEPKGVIANYDGNVLTVIGSFQSAFRVRSDLQEALGIPPERIVVYSPPNVGGGFGNKVSAYAEYVLASLASIKLGRPVKWIETRREHLTNPTQGRGVYSKVRLHAKSDGTILGLEGTIAVDLGAYAFTLNTSTPSFISSLLNGPYRMRFAKIRALGVYTNKPPTGPYRGAGRPEAALITETLIEDLAERLNVSPVETRKRNFIDGEFVTPLGVRIDRAGYKELFERAEKVYYSMKERHKGKPISFIAFTEVVRSSPGEGAKVRVGKGEVYVAVGSGPHGQAHKTTFAVLASEVLGVNPEVIRIEVNNTLLIKEGIGSFGSRSAAAGGSAVIEAARLVLEKIRSKGLTVEQAINSDETFEAEVFSKSPDLYTPGVHIAVLDVDKETGQAKVLEYYAIDDVGRPIIESEVEGQLIGGILQGASQVLFERAPYDDLGNPLFSSIADNGVPTAVEAVRRVFTEYVSTPSQTLSGARGVGEAGTTGALPAVFIALEKALGKKLSGTPYALP

>XO family protein, gi|354609336|ref|NZ_AGIR01000001.1|, [Mo user]; [Halobacterium sp. DL1 (Archaea/Euryarchaeota/Halobacteriales)]
MGRRRVVLAVRDHAKFGRYTGETHYDDTRHLTDGERNRTRTHGRTADASRARAPRRTRIHRGEHRVRERSVWRLHCSPRRAGCQVLHAARRAGRRTSRHDCRRARSRRRAPPHPGGVQGGTRSPVWLLYAGDASRQHRPHRERRIARRRGDSRGYRRQPLSVHRLPEHRRSGRYSAVPDGGRPMSTDERESLVGSPIERREDMSLLTGSGEYTNDIDRRNLTHAAILRSPHGRARIEDIDTATAEAMDSVHAVYTGQDVADSDIPNNIQTGWKLPELEEPPQRIMATDTVRYQGEPVAVVVGDTPAQAVDAATAIDVTYEQLPAAVGPSEAADDDAPVVHDEVDDNLAFDWEIGDEASTAEAFESAEYTASIDLTQQRIVPSAMEPRASLADYDSATGELTLWLTTQNPHLHRTLLATQTLGIPESKIRVIAPEVGGGFGNKIYHYPDEAIVSWCSMQLDRPVKWQATRSEDNHAACHSRAHETQGEIALAEDGTIVGIRADTYADMGAYLQFFAPAVPTFMYGCLFPGQYGIPNVHCRVRGTFTNTAPVDAYRGAGRPEATFLVERLVDLGAREAGMDPVELRRQNYIQPEEFPFDNGVGLTYDSGDYEHSLDTALEKVDYEELRERQAELREEGRYLGIGIVGYVEACGIGPSRTADELGSTIGLWESSVVRFNSSGTVTAFCGTSGHGQGHETTFAQIVSDELGVDYEDIEIVEGDTDQTPEGRGSYGSRSGPVGGSAVVSSSRKVVEKARQIAAHQLEVTPKDVEFEDGTFSIAGAPSRAVGIQEIAREAYTGFNLPDGMEPGLEATAFYDPENYTYPFGTHVAVVEVDPESGEVDVQRYVAVDDVGTQINPRVVEGQVHGGVAQGIGQALYEGAEYDETGNLRTDSFENYAVPAADQIPTIETDSTVTPCPHNPLGVKGVGEAGAIASPPAVVNAVVDALEPFGVSHIDMPLTPEAVWTAIHESNGGDD

>XO family protein, gi|146302785|ref|NC_009440.1|, [Mo user]; [Metallosphaera sedula DSM 5348 (Archaea/Crenarchaeota/Sulfolobales)]
MIGKPVRRLEDPRLISGRGRFIDDIHLPGELFLGVIRSPYPRARFRVNGKEVEVITQADLKTNPLPNFFFESAPKEYPLAIDEARYVGEPVALVVGRDRYEAEDLKEMVEVEYDPLPPVESAREALTGKILVHQELGTNLVYRDSFEYGQPPSSFKTVEKTFRVNRISPMPLETNGVIADYSPVDESLTVYANTQVPQVFRTALSIVFQIPRSRIRIIVPDSGGGFGGKIFLKPLVLATMASMVTGRPVKYIETRTEHVISAVQGPDREYQARIMYKDGEILGMEVDLLENFGAYMHTYQPLPILRQIYHLTGAYNVQYLKFNVNGVLTNMPPTGPYRGLGIPPAVLVLENLVSSVSRREKTTQWEIRKRNFIKSLPHTTITGAIYDSGDYEKSLEVLREALGDKGPGLTGMGVAFALEPGSSLAFQTLVVKKARTPYYEGVYIKMDSGGDITVSLSTNSMGTGHETSVAQVVSHVLGVPMDKIRVILGDTSGPPGTGFYGSRFSVVSISAVYKASIKLRERIRELVAQVLNVEVDKVEIRDGTVRVGNRSFPVEEVANLVYNRYHSPLDDMGIEATEVFNSPNVNVADEKRRVNFSSTYGVNAHGAIIEVDPNTGFIKIKKYVVVSDSGNLINPLIVDGQLMGGTAMGIGASLLEVIRYVSGVPQQINLADYWMPTALEVPRMEIRHLVSPSPFTPLGTKGVAEGGATVPYAVLVNALEDALGITLDRVEVPITPEFVLEQLERRAVKAI

>XO family protein, gi|390937752|ref|NC_018001.1|, [Mo user]; [Desulfurococcus fermentans DSM 16532 (Archaea/Crenarchaeota/Desulfurococcales)]
MGDATSLLEKWLSASEFLVIGKKVSRVDSLEKALGKALFTEDYYIDYFLGNTLYVKQVLSTYPHARLKSISLPEHLRSKDVKLFTARDIPGENQVGYALPDQPLLAEGKVRYHGEVVALVASMDMDEALRAVEEVRVEYEPLPYILDPLEAMNRNDILIHEEAGSSIAFKTRVRRGNVEEGFSRAHVIVENEYKLHHQEHAYLETEAALAIPSIEGGVTIIGGLQYPHLGQRIVARILGLPLSKVKIVAPYIGGGFGGKDDEGPLTCAKAALVAYLTGKPALLIYSREESIKVHPKREAAIIRYRSGADADGRLTAIDVTIIHDTGAYANRGPFILWRATMHASGPYVVPNARIDGYAVYTNKVYQGSFRGFGNLSIQFAVERQMDQLAERLGLDPVEFRLKNIVREGFFTITGQLLDHSVGVADALVKVANTCRWRERRREIEEFNKHSERIKKGIGVAVAWHGISTSRGVPDWSNAYVKIEQDGSVTLYTGIVEIGQGSPSSAHVQIVCELLGVTPNRVRVVYGTTDSPDTGATHASRGSSIGGIGVYIAASKLRERLSELASRVLGVSVEDLVFADNKVYSKSNPGKQISLRDLVKEAVARGVELSATGYFFLPKGRFDDAVGQGFAYPAYSYIVVVSEVEVDTLTGVVRVTRVYPGLAAGRIINPQQVEGQIEGAVAQGVGYALMEKLVFSDNGEVLNTNLTDYVIPTIKDVPEIAEPIYVEDLFKYGPFGAKGVGEMALIPMPASIANAVSHALGVNVTRTPLTPEEVLRLIGRL

>XO family protein, gi|669632424|dbj|BBJO01000031.1|, [Mo user]; [Halobellus rufus CBA1103 (Archaea/Euryarchaeota/Haloferacales)]
MSSETDDVPVADTEYQHDEDGGPDPEKHHGHGRGGMGEEVKRKEDKRFITGRGNYVDDIKKPGMLHCEIVRSPHAHARIENIDTSRAMDVDGVVAVLTAEDLAAHELATMPTLMDDTQDVLVNDKVKFQSQEVAAVIATDRYIAKDGAEKVDVDYEVLDPVVTAEEALEADAPLIRDELEDQEDNHIFDWDVGDKEATDRVFEEADVTVEEQMEYQRLHPAPIETCGCVADWDPGKDKITVHLTSQAPHAHRTLFSQVSGIPEHKVRIVSPDIGGGFGNKVPIYPGYVVAAAASVVLEQPVKWMEERSENIQTTGFARDYDMTGELAATEDGIIKGVRTDVLANHGAYNAVAQPSKFPAGFFNIFTGSYDIEAAYGSLTAAFTNTAPGGVAYRCSFRVTEAVYLIERMVKVLAQELDMDPAEIRRRNFIQPEQFPYESPTGWNYDSGDYEKALDLALDMADYDHYREEQQRRIEEDADKLIGIGISSFTEVVGAGPGKSCDIAGIEMFDSADIRVNPTGNAVLRVGVQTQGQGHETTFAQIVAEELGMDVENISVEHGDTDTDPYGLGTYGSRSTPVAGAATAVAARKVRDKAKTIAANELEAAEEDIEWDRESGHFHVAGAPDRSITITEIAASAYMHHPSSEEPGLEAVNYYDPPEMTYPFGSYIVVVEIDRETGEVDFEKFVAVDDCGNRINPMVIEGQIHGGLAQGIGTAMMEHVTYDENGNCTGGDFMNYLLPTANEIPNFETGYTVTPSPHHPIGAKGVGESPTVGSPPAIVNAVVDAMAHAGTTHVEMR

>XO family protein, gi|385772020|ref|NC_017275.1|, [Mo user]; [Sulfolobus islandicus HVE10/4 (Archaea/Crenarchaeota/Sulfolobales)]
MRRIDVYDLLIGKGNYVDDISYKGRYAVFIRSPYPHARIVNINKEDAERRGALVLTGKDLVSRRVESGEREGASLTIPLMAINKALYVGQPVALVIANDPYEATDLAELVQVDYEPLEGIGSIEKALQNKVVVFEDLKTNVVREQTFEFGKINTQGRHLELDLYWSRSSGNPIEPYGAIIIPTDDGLTIISNQQAGSVVSNEIQKALGVKVIHKNARQGGSFGEKFSLVRYLTVLGFAALKFNVPIKWIETRTEHLMASNGSGPERKFKIHAYYSSDGRVNSLDIHIWEDVGASRDAGQPFKPLGFLTGPYKIGGIRYTGTLVATNKNPAGAFRGAGTPPHTWALERTMDAIADDLGISKAEVRKINAIDIFPYDTGFAYYDSGNPKGLLDLALSRNDIFALRNKNTGVGLALSTDPSTPSGSERVKIKVKNNKVVIGLGFGPEGQGNEHSAVVMASRLLGISPDDVTYEILDNTELPTSFGPGGSRMAIYTFGAVSGAVEELKARLRRKAEVILNDKVVDYRDGYFIGENGGKVRITSLEGEEVDFTYTLQGKYRFNAYPFACDLAVVRIEDGKIKPIKHVVYIDPGTPIDEDLVKEQVIGGTAIGISLALYERYAYDDNANLLTTNLADYGMPTAADLPEIEVNIVPTPSPSTPYGAKGIGEIPVGIAAAAVTSAIEDVIKRRINRVPVSLEGLFE

>XO family protein, gi|723044224|gb|JROF01000004.1|, [Mo user]; [Halopiger salifodinae KCY07-B2 (Archaea/Euryarchaeota/Natrialbales )]
MGPSRPTAATDRNSETMTDADDPQPDGGTASQPEQESRELEDHPLEWDEPENNNLAPDERASVSRPAEKDDDPKLVTGRAKYTADYEKRFPDLAHASVVRSEIPHGYVTEIDASEAEAMDGVYAVLTPWSDDVPDSKYTSAGQSYPEPSPWDMNVLNEHVRYVGDPIAAIAAEDADTARAAAERVDVEYDEADYVLDPEEAYSEDAPQLFADDEVENEIVGHDYDRNRMSHIEGEIGDVDAALDSDDVHVHETEWETIRQSHAQIEKHTSLAYTDEDDRYVLVTSTQVPNHTRRQLAHLFDIPIRDVRVSKPRVGGGFGGKQAMVVEPIPLALSIAADRPVIYEATREEEFYAMRSRHPMKVRARTAITDDGSIEAIDLYALSNTGAYGSHGMTVAGNVGSKPMPLYSKVPNARFEADIVHTNTPQTGAMRGYGAPQGTLALEGHLDEVARDLGLDPIEFRQQNYMEVGDLDEIAGMMGGEGAERRIRSCGLDECIERGKEAIGWDDREQPDAEHRHRGIGMALSAQGTGVAGDELGAAQLMMNEDGSFHLHVGGVDIGTGADTAFVQIAAEVLGCDETDIVVKSADTDITPFDYGAYASSTTYISGMAVKKAAEDAKERILHWGSKLLEEPAANLETGDGEVYSEETDASVELEEIGYEAAYGHDEREHILGKGTHCTEESPPPFAAQFADVTVNEATGEFDVNKLVVAVDCGVAINPGMAEGQAEGANHMSYEMAVCEGITFDDDGQANVTSFDEYDWPTAAETPTIESILVETHEPTGPFGAKSVAEVPTNTVPPALSNAIRQAVGVRITDMPITAEKIRTALEDDG

>XO family protein, gi|448632187|ref|NZ_AOLQ01000054.1|, [Mo user]; [Haloarcula vallismortis ATCC 29715  (Archaea/Euryarchaeota/Halobacteriales)]
VFAHRLRLHGGRPVSDSDRARETDGRSDTTGIDEADSAEVEGEAEADVAREPDRKAESERDAITVNEEKDDARKIVTGEARYTADYHDRFPDLAHGKVVRSDIAHGYVESVDTSAAEAMDGVRAVITPFDDVVPDKLYSSSGQSYPEPSPWDLNVLREHVRFVGDPVAAVAAEDPETADRAARKIEIEYRELDAVFDPEEALAEDAPQLFETDDVENKQSGADYARNLESHFDGELGDVDAAFETAEAATDRHVVQTEWETPYQSHCVPEPHTTIAYTDEDERHTFITATQVPFHTRRQIAHLFDVPIRDVRVKKPRIGAGFGSKQEMAIEPIAFALHLAADRPVKLEMSRQEEFTALRFRHPMRMRMKTAVTDEGDIEAMDLYTLSNSGAYGTHGMTVANNVGTKPLPLYPRVPNVRFSGDVVHTNLPMGAAMRGYGAPQGHFAVEAHMDEVARRLDFDPIEFRLQNAVREGDIDRSVAILKDGDRFTREIRSCGIRECVERGKEAIGYDELEQPDEDHRERGVGMALIAQGSGVAGKELGAAQVQMNEDGSFHLQVGGVDTGTGADTMFSQITAEVLGCTPEDVVVIAADTDLTPFDYGAYASSTTYISGRAVKKAAEDAKERLLEWGSKLLGESPEALDTGDGSVYSERTGNRVSLEEIGYEATYGDDEREHILGDGNHSTDESPPPYGAQFVDVTVDTETGEYELNKLAFAADCGVAINPALVEGQIEGGEHMSLEYATSGDLTFDDDGNPEVLGFRQYGMPRTTDHPEMETVLVETHEPTGPFGAKSIAELPTNGVPPALSNAIRDAVGVRLTELPFTADDVKTALDDRSGDRK

>XO family protein, gi|435845424|ref|NC_019974.1|, [Mo user]; [Natronococcus occultus SP4 (Archaea/Euryarchaeota/Natrialbales )]
MTRPEPESPPRTAAAETKPPVGESVDKVDGWGLVTGNARYTDDVPTPDTLAVRILRSPHAHARIRAIDTEAAASLDGVRAVLTHEDVPDERFTRTGFPYPAPAPFDERVLNETVRFVGEPVAAVAARTADAAERAVDAIEVDYDVHEHVLDARSAMEPGAPTLHPEAYENPQENADPKRNIVCETSHEEGDVEAGFENADAVVEGEYETQVVQHLPMEVNTTIAWIDDRERLVLRTTTQVSHICRDKIARAFDLNRTDVRVIKPRVGGGFGVRQDTVPGQFIAAALALETGEKVRLRNERKEDLHVSQTRHAQTLRIKTGVREDGTITGMHVDITSNTGAYGCHAFAVLANAAHEPMSVYPCENRLFTGRAVYTNRPPGGAMRGYGAVQGTFGLESHVDEVAAAIGMDPVEFRRRNTIEAGEGSFEPAYSESEKTLSTVGVTDCLERAAETIGWTEGPAEPEDDRYRRGYGVALTMAKSGVPSSEFSRCDMTLEDDGTLTIRVGVGDTGQGSETVMGQIAAGVLGLDTESVYVKADDTDATPWDNGAYASSTTYISGNATEKAARDLAASVRELAGEWFEVAPESVEIADGEVRIPGEDAMTLEQFAATAFEGTRGPKRRLTGHGKHFTALSPKPFAAQLAAVEVDTETGEFEVLRLVNAVDCGRAVNPANVRGQIIGGAVMGLGQTLSEELSFDDSGAPELRGLRDYDVMHAPDLPEIDTELVETYEPTGPFGAKSVGEVTALGPPAAVANAIRDAVDVRVAELPITSSRVWDGLQEGR

>XO family protein, gi|820832869|gb|AUQX01000001.1|, [Mo user]; [Desulfurococcus mobilis DSM 2161 (Archaea/Crenarchaeota/Desulfurococcales)]
VYSFIGKRTIRRDALAKTSGTLRFVNDLEAPGMLIGRILRSPYAFADIKRIDVSEAERIGAVTLTPDEVPQKPFNPRLVSVHEVTFKDTYVLTKKPRYIGDAVAAVAAPSEELAQRALESIRVEYERIYEPILDPFKAMEPGAPLIHEKIMKGSEWIRVEGNIAASLNYVEGDVDKAFQESDVVLERRFKTGKRYHMQLEPKAVLCVPEPGGKLTIYSTTQSIHNTRILVSQIFDIPLSRVNVVKIPIGGSFGSSIQVNYLVPIAVALCLKSGKPVKIAYTREEDILDHSNFVFHFRIKVGAKRNGVLTGAEFENTLDVGAHQVQPYPLLGTSLGWFVSMYKWRNIRYIGRAVYTNKTPACALRGYGAPEVQWAVETIMDELAEELGVDPVELRLKNYVGRGEIFWGQGPTVKSIIRSDGVPELLEKGKELIGWDKRGDPRGKKGRFRRGIGVARGFHTSGAGGPISGEVIDYTGCILKLNEDGTLDYITALQDHGGGTLDAHVKIISEVLGVPPELVNLASASTENTPYDVCTHASRGTYVGGEAARRAAEIVKSKIFEYAARLVGKAVNPEAFKIRYDEGLKQAVVYIEGTDVRIPLSEIARAAWQRNWGTIGAFVSYRATSAPPSFTVYFVEVEVDTWTGRVKPIRVVAGADVGTPVNPDMVEGQLHGGFAMAWGMAFTEDMVYEENGELAGRGLITDYKIPTIADVPAPEDFKVIIASSYEPTGPFGAKGIGEAAMNPAVGAIANAVYNAIGVRFYELPITPGKIVEALRKGGVQWD

>XO family protein, gi|765467749|gb|JYHS01000001.1|, [Mo user]; [Acidiplasma sp. MBA-1 (Archaea/Euryarchaeota/Thermoplasmatales)]
MLLTHMYSGKKAFLVNGRGRYIDDINLPDMLYMSIYRSPYARARLNNIDGGLNSHELRAYYKAAVGEMADLSGGREDLKLYREPVLAIDYVNYVGQPIAAVFGKNKYDSEDKLSEVNIDFEPIQAVSSIDKSLKSDPVHNGASSNILASYTLGTKFDEKDIDYDISLEDEFFNERILGNSIETRGCIADYRDGFLTFYASTQSVHSIKNGLASTLGLDRDKIRVIQADTGGAFGSKGGYYPEYLIAAYASMKYKKPVKWIETRSEYLMAAYAGRGVKSWAKIYAKNNGKITGIQVKLYVDAGAYDAGTGSFAPYFIGYQITGPYLIKNVYVEAASVITNKSPMGPYRGAGRPEASFIMERMIDLLADRIGKDPADVRLINASDVPFTSPTGLQVMDASRPFLEKALKTMNYYEISKNEKTGLSFFVLIPSTRPGESARIVSGDGHIKVYLGGDTHGQGHEAWARNIIKEYLNVDESLVTLENGDTKELDEGVGAWGSRSAIVGGSALVNACKKIREQVKSKFGEYAPDKLLNNHFDAEDFFSADFSLNSLNANMITARVLNHSVDITGWYCYYDLGNVLDMGNVIGQIQGGALEGIGQVLSEGIKYSDDGQLITNSISLAGLLKADDIPDKFHIHIAENPSDVPSHAKGLGESPTIGTPSALARAIELNTGRRVRITPIGPDYL

>XO family protein, gi|24473558|ref|NC_003106.2|, [Mo user]; [Sulfolobus tokodaii str. 7 (Archaea/Crenarchaeota/Sulfolobales)]
MRYVGQAVKRLYDDKFVTGKSTYVDDIQISALYAGFVRSPYSHAKIKSIDVTDALKVPGIVAVYTYKDLAPLIKDGIRIWTTYEDPRMWKFVPRKPLADGKVRFAGEPVAIVIGVNKYVVRDAIDKVNVDYEKLPPVVKMEEALEDKVIIHEELKTNVAFDQTFNGGNVEEAFKQADKVIPVEITNNRLIPSPMEPRGIVSRYEGGTLTIWYSTQVPHLARSEFARIFGVPASKIRVIMPDVGGAFGSKVNFMPEEVSVIASSIKLGRAVRWTATRSEEMLASEARHNTFKGEVAVKNDGTVLGIRGDLLVDLGAYLTLTAPLQPAIIPLMVPGPYKIKGVSIRSRAVYTTTPPITMYRGASRPEATFIIERIMSIVADELKLDDVTIRERNLVRANEMPYTNPFGLKYDSGDYLALLKDGIQKLQYYELKKWAEEERKKGRKVGVGMAYYLEISGFGPWEFGEIRVDENGDVLVITGGTPHGQGTETAIAQVVADTLQIDISRIKVIWGDTETVVASMGTYGSRTAAAAASAAMVASKEVLEKMKRIAAGLLNADVEEIEYESGEFYNKKDKSKKVSWNDVARNGYYGKELGISAQIILPGDVTFPYGVHVAVVEVDDYGIPRVLTYKAYDDIGNVINPALAEGQIHGGGVQAVGQALYEEAIINEDGQLTVTYADYFIPTAVEAPKFESYFVEKPHTSTWPTGAKGVGEAALIVGPAVIIRALEDATGKRFTKTPVRPEEIL

>XO family protein, gi|374631066|ref|NZ_JH597761.1|, [Mo user]; [Metallosphaera yellowstonensis MK1 (Archaea/Crenarchaeota/Sulfolobales)]
MRRLDVLPLLLGKGNYADDLKFSGYYGAFVRSQIPHGRIRSIDVSGATKGGALVLTGRDMVVGEAESRDREGSSLGKSPLATDKVRYVGEPIALVLAQDPYRAQDLAEEVQVDYEELEPVNDIEEALSGVSLIFEELGSNVVGKKTFEYGRIPSGDREVNLDLYWSRSSGNPMETFVVSVYPEAWGVRVISNMQAPNFLAGEISRALNLRVVTEPVRQGGSFGAKFSALNYAVILAFAAWKYRVPVRWVENRTEHLMASNSSGPERKFKARATFLADGTVTGLDLTVWEDVGASTSGGQAFKPTGILAGPYAIKNIRYDVNLVATNKNPPGAFRGAGTPPHTWALEKIMDSVADELDLTREEVRRRNLIKEFPYEAPYAFYDSGNPVALLDMALSRKDLFSLREKGFGVGIACSTDPSTPSGQEEVSVSVREGKVIVGIGYGPEGQGNEHTAIRLVSSMLGVRENLVEVELLDSSRLQGSFGPGGSRMAVFMAGAIKGATEELVRKIRSKLEAESGSEVVYHDGHFTVKATGERIPITKFQEEARYTFTLQGKSRFNAYPFACDVSVVKIDEETGKILPVKHVVYIDPGTPLDEDLVKEQVTGGTYTGISIALYESYVYQEGKPLTLNLSDYNMPTAVEIPEIEVNIVPTPSPYTPMGAKGIGEIPVGVAAAAVTAAVEDLLKRKINHVPIRMEEVTRI

>XO family protein, gi|24473558|ref|NC_003106.2|, [Mo user]; [Sulfolobus tokodaii str. 7 (Archaea/Crenarchaeota/Sulfolobales)]
MKRLDVIDLIKGKGNYIDDYPFKGKYAVFVRSPYPHARIKKIDTSEAEKKGALVLTGKDIIARRVEAGEREGAGLSTMLMATNKALYVGQPVALVIANDPYEATDLAELIQVDYEPLEPIPNIEKALKGEVYVFDELRSNVVREQSFEFGKISNQGKELELDLYWSRSSGNPIETFGAIVIPTTQGLEIISNQQAGNFVISELEKALGVKVIHKNARQGGSFGSKFSLVRYLSVLAFASLKFKVPIKWIETRTEHLLASNSSGPERKFKIKAYYDSRGKVNFLDIHIWEDVGASLEAGQPFKPLGHLTGPYKIPGIRYTATLVATNKNPPGAFRGAGTPPHTWALERVMDAIADELGLDRAEVRKTNVIDSFPYDSGFAYYDSGNPSGLLEMALSRKDIFSMRDEKTGVGLALSTDPSTPSGSERVKLKIKNGKVVVGLGFGPEGQGNEHTAVLLVSKLLGIPTDLVTYEILDNNELTSSFGPGGSRMAAFTYGAISGAVEELKAKLKREAESLIGNAEYKDGYFLGEHGKIGITQFEGEEVTFTFSLQGKYRFNAYPFACDLAVVRIEDGKIKPIKHVVYIDPGNPIDEDLVKEQVIGGTAIGISIALYESYVYDDQGNLLTTSLADYGLPTALDLPEIEINIVPTPSPVTPGGVKGIGEIPVGVAAAAVTSAVEDVLKRRVKKVPIRLDDF

>XO family protein, gi|518651360|ref|NC_021592.1|, [Mo user]; [Ferroplasma acidarmanus fer1 (Archaea/Euryarchaeota/Thermoplasmatales)]
MTYQDRFVNGKGRYLDDIDLDGMLYMSLVRSPYARAKVKKVEGGLTSKDLKAYYALAEGDHKEPVLAIDEVNYQGQAVAAVFGKNRYESEDLLSTVNVEYEPMDAIHSIHDAKSKPPMYKDTAGNVLSQEDIGVKFNEKDIQYDVKVTDTILLDRVSANPMETRGIVADYRDGILNVYLPSQSIVRSKSGIVNSLGLPPEKVRVFLIDNGGAFGVKALFYPEYIIACYASMKFGKPVKWQETRTEHLQACHAGRGVEGTLTLYAKKDGTITGLDGEVLLDNGPYFVDAASVDLGNVIHEITGPYFIEKAHIVGKYMLTNKAPNGYYRGAGKPEASILMERMMDLLADKLNMDIADVRLKNALEKPFKSPLGLDVNYPTKPFLEDALKYFNYRELSKKEHVGISLFILDEDTAPGESARIIVKDGKVHTYMGGNVSGQGHEMFVKSILSDELSIEQDSISLELQDTETLSTGVGTWGSKSAMTHGSVLMQAAEELKEQVKEKYGKYSPEILLKHDFDQTSFYKFDYNDNQVNFNLVTSKINEAGDIESLKVGCYYDLGKVLNMTNVMGQTEGGALQAIGEVLSETLRYSEEGQLMTTSITDAGVLTAEHTPEFDIKIVENPSVLKDGAKGLGESPMIGIPEGLARSLETQLHTRINVMPITREFLARNL

>XO family protein, gi|390937752|ref|NC_018001.1|, [Mo user]; [Desulfurococcus fermentans DSM 16532 (Archaea/Crenarchaeota/Desulfurococcales)]
VYSFIGKRSIRKDALPKTSGTIKFVNDLEAPGMLIGRILRSPYAFADIRRIDASEAERLGAVVLTPDDIPQKPFNPRLVSIHEVTYKDTYVLTKKPRYIGDAIAAVAAPSEELAQRAIESIRIEYERIYEPILDPFKAMEPGSPLIHERIMKGSEWVNVERNIAATLNYVEGDVDKAFRESDIVIERRFKTGKRYHMQLEPKSVLCVPEPGGKLTIYTTTQTIHNTRILISQIFDIPLSKVNVVKVPIGGSFGSSIQVNYLVPIAVALCLKSGKPVKISYTREEDILDHSNFVFHFRMKIGARRDGVLMGAEFENILDVGAHQVQPYPLLGTSLGWFVSMYKWRNIRYIGKAVYTNKVPACALRGYGAPEVQWAVETMMDELAEELEIDPIELRLKNYVGRGEIFWGQGPTVKSVIKSDGVPELLEKGRKLIGWEKRSHPSRKKGRYRRGIGLARGFHTSGAGGPISGEVIDYTGCILKLNEDGTLDYITALQDHGGGTLDAHVKIISEVLGVPPELVNLATASTENTPYDVCTHASRGTYAGGEAARRAAEIVRSKIFEYAARIVGRVVNPEAFKIKYDEELKQAIVYVEGTDIKIPLSEIARIAWQKNWGTIGAFVSYRATSAPPSFTVYFVEVEVDTWTGKVRPIRVIAGADVGTSINPDMVEGQLHGGFAMAWGMAFTENTVYEENGELAGRGLITDYKIPTIADTLSPEDFIVITADTYEPTGPFGAKGLGEAAMNPAVGAITNAIYNAIGVRFYELPITPDKIVKALRERGEIP

>XO family protein, gi|571780716|gb|KI911318.1|, [Mo user]; [Desulfurococcus amylolyticus Z-533 (Archaea/Crenarchaeota/Desulfurococcales)]
VVHMSKPEYVEIVEKIFNETRSKPTKDFKYIGKHVVRWDAISKATGKPIFTADLINLLKNPVFVYSVRSKYAHALIKGIDVSEAVNYPGVIKVITSRDIPGINDVGYVLPDQPLIADRKVRYIGDTVALIVAESLENARDAGERVHVDYEPLEVYLDPLQIIEWNGLKEKPHTLIHDERGSDVLTRYKIRVGDVEKAFKEASVIVENEYRTPMQEHAYLEPEVAIAIPEPDGGVTIYAKTQCPFDTRKAVSNVLGLPFNMVRVIAPALGGGFGGAEDVGNEIAAKAALAALYTKKPAVVLHTREESIIGHTKRHPIIARYKHAARRDGTLLGVEAEIILDKGAYASLGPFVAWRAIVHSTGPYRVPNAKIDLAAVYTNKVPGGAFRGFGNPQVTFAVERQMDILAEELGLDPVEIRLRNALRPGDRTVHGQLLDHGVGLVDAIKKAVELSGWYEKRKLYSEAKGTIRRGIGIAVFYHGNSIGAEGADYSSVTLIIQRDGSIIFRTGLTDMGQGSIQGLINIAAEILGVPPSYFKVELPDTASTPDAGPTVASRSTAMGGNATLVAAYKLRKRLNELASSMLGCSSPDDVVIDAPKVYCRDDPEHYITWKELVEQSFWKGVPLQEFGYYRAPPAEWHEETGTGQPYFTYTFGAIVSDVEVDLETGVVRVKDAVTVYDIGRVINRTGAEHHGVGGYIQGMGYALMEDTYYSPEGHVYNTNLSTYHIPTGLDIPERILVDFVEAGYIRGPFGAKGLGEPSIVGIAPSIANAVAHALGSKDANRDVNRIPLTPDTVFSIIKKCGLNKR

>XO family protein, gi|307594149|ref|NC_014537.1|, [Mo user]; [Vulcanisaeta distributa DSM 14429 (Archaea/Crenarchaeota/Thermoproteales)]
MSNLPHYREGLRAVTGSGEYIDDIPTPPGTLYMAIYRSPYAHARILKVDLSGVFEHGGIAYGPNDLAKVIPNPFPLAVDAPIKYYPFARDKARFVGEPIAVVLADDPYRAIDLLDYVQVDFEPLKPVLTFDDALRGDVLVHEELKSNVAMHRHMKFGPVDKVFSEAPVVIKREFYYQKHNAMPLETYGVLAHYTGGELNVWANAQGPLLITYFVTRALGLPTGSLRLFGPRDVGGSFGSKYSLYPYITLAAAASILSGRPVKWVESRTEHLVGSNSGGARKGVVEVAATRDGVIQGFRFRFYEDVGAYPRPPDPGVLFRVHGNMNGAYDVRAIEAEDYVVVTNKLPTGLNRAYGGPPFYFMLEVAVNELARELGIDPLELRIKNLIRDFPKRIGDEYFYETVTGGLYPRQDYERVVRAIEPEYRRWLEERRKNPNIGVGIAVLVEPAGTNLGYTDLAIEPSKRKYPHSGSGSYVTINIDMSGYIRVFVNGTNEGLGHETTLAEVVASELGVDPSMIIVENRVDTTRTWALSDGSYSSRFAPIVVSAAILAARQLKEKLTRIAMSILGTDKVGYENGQFYDINNPSRRVDIRRMASSVNWDPGSLPEGLDASLSVTVFYQPPTVKAAEGDRINSSATYAIQAHLAVIELDPNTYDIRVRKYVIAHDAGRILKREFVDSQLMGGLMHGLALTLYEELMYDDQGNPLTTSLDIYETPTMAEAVGMEVEFIHFETPTKHLVSGAHGVGEGAMMGVPAAIVNALASIIGKAITDLPLRPYKIMRAVEG

>XO family protein, gi|571780716|gb|KI911318.1|, [Mo user]; [Desulfurococcus amylolyticus Z-533 (Archaea/Crenarchaeota/Desulfurococcales)]
VYSFIGKRSIRKDALPKTSGTIKFVNDLEAPGMLIGRILRSPYAFADIRRIDASEAERLGVVVLTPDDIPQKPFNPRLVSIHEVTYKDTYVLTKKPRYVGDAIAAVAAPSEELAQRAIESIRIEYERIYEPILDPFKAMEPGAPLIHERIMKGSEWVNVERNIAATLNYVEGDVDKAFRESDIVIERRFKTGKRYHMQLEPKSVLCIPEPGGKLTIYATTQTIHNTRILVSQIFDIPLSKVNVVKVPIGGSFGSSIQVNYLVPIAVALCLKSGKPVKISYTREEDILDHSNFVFHFRMKIGARRDGVLMGAEFENILDAGAHQVQPYPLLGTSLGWFVSMYKWRNIRYISKAVYTNKVPACALRGYGAPEVQWAVETMMDELAEELKIDPIELRLKNYVGRGEIFWGQGPTVKSVIKSDGVPELLEKGRKLIGWEKRSHPSRKKGRYRRGIGLARGFHTSGAGGPISGEVIDYTGCILKLNEDGTLDYITALQDHGGGTLDAHVKIISEVLGVPPELVNLATASTENTPYDVCTHASRGTYAGGEAARRAAEIVRSKIFEYAARIVGRVVNPEAFKIKYDEELKQAIVYVEGTDIKIPLSEIARIAWQKNWGTIGAFVSYRATSAPPSFTVYFVEVEVDTWTGKVRPIRVIAGADVGTLVNPDMVEGQLHGGFAMAWGMAFTENTVYEENGELAGRGLITDYKIPTITDMPTPEDFIVITADTYEPTGPFGAKGLGEAAMNPAVGAIANAIYNAIGVRFYELPITPDKIVKALRERGEIP

>XO family protein, gi|381414352|ref|NZ_AGFZ01000015.1|, [Mo user]; [Halobiforma lacisalsi AJ5 (Archaea/Euryarchaeota/Natrialbales )]
VRTQRRTGRLRARGLRRLHRRTGRPDRQELSLLRGPGRRRGDRDRRGTDRRGRERGRLTAPDPGGVPRESRPPVWVLHERVRDGHEGTARGEPRSDPRGDRGGAGRQHLSLYRLPEHLRGRRAGGRRDEGVTMSSSQPSETDEVDVDVEPETETESFTGTGLPRVEDRRILTGKAEYIHDITPENCLHMALVRSMHAHADIVSIDTSAAEDHPDCELVLTAADVKAEYGPMPVGIPEVETDDGVATLEEWSLADEKVRFVGEPVAVVVASDRYAAEDVADLVDVEYDPRDAVADGMEAREDEVLVHDNVGTNVVDGERLEFGDLDDAFEEADHVVSGEYSWSRISGVPLETAGVVAQYDDETDSFDIDCNIQLHTLVDEMIHEPLGYDADDVRVNVPADVGGSYGTKIGIHRYCCLAAMASKELERPVKFNEDRLENLQGGDMHSSDREYEMRLAVDDDGTMRGLDIWFVDDFGAFPRYPVNQVLKPLSVLTNSYEIDHVGYEYDLVLTNKTSQTAYRGFGVDPHIYALEMIVDEAAREIGIDPTEFRRRNLITPDQLPYTLPSKNIYDSGDYPATLDRIEEIIADERDGGLLDPEVVAERREEGKYRGVQPSVIIEPGVSGSDWTDRQRTETDELEERSRDEVDELPEHLRATVREDGTVQAYLATDSSGQGHQTLVSQLLADELGVLPSDIEVDYLDSVDAPTEYGSAASRMAVMLSGATVGLAERVGEAAERVAADRWGVSTDDVAYQDGAVDRIGGDESLSLAELAAVDAERDVEDRELTSVSYNYDHPATEHEEFDEAFTQKFPVYPTAAFGANAPIVEVDSRTGEVDILKFYTVRDCGTMLNPMIVEGQAHGGIAQGVGAALLEEFGYEDDGQPQAITLFDYLLPSIENVPEIEMEHTETPSPYTETGAKGVGEGGMIDAPASIATSINAALEPIGADEPADRIPVAPDHLLGKVQEAEDESEDEE

>XO family protein, gi|126458628|ref|NC_009073.1|, [Mo user]; [Pyrobaculum calidifontis JCM 11548 (Archaea/Crenarchaeota/Thermoproteales)]
VRLLHLGHAHICLPLGQVRRQERGGGCGGDKRKSVQVHGISKHHKRHKGGVGMRYIGKPILRVEDDVILRGRAQYVDDIEPPGVLYAGFVRSPYAHARVVKVDLSDVRGAKGVVAVFGPELGFAPGGKVRYQGEAVAMVVARDRYLLYDALEKAVVEYEPLPAVLDIFEAMKPGAPLVDESLGSNIASDEVYQGGDVEGAFREAARVLEGRLSTQRVIPAAMEPRGVVAMYDGATLTMWSSTQVPFDIKKEVAKALDLPLSSVRVIQPYVGGAFGSKLLVYPEEVAVAKAAYMLKRTVKWVATRSEDFKATTHGRALVLDYKVAVDNGGRILAIEGTVYADAGAYYWGEGLADTAAKMLPGPYEIRAARVRAVSVLTNKTPLSAYRGAGRPEATFFIERIVDAVADELGLDRIEVRRRNLVKRLPYTNPLGVTYDTGDYPAVFERALEKLGYYQLKRWAEEEWKKNGRLIGVGLSAYVEITTFGYEAVVMRAERDGSITVYTALTPTGQGLVTALAQVVADELEIPIEKVRVYWGDTAYVPDGIGTMGSRSITAGGSAAILAARKLKAELSKAAAQLLNCEPVYRGGVFHCGDRSATIQDVVKAVLRGDAEAQLTVEAIYHAESNFPFGVHLAVVEVDPETGFVKPLLYKSYDDVGQVVNPLLAAGQIHGGALQGIAQALYEEAIYDEGGNLLTPNLAYYYVPTAHEAPRFEVYFAEEPHPSATPIGSKGIGEAATIASTPAVISAVEDAIRKINPRARIVKTPADPEYVYKLMWSARG

>XO family protein, gi|448413940|ref|NZ_AOIV01000002.1|, [Mo user]; [Halosarcina pallida JCM 14848 (Archaea/Euryarchaeota/Halobacteriales)]
VSDARDGRADDARTVGGEESDGSTSGDRLVGRGIDRREDAELLTGRATYTDDISSDAAHLAFVRSSVGHGRIESIDASEAEEMGGVLGVYAWADLDASPSPGVLPIRTESLDCEVPGHPVLARERVRYEGQPVAAVVAEDRYVARDAVEAVDVEYESLPAVVDPAEATADGAPTLYETAPDNVALDAELGDAAATEEAFSAADRVVELELVNNRLIASALEPRAALARYDADTERFTVEMTSQSPHGHRGKLAETLGVSESRVRVIVPRVGGGFGHKGHHHPGEAMAAWCARELGRPVKWTATRSENYREGAHARDHRTSAELAVDDDGTVRGLRVDTRAAVGGYGLGGGASMPGWYGRLLSSQYRIPAIHCRTRAVFTNTAPVHSYRGAGRPEAIYVTERLMDAAADELGVDPVGLRRRNLIAPEEFPYETAVGASYDSGDYETALDEVLDAIGYDELRERAGEPGDDGRYRGVSVACFTESTGGGFERGVVRVRRDGSVAVYAGTHSHGQGHETTYAQLVADELGVPYDDVEVVEGDTDDTPDGTGTFGSRSTVTGGSAVVESARDVLRAARGVAADRLGVDAADVVSEAGEFRVVGRPERSVSFADAARAAETTDDGASEKGEGDGVAFEASTRYEPDGTAYAFGTHAALVAVDGETGAVEIERYVAVDDCGERVNPTIVEGQVHGGVAQGIGQARSEGAAYDDDGRLLTDSMLSYALPRATSLPDIETRATVTPSPRNPIGAKGIGEAGTIAAPPTVVNAVVDALSPFGIEHVDMPLTEENVLDAIRTAEDEV

>XO family protein, gi|118430835|ref|NC_000854.2|, [Mo user]; [Aeropyrum pernix K1 (Archaea/Crenarchaeota/Desulfurococcales)]
LSQGRRYIGKRVKRKEDPRFITGRGLYVDDIKLPGMVYAAFLRASYAHARIKSIDTSKAEKMPGVVGVYTGEYFKDKVAPLTTAWALANADLKPVFWPVVAHDKVRFTGDIVAVVVAEDPYTAYDALEAIDVEYEPLPVVVDVEEAIKPGAPQLHDEAPGNIAFKWRFSGGESFDKVAEKADVVIKQRMVNQRLIPSAMETRGAVASFNRGLEELTLWVTSQNPHVHRLVLSGVLGLPEHKIRVIAPDVGGGFGSKIPVYPGEVIVSRLAMDLGVPVKWVETRRENFVGTIHGRDHVEYVEAAATRDGRLLGVRVKTLANMGAYLSTAAPGVPTILFGLMLQGPYKIESVDVEVLGVLTNTTPVDAYRGAGRPEATYILERVMDLVARKLGLDPAEVRRRNLIEEAPYTTVTGLVYDSGRYKEVFEKALQIAEYEKWREEQMKARQEGRLIGIGISSYIEMCGLAPSRIARATGFGLGLYESVTIRVHPTGKVSVYTGSHPHGQGEETSFAQIVAEELGVPVEDVEIIHGDTDETPFGLGTYGSRTTPVGGGAVALAARRIREKARKIAAALLEAREEDVVFSEGKFHVKGHPEKSVSFQEVALEAYLADKLPEGLEPGLEATTFYDPENFVFPYGTHVCIVEVDRDTWKPKILRYVAVDDAGVIINPMLAEGQVHGGVVQGIAQALFEYAVYDESGNLLTAGFNDYMIPTAKDLPNIESYFVETPSPHNPLGAKGIGETGTIASTPAVVNAVLDALAHLGVEHIDMPLTPHNIWKALKDKGVVK

>XO family protein, gi|452205862|ref|NC_020388.1|, [Mo user]; [Natronomonas moolapensis 8.8.11 (Archaea/Euryarchaeota/Halobacteriales)]
MTPPELAGDDGETEEPETGSERATAGTDGTAVGESVEKVDGWGLVTGKARYTDDVPTANALEGRLLRSPHAHARVRSVDTEAADALDGVEAVLTHEDVPQERFTRTGFPYPAPAPFDERVLNERVRYVGEPVAAVAARSVDAAERALEAIDVDYEVMECVVDPEEAMAPDAPTLHPEPYENPQENAAPQRNVVCETRHEEGDIEAGFEEADTVVEGEYESQIVQQLPMETNTTIAWIDDRERLVLRTTTQVSHICRDKIARAFDLDRTDVKVIKPRVGGGFGVRQDTVPNQFICAALALATGRTVRLKNTRKEDLHVSQTRHAQTVEIKTGVREDGTITAMHVDITSNTGAYGCHALAVLSNAAHEPMSVYPTENRLFTGRAVYTNITPGGAMRGYGAVQGTFGVESHIDAVADAIGMDPVELRRHNVITEGEESFEPPDSESKSKLESVGVSECLDRACGAVGWSDGPEQPDEDRYERGYGVALSMAKSGVPNSEYSRCSITLEDDGTLTVRIGVGDTGQGSETVMGQIAASVFGLDTESVHVKADDTDATPWDNGAYASSTTYISGNATEKAARDLAKKVRELAAEWHNTDPDAIEVAGGDVVFGDGTSTSLESFAAEAFEGVRGPKRRLIGTGEHVTALSPKPFAAQLAEVEVDTETGEFEVLRLVNSVDCGQALNPANVRGQVIGGAVMGLGQTLSETLSFDEDGTPELRGLRDYEVIHAPDLPDIETEIVETYEPTGPYGAKSVGEVSVLGPSPAVANAVDDAVGVRVTELPITAAKVRDGLEEGE

>XO family protein, gi|448669794|ref|NZ_AOLW01000035.1|, [Mo user]; [Haloarcula amylolytica JCM 13557 (Archaea/Euryarchaeota/Halobacteriales)]
VWLLYGARRRRAGEILRRAGDESTGRIGRDNRRAGRTGRPAPGPAGIRRQHRVAVWVLHPGDDHARDGAARDEPGPDRTGSPGSAVGQSLSVYRLQEDRRSGARRRRADGRRDSRRRRWEGIRRQREGRKFDRVCSQRLRLHGGRSVSDSDRARETSEQPDRTGVEDAAPAEAEKESEADVAREPDRKPESERDAITVDEEKDDARKIVTGEARYTADYRDRFPDLAHGKVVRSDIAHGYVESVDTSAAEAMDGVDAVITPFDDVVPHKLYSSSGQSYPEPSPWDLKVLREHVRFVGDPVAAVAADDPETADRAARKIEVEYRELDAVFDPEEAFDDDAPQLFEADDVENKQSGADYSRNLESHFEGELGDVEAAFERASNDEERHVIETEWETPYQSHCVPEPHTTIAYTDEDDRHTFITATQVPFHTRRQIAHLFDVPIRDVRVKKPRIGAGFGSKQEMAIEPIAFALHLAAGRPVKLEMSRQEEFTALRFRHPMRMQMRTAVTDDGDIEAMDLYTLSNTGAYGTHGMTVANNVGTKPLPIYPRVPNVRFSGDVVHTNLPMGAAMRGYGAPQGHFAVEAHMDEVARRLDFDPIEFRLQNAVREGDLDRSVAILKDGDRFTREIRSCGIRECVERGREVIGYDDLEQPESDHLHRGVGMALIAQGSGVAGKELGAAQVQMNEDGSFHLQVGGVDTGTGADTMFSQIAAEVLGCTPEDIVVIAADTDLTPFDYGAYASSTTYISGRAVKNAAEDAKERLLEWGSNLLDEPPDVLDTGDGGVYSERSGNRVSLEEIGYEATYGDDEREHILGDGNHSTDESPPPYGAQFVDVTVDTETGEYELNKLVFAADCGVAINPALVEGQIEGGEHMSLEYATSGDLTFDEDGNPEVLGFRQYGMPRTTDHPEMETILVETHEPTGPFGAKSIAELPTNGVPPALSNAIRDAVGVRLTDLPFTAEDVTAALHEQSAGDE

>XO family protein, gi|146302785|ref|NC_009440.1|, [Mo user]; [Metallosphaera sedula DSM 5348 (Archaea/Crenarchaeota/Sulfolobales)]
MIKIREHLDEITGHGKYIDDVDLPNTVYLGVVRSQVARGKVLDISRSDNVLLFLDWDSVSTYMPVRPDPRTKNVVKMPIVSDGRVNFVGQPVVAFVVKDRYEVEDVTDEIGVDYAQETPILSVKDSMREEIKIHEKGNIAIDLDLSGGDLEQLVNSEVTVERELLQDRIVQHPMEPKGVISYYNGETLTVIGSFQSAFRVRADLQEALGVSPEKIVVQSPPNVGGGFGNKVPAYPEYVLTALASMKLRRPVKWIETRREHLTNPTQGRGVWSKVKLHAKRDGTILGLEGTIAVDLGAYAFTINTTTPAFIASLTNGPYKMRFAKLRALGVYTNKPPTGPYRGAGRPEAALITETLVEDLAETLGLSPLEVRKKNLLDGEFTTPLGVKIDKAAYREMFTRAEQVYHTLKERHKGKAISFIAFTEVVRASPGEGAKVRVGRGEVFIAVGSGPHGQAHRTTFALLAGEVLGIDPNEIKVEVNNTSLIKEGIGSFGSRSAAAGGSAVIEASRAVLQKIRERGLTVRQAINSDEVFEAETFTKTSDLYTPGIHMAVLDLDKETGFARVLEYYAIDDVGRAIIPSEVEGQIVGGVLQGASQVLLEYAPYDENGNPVYGSIADNGFPTAVEAVRRVISESFSTPSNTLSQARGVGEAGTTGALPAVFIALEKALHRKLSGTPYLPG

>XO family protein, gi|297526028|ref|NC_014205.1|, [Mo user]; [Staphylothermus hellenicus DSM 12710 (Archaea/Crenarchaeota/Desulfurococcales)]
MSKPEYVDIVEKIYEKTKGKKTKEFKYIGKHIIKWDAIDKISGKAWFTADLKKLYQNAVFVYSVRTKYAHALIKKIDVSDAEKYPGVIKVITAKDIPGINDVGYVIPDQPLLADKKVRYIGDTIALIVAENYENALEAADLVRVEYEPLEVILDPLKIVEWGGLQEKEHTLIHDERGSDVVSRYKIRRGDVKKAFQEAAVVIENEYRTPMQEHAYLEPEAALAIPQPDGGVTIYAKTQCPFDTRKAVAQVLGLPFNKVRVIAPPLGGGFGGAEDVGNEIAAKTALAAIFTGRPAFLVFTREESIIGHSKRHPMIARYKHAATRDGRLLAVEAEIILDTGAYASLGPFVGWRAIVHSTGPYKVPNAKVDLAVVYTNKVYAGAFRGFGNPQVAFAHERQMDLLAEELGLDPVELRLKNILRNGDRTVHGQLLSHGVGLEEAILKAVEAANWYEKRKLYSQQKGLVRRGIGIAVFYHGNSIGAEGADFSSATIIIQRDGSIIFRTGLTDFGQGAIQGIVNIIAETLGVPPSYVKVEWPDTASTPDAGPTVASRSTVMGGNAALVAAYKLRQRLNKLAGEILGCDPDDIVIDAPDVYCRSDPNLKITWQELVEQSFWKGVPIQEFGYFRAPPAEWDEETGQGAPYMHYTFGAIISDVVVDLETGVARVKEAVTAYDIGRVINRTGAEHHAVGGYIQGMGYALMEDIYHAPDGRVYNKNLSTYHIPTGLDIPEKIKAIWVEAGFNRGPYGAKGLGEPSIVGIAPSIANAVAHALGGGRNVNKDINRIPLTPDYVYSIIKKHGLIKKYKA

>XO family protein, gi|320100209|ref|NC_014961.1|, [Mo user]; [Desulfurococcus mucosus DSM 2162 (Archaea/Crenarchaeota/Desulfurococcales)]
VYSFIGKRTIRRDALAKTSGTLRFVNDLEAPGMLIGRILRSPYAFADIKRIDVSEAERIGAVTLTPDEVPQKPFNPRLVSVHEVTFKDTYVLTKKPRYIGDAVAAVAAPSEELAQRALESIRVEYERIYEPILDPFKAMEPGAPLIHEKIMKGSEWIRVEGNIAASLNYVEGDVDKAFQESDVVLERRFKTGKRYHMQLEPKAVLCVPEPGGKLTIYSTTQSIHNTRILVSQIFDIPLSRVNVVKIPIGGSFGSSIQVNYLVPIAVALCLKSGKPVKIAYTREEDILDHSNFVFHFRIKVGAKRNGVLTGAEFENTLDVGAHQVQPYPLLGTSLGWFVSMYKWRNIRYIGRAVYTNKTPACALRGYGAPEVQWAVETIMDELAEELGVDPVELRLKNYVGRGEIFWGQGPTVKSIIRSDGVPELLEKGKELIGWDKRGDPRGKKGRFRRGIGVARGFHTSGAGGPISGEVIDYTGCILKLNEDGTLDYITALQDHGGGTLDAHVKIISEVLGVPPELVNLASASTENTPYDVCTHASRGTYVGGEAARRAAEIVKSKIFEYAARLVGKAVNPEAFKIRYDEGLKQAVVYIEGTDVRIPLSEIARAAWQRNWGTIGAFVSYRATSAPPSFTVYFVEVEVDTWTGRVKPIRVVAGADVGTPVNPDMVEGQLHGGFAMAWGMAFTEDMVYEENGELAGRGLITDYKIPTIADVPAPEDFKVIIASSYEPTGPFGAKGIGEAAMNPAVGAIANAVYNAIGVRFYELPITPGKIVEALRKGGVQWD

>XO family protein, gi|449066047|ref|NC_020246.1|, [Mo user]; [Sulfolobus acidocaldarius N8 (Archaea/Crenarchaeota/Sulfolobales)]
MIKEHFPIITGKSTYIDDISPKNVVYLHVVRSSIARGVIKSVSKPSNVLLALTWDDIKSFMSARLFPGLAGAQVARMPVLANGKVNFVGQPVLAFVVDDRYKAEDVAEEVSIDYEEMKPIVDPEEALNSEPIHDDLKNNISIDQVLQGGNLSLKSSADVVVSRKIKQHRIVSNPMEPKGFICWWDNDVLNVYVSTQAPFGVRNDLREALGIPPEKIKVYSPPNVGGGFGNKSGGYPEYVLASIASLKLGRPVKWIETRSEILVNTQSLGRGEVSDMKLYATNKGEILGIEGTVIANIGAYNHGINFFTPLFVASLSNGPYKLKFTSIRAISVFTNTPPMGFYRGAGRPEAALIHETLVEDLAEELGIDPIELRRKNLVDNTGYITPLGAKLDPAGYQDVLSRAEVYYRKAKEVHKDKGVSLVIFTEIVRTSPGEGARVEVKDGKVHFYLGLGPHGQAYSTTFKKLASETLGISEENIEIITGNTDTVKEGIGSFGSRAGTIGGSAVIAAGKELLKKLNVSSLKSMDLSKFEGIGVEVFYRADDIFAPGAHVAVVDVDKETGFAKVIDYYAVDDVGRVLNKEEIEGQIVGGMLQGVSQVLMEAMRYDERGIPLCSSIADCGVPTAMESPLRIHEDYVEHPSTLLSGSRGVGEAGTTGALPAVFIAFEKATKRKYNTTPIDPWLVVE

>XO family protein, gi|448733119|ref|NZ_AOME01000051.1|, [Mo user]; [Halococcus salifodinae DSM 8989 (Archaea/Euryarchaeota/Halobacteriales)]
VYSEFRRRYREELPRLRGPGRRSRDRDRRRTRRGRRSRPGSTGVSRGARAPVWLLHERVRDGDSRPPRTEPRSVRRSHSKGARGQHLSVYRLPEHLRRSPSGRRRDGHERRTAFGDERGRRHRRGGGLMSGAETGPESAPEPGADAGTDGRSESFTGSGLERVEDHRILTGEAEYVHDITPEGCLHMALLRTTHPHAEIESIDTSAAEDHPDCELVLTGADLQEEYYPMPCGLPGFEEWSLAVDRVRFVGEPVAAVVATDRYAAEDVVDEIDVEYETLDPVVDPRDALDDETIIHEDVGTNVPDGEEFVFGDVDAAFADADRVIEREYSWGRISGVPLETGGVVAEYDTEDDAFSIDCNIQLHTLVDDTVYETLGYPPERVSLDVPADVGGSFGTKIAIHRYCCLAAMASQQLDGTPVKFVEDRVENLQGGDMHSSDREYEVRLAVDDDGIIQGLDTWFVDDFGAWPHYPVNQALKPLSVLTDAYDISNVRYDYDLVLTNKTSQTAYRGFGVPPHLYAIEMIVDEAARELDLDPAELRRMNFVTPDQMPHEIASHNIYDSGDYPAALDHLRDRVEEREAVDGGLLDFDTVEARRDEGKYRGVSYTLHIEPGASGSDWTDRQRTDRDALDDRNREDVAELPEHLRAEITREGDVRAFLATDSSGQGHQTIVTQLLADELEVLPSTIEVEYLDSVAAPTEYGSAASRMAVMLSGAAQGLGATMKENLETLAAEEWGVDEDAVQYRDGAVERRDGDGSLDLATLAEIDAAGGRGSDRLTRASYDYEHPATVLSEFDEALAGKFPVYPTAAFAVNAPIVEVDTRTGEVEILKFYTLRDCGTQLNPVIVEGQAHGGIAQGIGAALMEEFGYDESGQPQAVTFFDYLLPSIKNVPNIDMDHSETPSPFTATGAKGTGEGGMIDAPASIASSINRALEPLGVVADRIPATPNRVHDWVRDAQSNSEPTTAESEDAASAETDGGERAEGARSSPDRRSGGGEQAEGLQTSEDE

>XO family protein, gi|48477072|ref|NC_005877.1|, [Mo user]; [Picrophilus torridus DSM 9790 (Archaea/Euryarchaeota/Thermoplasmatales)]
MNHKDIVNGRGKYINDIKFDGMLYMSLVRSPYAHAKINRINGGLNSSELKAYYMSEEMASSGELGSLGSSSSGASLFEPVLAIDYVNYMGQPVAAVFGNNEYESEDLLDSVEVDYDPLEAVATIDDAFKKGSIHNGTKNNIVNSSYLGRDFNPEYDVVVEDTLMNNRIVQNPIETRGIVAVPENDNITVYISTQSAHLIRDGICSALKIPKDRLRVIQADTGGAFGLKAVMYPEYIIAVYAAMKYKRPVKWIETRREHLMAAHAGRGIKAHLKLYAKKDGKITGIKGEIIVDAGAYKAGVGESTANFVAFQLTGPYDIKNAYINAISVFTNKAPMGYYRGAGRPEASFFMERMIDLLADKLNMDPARLRLINASDGPFRSPLGLEVKEATRPFLENALKAFNYYQVSKYEHTGISFFVLIPAVSPGETARALIKDNKIKVWLGGNDHGQGHEYLVKSILSDQLGIDPDIISYENGDTSSMESGIGTWGSRSAIAAGSALYALCRKLKDDVYKKYGDYSPELLLRDEHDEYVFAKIDSPINSVNACMVTADVDDLGNIKVKDIYSYFDLGHVMNRENVNNQIYGGSLQGMAQVLSECVRYSEDGQLMTSSIYDAGLLTADKIPRYHNIIVENPSNALNGAKGLGESPAIGVPSALSRAVEMATGKRIRETPVSQEYLIK

>XO family protein, gi|448730886|ref|NZ_AOMD01000030.1|, [Mo user]; [Halococcus saccharolyticus DSM 5350 (Archaea/Euryarchaeota/Halobacteriales)]
VVSDPSRRMEGTPLTATNEVISMSENDPKPDGGTASQSSSVEREALDDHPLEWDEPENNRKADDERQSVSRPAEKDDDRKLVTGEAKYTADYEEQFPDLAHAAVVRSEIPHGRVTAIDTDAAESMDGVHAVLTPWSDGCPDAKYTSAGQSYPEPSPWDMNVLNEHVRYVGDPIAAVAAEDDETATAAVETIGVEYEEYEYVLDPEEAFSEDAPQLFADEDVENEIVGHDYDRNRMSNIEGELGDVAAAYDREDTHVHETEWSTIRQSHAQVEKHTSLAYTDEDDRHVLITSTQVPNHTRRQLAHLFDVPVRDVRVTKPRVGGGFGGKQAMVVEPIALALSLAADRPVIYEASRAEEFQAMRSRHPMRVRARSAVTDDGDIEALELYALSNTGAYGSHGMTVAGNVGSKPMPLYSKVPNVRFEADIVHTNTPQTGAMRGYGAPQGTIALEGHLDEVARDLDLDPIEFRRDHYMEVGDLDEIAGMMGGEGAERRIRSCGLDDCIERGKEAIGYDEIEQPEAEHRHRGIGMALSAQGTGVAGDELGGAQIMMNEDGSFHLQVGGVDIGTGADTAFIQIAAEVLGCDERDIVIKTSDTDNTPFDYGAYASSTTYISGMAVKKAAEDAKERILDWGSRLLDEPVEDLDTADGEVYSEATGESVSLEDVGYESVYGDEDREHILGKGSHSTDESPPPFAAQFADVTVDAETGEFEVNKLVVAVDCGVAINPGMAEGQVEGANHMSYELAVNEGITFDDEGRAEVADFDEYDFPTAAESPPIESILVETHEPTGPFGAKSVAEVPTNTVPPALSNAVREAVGVRIDEMPITAAKIRSRLDE

>XO family protein, gi|354611900|ref|NZ_AGIR01000002.1|, [Mo user]; [Halobacterium sp. DL1 (Archaea/Euryarchaeota/Halobacteriales)]
MRYRGPAPRGVTPVVDQARGEEHTDARHHAHSKRPATRTDSGAADATRHGAPRETRLHGSQRRLRDGAVWRLHRPAGRRRHQVLHATRRPGRRRDHRHGGGTSRGRRTRAHPGAVPGEPRPPVWLLHAGDVDDRGHVPPGRRGPVPRRHPGRHRGEPLSVHRLPQHRRRHRGDGRPAGWERMSDAEDAAEAVFGSPVQRREDVPLLKGEATFTDDVSLPGMTHLAIRRSDHAHARIVDVDTSEAEAMDGVVAVFTGQDVEDSGVPNAIPTAWDLPNLVQPQYRMLAVDKVRHEGDGVAAVVAESRHVARDAVERIDVEYEELDHATHPREAVEADVPEVHEEAEDNVGFDFELGDPDAVDDAFADADHTASVDLRLPRIIPNAMEPRAAVADWDATTEEMRIWMTSQNPHLHRMLMAAATLGIPENKLQVIAPEVGGGFGSKIYHYPDEAVTGWASMQVERPVKWQATRSESYRTDCHGRDHDTTVEIAVDDDGTVRGLRAETYAGLGAHLSQFGSATPSYLYTTVLSGQYKIPTIYARVVGAFTNTTPVDAYRGAGRAEGIYVVERAMDVAARELDMDPVEFRRQNLVPPEEFPYESAAALVYDSGEYERGMDTALDHIDYEELRERQEELREEGRYIGIGVANFVESAGLSPSEAAGNLGSQAGGWESAIVRFDSTGTVTVLAGTADQGQGHRTTYAQIAAEELGVSLDDVEVIEGDTDRIPQGMGTYGSRSASVGGGAIARGAREVREKARRIAAHQLEASVDDIEFEDGEFQVAGSPDRSMHIQGIAHQAYLGHDLPDEMDPGLEVTNFYDPENFTFPFGTHVAVVEVDPETAEIEIQQYVGVDDCGEIINPLIVEGQVHGGIAQGIGAALFEGASYDEDGHLETRRMDEYAVPQATQLPDFVTDNTVTPSPHNPIGVKGVGESATIAGTPTLVAAVSDALEPFGVDHLDMPITPETVWRATGGED

>XO family protein, gi|55376579|ref|NC_006395.1|, [Mo user]; [Haloarcula marismortui ATCC 43049 (Archaea/Euryarchaeota/Halobacteriales)]
VEVAAMSNDDETAKADGGTASQSETVEDERFEEHPLEWDEPENNHKAPGERDSVSHRTEKYDDRKLVTGQAKYTADYEERYPDLAYAAVVRSEIPHGRVTGIDTSAAEAMDGVEAVLTPKSDTVPDAKYTSAGQSYPEPSPWDMRVLNEHVRYIGDPIAAVAAEDRATATAAVEAIEVSYEEYDYVTDPEDAFNEDAPQLFEDGEVENEIVGHDYDRNRMAHIGGELGDVDGALDDDTHVHETEWETIRQSHANVEKHTSLAYTDEDDRHVLITSTQVPNHTRRQLAHLFDIPIRDIRVTKPRVGGGFGGKQAMVVEPIPLALSLATDRPVLYEASREEEFYAMRSRHPMKVKAKTAVTDDGDIEAIDIYALSNTGAYGSHGMTVAGNVGSKPMPLYSKVPNARFEADIVHTNTPQTGAMRGYGAPQGTLALEGHLDEVARDLGLDPIEFRRRHHMEVGDLDEIAGMMGGEGANRRIRSCGLDECIERGKDAIGYDDLEQPDADHLHRGIGMALSAQGTGVAGDELGAAQIMMNEDGSFHLQVGGVDIGTGADTAFLQIAAEVLGCDEDDIIVKSSDTDVTPFDYGAYASSTTYISGMAVKKAAEDAKERILDWGAKLLEEPVDVLETGDGTVYSERSGNSVTLEDIGYEAAYGDDEREHILGKGTHCTEESPPPFAAQFADVTVDETTGEFEVHKLVVAVDCGVAINPGMAEGQIEGANHMSYEMAVSEGITLDDEGRAEIADFDEYGLPSAAETPPIESILVETHEPTGPFGAKSVAEVPTNTVPPALSNAVRDAVGVRIREMPISAEKIKAKLDERKA

>XO family protein, gi|490101077|gb|APJY01000002.1|, [Mo user]; [Sulfolobales archaeon Acd1 (Archaea/Crenarchaeota/Sulfolobales)]
LYVGQKVRRKEDYRILTGNARYVDDIDLPNQLFLAIERSEVPHARIKRIDYSDALKLKGVKGVIVGLNLPLEGRPRNFPMAKDEILYVGQPIAAVLAEDRYLAYDALDYITVEYEELPAVVDPEEALKDEVKAVEGRSNIAYAQTYKGCDPEEALRKSDRTVEVKLEISRVAPSAMEPRGGIVEYNGNRLTVYASTQSPHYMRSFLLKAFGDRVSDIRVVMADVGGAFGSKLFPYPEEFIAVHAALTYRTSVKWANTRREDFLSTYHARGQTHNVKVGFNKDGRVNAVIDDLIIDLGAGWHGTYLADIAATLVTGPYDIPNALVNVKGVLTNKTPLDQYRGAGRPEAAFVYERYMDVIADELKMDPIEVRKRNLIRNLPYKNPLGIKYDSGNYLALLEKAEKVYRDFERRAEELRKQGRRVGAGLSFYVEQNNFGPWESAIVRLLSNGRVQVVIGAAPHGQGTATGIAQVVADELGISLDDVDVVWGDTALISNAFGTYGSRSLTLAGNAAILAARRLKENIMKLASGFMRSDVQELMYKDGKVINPKTNQVMTLREVAEKATRNLGGVWRYRAEPLLEASASFGFDNYTFPYGSHVALIEVTEEGKVRVLDYYAIDDIGVVVNPMLAEGQVHGGTIQSFGEAVLEEVIYDKNGVPLTQGFAEYAIPTAVESFNMKWEYMEEGKSDAPLPAKGIGEGATIGGPPAIIRALEKAVGKRLTRLPVRMEDLA

>XO family protein, gi|171184485|ref|NC_010525.1|, [Mo user]; [Pyrobaculum neutrophilum V24Sta (Archaea/Crenarchaeota/Thermoproteales)]
VGFVGKPLPRFEDDVILRGKARYVDDVDLPGMLYAGFVRSPYAHARVLKVDLSDVAGHPGVVAVFGPGGGFDFAPGGKVRYQGEAVAMVVARDRYVLYDALEKASVDYEPLPAVVDVYEALKPGAPLVDESLGSNVVYERVYTGGDVERAFREADVVVEGRFSIQRLVPSAMETRGVVASYDGETLTVWSSTQVPFDIRKEVAKALGLPLAKVRVIQPHVGGAFGSKLLVYPEELWVARAAYVLRAPVKWVATRTEDFRATTHGRGLVLEYRAGARRDGRILAVEGVVYEDAGAYYWGEGLADTAARMLPGPYDIRHGRVKAVAVLTNKTPLSAYRGAGRPEATLFIERIVDHVADELGIDRVEIRRRNLVRQLPYTNVFGITYDTGDYPATFERGLERLGYHQLRKWAEEEARRGRLLGVGLSVYVEITTFGYETAILRAEEDGSFTLYTALTPHGQGLATALAQVVADELEVSPEAVKVYWGDTAYIGDGIGTMGSRSITAGGSAAIQAARKLKAELAKAAEKLLGCRPEYGGGKFRCGGREISIGDVVKAVYRGKAEAQLTVESIYHAEPTFPFGVHVAVVELDPETGFVKPILYRSYDDVGVVVNPLLAAGQVMGGALQGIAQALYEEVVYDGDGNLVTSNLAFYHVPTAAEAPRFEVHFAEEPHPSKHPTGTKGIGEAATIASTPAVVAAVEDAIRRVKPGVRISKTPVSPEDIWRMLR

>XO family protein, gi|24473558|ref|NC_003106.2|, [Mo user]; [Sulfolobus tokodaii str. 7 (Archaea/Crenarchaeota/Sulfolobales)]
VYVGQRVKRKEDLKLITGSGRYIDDIEIPGNLYIAILRSSVAHAKLKKIEYSDVLKLNGVYGVITGLTIPVENRPRNFPMAKDEILYMGQPIAAVLAKDRYVAVDALDYISYDYEELPAVIDPEEAINSKVKAIEDYDNIIYKKTYSGGNAEEAYEKSDVKIEEKLVISRVYAAPMEPRGLVVDYQQDRLTVYASTQSPHYMRSFLLSAFGDKVNDIRVIQADVGGAFGSKLFPYPEDYIAVFAALTYKRPVKLVNTRRDDLFSTYHSRGQIHKVKVGASKDGKINSILDDLIIDLGAAWHGTYLADIPATLITGPYDIKNAKVNVFGVLTNKTPLDQYRGAGRPEAAFVYERIMDIVADELKIDPIELRRKNIIQSTPYKNVMGLTYDSGDYNALLTKAESYYREMEQRAEELRRQGKRVGVGLSFYIEQNNFGPWESASVRLLSNGKVEVVIGAAPHGQGTATGIAQIVADELEISIDDVEVTWGDTDKISNAFGTYGSRSLTLAGNAALLASRKLKENIMKLAAQFMKSDVEELQYKDGKVFNPKTGKSMTLKEIAIKVTSNLGGVWRYKAEPTLEATASFGFDNYTFPYGSHIAMVEVTDEGVVKVLDYVAIDDIGVVVNPMLAEGQVHGGVIQGFGETLLEQIVYDNNGNLLTSTFADYLIPSAVESFNMKWFYTEIGKSNAPLPAKGIGEGATIGAPPALIRAIERAIGKRLTALPVKMEELSK

>XO family protein, gi|399576434|ref|NZ_ALJD01000005.1|, [Mo user]; [Halogranum salarium B-1 (Archaea/Euryarchaeota/Halobacteriales)]
MSRADAGADTGSASGEKTKRESFTGTSVKRVEDHRILTGQAEYIHDITPEGCLHMALLRTTHPHAHIESVDTSKAEDHPDCALVLTGEDLVEHYNPMPCGLEGFEEWSLATDKVRFVGEPVAAVVATDRYVAEDIVDLIRVEYDVLEPVVDSIEACDDEIVIHESVGTNVPDGECLEFGDPEGAFEDAAHVVEREYSWGRISGVPLETAGVVATYDPDHDEFDVDCNIQLHTLVDDTIYETLGYPPEKVRVNVPADIGGSFGTKIAIHRYCSLASMASQHLDGTPVKFVEDRVENLQGGDMHCTDRKYRVKLALDDDGTVRGLDTWFVDDFGAFPRYPVNQALKPLSVVSGAYDIRDVRYDYDLVLTNKTSQTAYRGFGVPPHLYALEMAMDEAARELDIDPTALRHKNLVQPDQMPYTIASHNVYDSGDYPEALDHIQDIVDEKEVCEGGLLDPAVVEAKREEGKYRGVSYTLLIEPGVSGSDWTDRQRSDRDALKVRDRDEVAELPEHLRAEVRDDGTIQAWLAADSSGQGHQTIVAQLLADELEILPSDIDTGYLDSVTAPTVYGSAASRMAVMLSGAAKGLGEKLKGNLRQLGAQEWGIDMDDVVYRDGGVERADGSDRLTLADLADIDGGISDPKTRVSYDYQHPVTELPEFDEALRNKFPVYPTAAFAANAPIVEVDTQTGQVEILKFYSLRDCGTQLNPDIVEGQAQGGLAQGIGAALLEEFGYDESGQPQAVTFFDYLLPSVKNIPPLELHHTETPSPFTATGAKGTGEGGMIDGPAAIASSINAALEPLGIVADEIPATPDRLRRKVREAQE

>XO family protein, gi|448725059|ref|NZ_AOMC01000015.1|, [Mo user]; [Halococcus morrhuae DSM 1307 (Archaea/Euryarchaeota/Halobacteriales)]
MSKPDDAGSSERQHTAAAESEHPMEWDEAPNNRKPASDRQTISEREEKDDARKIVTGESKYTADYAKHFPDLAAGSVLRSDIAHGRVTEIDASAAEEMEGVYAVVTPDSEEVPDKPYTSSGQPYPEPSPWDLHVLRREVNYVGDPIAAVAAVDGDTADRATRAIEVSYEEEEGVFDTAAATNPDAPQIHDPDNIENHQPGADYERNIESHIEGEIGDVAGAFEAAADSDDRIVTETEWELPYQSHCVPEPHTTIAHRDEDARYHLITSTQVPYHTRRQLSHLFDVPIRDIRVSKPRIGAGFGAKQSMLIEPITIALMEAAGRPVKLETTRREQFYALRSRRPARVRMRSVVTDEGDVEALDLSAVTNSGAYGPHGMTVGSSVGSKPLPLYTHAPNIRFEATAVHTNLPVAGAIRGYGAPQGHFALEGHMDEVAHELDMDPLELRARNRIEEGDIDDASGVLSGGEHTRRIRSCGLGECIDRGKEAIGWDEVEQPDEEHLHRACGVALTAQKSGVAGDELGAAHIKMNEDGSFILQTGAVDIGPGADTAMAQIAGEVLGAPPEDVLVQPSDTDVSPFDYGAYASSTTYVTGQAVKKAAEKARTQLLEFAAKLLDEPPETLEARDGAVHAERTGESVTLEEVGYGSIYGDDERAQVMGEASHSTDESPPPFGAQFVDVTVDDRTGEFEIHDLVYAVDCGVAINPDLVEGQIEGALHMSYELAVSSGYSFDEDGTPETLGFRDYGMPTADDQPPIESIIVETHEPTGPFGAKSVAEIPVNGVPPALSNAIRNAVDVRVSDLPITAEKIEAKLDTADEAAD

>XO family protein, gi|448691263|ref|NZ_AOLY01000045.1|, [Mo user]; [Haloarcula japonica DSM 6131 (Archaea/Euryarchaeota/Halobacteriales)]
VFTHRLRLHGGRSVSDSDRVREMDRRPDSTEIDEADPAEADEESATGAAREPDRKPVSERDAITVDEEKDDARKIVTGQARYTADYRDRFPDLAHGRVVRSDIAHGYVESVDTSAAEVMDGVDAVITPFDDVVPDKLYSSSGQSYPEPSPWDLKVLREHVRFVGDPVAAVAADDAETADRAARKVEVKYRELDAVFDPEEAFDEDAPQLFEADDVENKQSGADYSRNLESHFEGELGDVDAEFEQASDDEERHVIQTEWETPYQSHCVPEPHTTIAYTDEDDRHTFITATQVPFHTRRQIAHLFDVPIRDVRVKKPRIGAGFGSKQEMAIEPITFALHLAADRPVKLEMSRQEEFTALRFRHPMRMQMQTVVTDDGDIEAMDLYTLSNSGAYGTHGMTVANNVGTKPLPLYPRVPNVRFSGDVVHTNLPMGAAMRGYGAPQGHFAVEAHMDEVARRLDLDPIEFRLQNAVREGDLDRSVAILKDGDRFTRTIRSCGIRECVERGKEAIGYDDPEQPDKDHRKRGVGMALIAQGSGVAGKELGAAQVQMNEDGSFHLQVGGVDTGTGADTMFSQIAAEVLGCTPEDIVVIAADTDLTPFDYGAYASSTTYISGRAVKKAAEDAKERLLEWGSKLLDEPPEALDTGDGDVYSERTGNCVSLEEIGYEATYGDDKREHILGDGNHSTDESPPPYGAQFVDVTVDTETGEYELNKLVFAADCGVAINPALVEGQIEGGEHMSLEYATSGDLTFDEDGNPEVLGFRQYGMPRTTDHPEMETILVETHEPTGPFGAKSIAELPTNGVPPALSNAIRDAVGVRLTELPFTAEDLKTALDEQSADEG

>XO family protein, gi|325967528|ref|NC_015151.1|, [Mo user]; [Vulcanisaeta moutnovskia 768-28 (Archaea/Crenarchaeota/Thermoproteales)]
MPYVGARIKRIEDPKFITGSARYVDDMVVPGTLYMAILRSTVPHARLLRIDYEDASRIPGVVGVITGLNIKVENRPRNFPMAKDEILYVGQPIAAVIAEDRYKAYDALDYIQVDYEPLPTVIDPEKALTDDVKAVEGENNLGYRKTYRAGNPEVEFSRSDVVIETKLEIGRVYPAAMEPRGLLAVYQEGRLTVYASTQAPHYMRKFLLNAFRDHVSDIRVIQADTGGAFGSKMFPYPEDYIVAYASIIYRRPVKWVATRREDLLSTYHSRAQIHRIKAGFTRRGEWRALIDELIIDLGAATHGYYLADITSTLISGPYKVRDILVEVYGVRTNKTPLDQYRGAGRPEAAFVYERIMDMAADELKMDPIEIRRRNLVTELPYTNPFGHKYDSGNYLHLLSIAEGYYRDFERRVEELRKQGRRVGVGLSFYIEQNNFGPWESASIRVKSDGKILVIIGAAPHGQGDATAIAQIVADELGIDMNQVEVSWGDTELIGEGFGTFGSRTLTLAGNAALLAVRKLKDRLRRVGAALMGINYEDVIYESGYVKDTKTGKSLSIRDIANALTASVGGTWSYGVEPSLEDSAYFGLSNYTYPYGSHIALVEVTEEGLVKVLDYVAIDDIGFVINPMLAEGQVIGGVVQGFGEVALEEVKYDNDGNPLTQTFSEYWIPSIMESFNAKWHYLEEGKSNAPLPTKGIAEGPLIGVLPALTRAVENAVGRRITKIPIDPSLLIK

>XO family protein, gi|448552061|ref|NZ_AOLE01000035.1|, [Mo user]; [Haloferax sp. ATCC BAA-645 (Archaea/Euryarchaeota/Halobacteriales)]
MPRSDTGDPETAAKSTSEARGDDAPVGESVEKVDGWGLVTGKARYTDDVPTDGALAAKVLRSPHAHARVRSIDTEAAEAIAGVKAVLTHEDVPEDRFTRTGFPYPAPAPFDERVLNETVRFVGEPVAAIAARTAEAADAAVEAIEVDYELYDHVLDAHEAMEPDAPTLHPEPYENPQENAAPERNVVCETRHEEGSVEHGFEAADEVVEEEYETQAVHHLPMETNTTIAWVDDRKRLVLRTTTQVSHICRDKIARVFGLNRTDVRVVKPRVGGGFGVRQDTLPNQFIGAALALETGEKVRLKNDRKEDLHAAQTRHAQTVRVKTGVREDGTLTAIHVDVTSNTGAYGCHASAVLMNAAHEPLSVYPFENRLFTGRAVYTNVTPGGAMRGYGAVQGTFGIESHLDEVAAAIGMDPVELRRRNAVEEGDESFEPEYSESKRTLESVGVKECLERACETLGWADGPEEPADDRYQRGYGVALAMAKSGVPSSEFSRCNITLEDDGTLTVRVGVGDTGQGSETVMGQIAASVFGLGIESVHVKADDTDATPWDNGAYASSTTYISGNATEKAARDLAAKVRDLAAEWRGVAPDDVELADGEVRFPGGESIALKRFASEAFQGVHGPKRRLTGTGKHYTALSPKPFAAQLAAVEVDTETGEFEVRRLVNAVDCGQAINPAGARGQVIGGAVMGLGQTVSEDLPLDDRGAPEFRGLRDYEVMHAPELPDIDTELVETYEPTGPFGAKSVGEVSILGPPAAIANAIHDAVGVRATELPITPETVWTALREDRDR

>XO family protein, gi|448733612|ref|NZ_AOME01000054.1|, [Mo user]; [Halococcus salifodinae DSM 8989 (Archaea/Euryarchaeota/Halobacteriales)]
MGIETIESDELDVESVLGSAVERREDPSLITGEAEYTDDIQRPNMAHMSVLRSQYGHATIGDVDTSDAEEMDGVIGVYTADDLDVPGEIPVGWLLDSLETPVHPLLAGETARYQGDGIAVVVAEERYIASDAVDAIDVDYDRKDAVIDPKEAVEDGAPVVHDDLDDNTAFDWEIGDADETDAAFDEAAHTAEVDLTNQRLIPNAMEPRATVAEYKPGTEELEVHMTSQNPHLHRQLMSGVLDVPEHKIHIVAPDVGGGFGSKIHHYPDEALASWCAMETGRPVKWTATRTETYLTDAHGRDHITHGELAMDEEGTITGMRVKTHAGMGAYLSTFAPAVPTYLYGTLLSGQYDIPAIHCNVVGAFTNGAPVDAYRGAGRPEALYVVERLITLGAREMGMDPAAFRRQNFVPDDDFPHQTPVAVEYDSGNYEPALDKALEAVGYDDLRERQEELREEGRYLGIGLSSYIEACGLAPSELAGQLGAQAGLWESGLVRVHPTGKVTAFCGTSGHGQGHETTYALLVVTLLVSVASGFYATGVDTSFSQDDXSAPS

>XO family protein, gi|296241748|ref|NC_014160.1|, [Mo user]; [Thermosphaera aggregans DSM 11486 (Archaea/Crenarchaeota/Desulfurococcales)]
VRCMSKPDYIEIVEEVFNKTRNKPTQEFKYLGKHIVRWDAISKVTGRPLFTADMINLFKNAVYVYSVRAKYAHAKIKKIDYSEALKYPGVLKVITAEDVPGINDVGYVLPDQPLLADRKVRYIGDTVALVVAESLENAREAGELVNVDYEPLPVYTDVLQVIDLNGLKEKEHVLIHDERGSDVLSRYKIRVGDVEKAFKEASVIVENEYRTPMQEHAYLEPEAAIAIPEPDGGVTIYAKTQCPFDTRRAVSNVLGLPFNMVRVIAPALGGGFGGAEDVGNEIAAKAALAALALKRTAVVLHTREESIIGHTKRHPMVAKYRHAASRDGTILAVDADIVLDTGAYASLGPFVGWRATVHSTGPYKVKNARVDLAVVYTNRIPAGAFRGFGNPQVTFAVERQMDLLAEELGMDPVEFRLKNILRNGDRTVHGQLLDHGVGLEEAIKRALEISGWHEKRKLYSAIKGPVRRGIGIALMYHGNSIGAEGADFSTVSLIIQRDGSIIFRTGLTDMGQGSLQGLVNIAAEILGVPPSYFKIELADTASTPDAGPTVASRSTAMGGNATLVAAYKIRQRLNKLAAEMLGCASPEDVVIEAPKVYCKGEPDHYITWKELVEQTFWKGIPIQEFGYYRAPPAEWHEETGTGQPYFTYTFGAVVSDVEVDVETGLTKVVEATVVYDIGRVVNRTGAEHHGVGGYIQGMGYALMEDTVHSENGHVYTTSFSTYHIPTGLDIPERIHVDFVEAGFIRGPFGAKGLGEPSIVAKAPSIVNAIGHALGSKQANRLLNRIPATPDFVREAVKKAGLSR

>XO family protein, gi|146302785|ref|NC_009440.1|, [Mo user]; [Metallosphaera sedula DSM 5348 (Archaea/Crenarchaeota/Sulfolobales)]
MSYAGKAVKRLYDDKFVTGRSTYVDDIKVNSLYATFVRSNVAHGVIKRIHRDDALKMRGVVAVFTGEELNQIIKGGIGPWTTYIDPRPWKIPLWRFAQGETKYNGEPIAMVIAQDKYTARDAAEAVNVDIEPLDAVVDMEKAKEDKILVHKELGTNFGYVGDFNAGDAEKALSSADKRVEVEIANNRLIPSPMEPRGIVSQYDGANLTIWYSTQIPHFARSEFSRIFNIPESRIRVIMPDVGGGFGSKAHILPEELAVIAASIRLGRTVRWTATRTEEMIATNSRHNVFRGEIGFKNDGTLVAIKGTLDVELGAYLTYTEGLQPTIIPPMIPGPYRVRDLAIRSRAIYTNTIPITMYRGASRPEATFIIERIMSTVADELKMDDVEVRMRNLVREDQMPYTNPFGLKYDTGDYPTLLKEGVKVLEYHKLKEWAENERKRGKKVGVGLAYYLEICGFGPYEYSETRVNEDGSVIVAIGGTPHGQGTETAIAQLVADELQIPIERIKVTWGDSEAIPAGTGTYGSRTLAIAGSAAITSSRQALEKMKRVAARSMKADVEEIEYRNGEFVHKKEGKKMSWDAVAREAYSGKEPGISASVMLEGDVTFPYGVHVAVVEVDDYGIARVKEYRAYDDIGRVINPALAEGQVHGGGTQAVGQALYELAIINENGQLAVTYADYFVPTAVEAPKFKSYFAEKYHPSNYLTKSKGVGEASLIVGPAAIVRAIENATGKRFNKTPVTPEDILS

>XO family protein, gi|448406697|ref|NZ_AOIU01000006.1|, [Mo user]; [Halosimplex carlsbadense 2-9-1 (Archaea/Euryarchaeota/Halobacteriales)]
MTDDAQADPTADAGDAGTADGPDTLVGEGVDRREDAALLTGDATFTDDIDHPDLAYLTFARSEAAHADIEAVDTAAAESTEGVLAVYTWDDIAASDVPGVLPISTHGLDCDPPGHPVLARDRVRYQGQPIAAVVADDRYRARDAADAVEVTADSRPAVVDQREARAEAAPTLYEDAPDNVAATSELGDREATDDALADADHTVERDLTNNRLIPTALEPRAAVARWDAGDERLTVELTSQSPHGHRGKLSTTLGLPESAIRVVAPSVGGGFGHKGHHHPGEAAAAFAAMDLAVPVKWTATRGENYLAGAHGRDHRTTAELGVDDDGTIRGLAVETDANVGAYGLGGSLGMPGWYGSLLSSQYAIPAIHCETRAVFTNTAPIHSYRGAGRPEANYVAERLVDAAARELGVDPAELRRRNQIAEFPHETAVGATYDSGDYGRGLDEALDAAGWADLRDRPDRDDDGRYLGVGLACYVESTGGGMESGVVRAHPDGTVTVSAGTHSHGQGHATTYAQIVADELGVDYDAIDVREGDSDAIPQGTGTFGSRSTITGGNAVAESARAVRETARELAANLLDAPESAVEYRDGTFSAPDHTAETRAFADVAEAAYGWGVPEGMDPGLEATTFFEQDETAYTFGTHVVSVAVDPETGAVDIERYVALDDCGERVNPTIVEGQIEGGVAQGIGQARYEAAVYADDGSLETDSMLDYAVPRSFHVPDIETEATVTPSPTNDLGVKGIGEAGTIAAPPAVVNAVCDALAPLGIDHVDMPLTGERVRSAVRDARE

>XO family protein, gi|385772020|ref|NC_017275.1|, [Mo user]; [Sulfolobus islandicus HVE10/4 (Archaea/Crenarchaeota/Sulfolobales)]
MYVGERVKRKEDLKFITGSGRYVDDIEYPGTLYLYIVRSNIAHAKIKKIDVSDALKVNGVIGVITGLTIPFENRPRNWPMAKDEILYVGHPIAAILATDKYTAADAADSVQIDYEELPAVIDAEKALKDDVKAVEGKSNIAYKKVYNAGDPDKALSNSDIVLEEKLEISRVYPSPMETRGLLSIYQEGSLLVYASTQSAHYMRRYLLSAFGSMVRDIRVIQADVGGAFGAKLFPYAEDFITVYASLQYKRPVKWVALRSEDIRGMYHGRGQIHKVKFGAKKDGTLTAMIDDAIIDLGAASHGTYLVDIAATMLAGPYKVRDLRVNAYGVYTNKTPLDQYRGAGRPEAAFVYERIMDIISDELKLDPIYVRKRNLITELPYVNPLGLKYDSGNYLKLLEKAEKVYREFEERANELRKQGRRIGAGLSFYLEQNNFGPWESASVRIKADGKVQVIIGASPHGQGTETGIAQIVADELGVSVDDVEVIWGDTAIIGEGFGTYGSRSLTLAGNAALLAARRVKEKALRLAAQFMKSDVQELEYKNGEVINPKDGRTMSLKEIATRNMASLGGIWEYKEEPGLEASGYFGFDNLTYPYGSHVVLTEVDDSGKVKILDYYAIDDIGIVVNPMLAEAQVIGGVIQGFGESVFEEIVYDDNGNLLTGNLFDYAIPTAVEAFNIKWEYMEEGKSNAPLPAKGIGEGATIGTPPALIRAIEKAIGKRLTRLPSKLENLI

>XO family protein, gi|765467749|gb|JYHS01000001.1|, [Mo user]; [Acidiplasma sp. MBA-1 (Archaea/Euryarchaeota/Thermoplasmatales)]
MYLNRFVNGQGKYIDDIKMDNMLYMAIARSPYAHARIKNIKGGLNSSELKAYYTLDDHAMREPVLAIDEVNYVGQCVAAFFSENRYEAEDLVNTLEVDYEPLDAVASIDEALKHPPVRHGMKDNIMETEEIGKKFSEKDIDFDLKVSDSIFMDRVLANPMETRGIVADYRDGVLNVYISSQSVHRMKAGIMKALNLPEDKVNVYHVDTGGAFGLKALLFPEYIIACYASMKYKRPVKWIETRTEHLQSAHAGRGIRADITLYAKKDGKITGLDGTVYLDSGAYYADADKVDMGNVVHEVTGPYFIENAHLTAKYVLTNKSLNGYYRGAGKPEASIIMERMIDLLADRLNMDIADIRLKNATEKPFKSPLGLDMNYPTKPFLEAALKHFDYYNLSKKEKLGISLFILDEDTAPGESCRIHVKDGRVHVYFGGDVSGQGHELFTQEILSNEFGIDKNLISLEYDDTVTLKDGTGTWGSRSGITHTSVLMKTAEIIKNDVIKKFGKYDSKLLLENEFNEYYYYKIDYNANSVNFNMVSCDINDINSIKVYAYYDLGKVINRKNVLGSIHGGSLQAISETLCETMRYSDDGQLITNNIADAGLLTADRIPEFNIELVENPSEFPSKAKGIGESPMIGIPSALARSIELQTKKRVTKFPIDDLKLFNKCMD

>XO family protein, gi|330833867|ref|NC_015435.1|, [Mo user]; [Metallosphaera cuprina Ar-4 (Archaea/Crenarchaeota/Sulfolobales)]
MSYAGKSIKRLYDDKFVTGRSTYVDDIKVNSLYAGFVRSNVPHGRIKKVNKEDALKIRGVVAVLTGEEINQLIKEGIGPWTTYVDPRPWKIPLWRFAQGETKYNGEPIAMVLAQDKYTARDAVEAVSVDLEPLDAVIDLQEAKKDKILVHKELGTNYGFVGNFNAGDADKALASSDRRVEVEISNERLIPSPMEPRGIVSHYDGNLTIWYSTQIPHFARAEFSRIFGIPESKIRVIMPDVGGGFGSKAHILPEELAVIAASIRLGRAVRWTATRTEEMMATNSRHNVFKGEIGFKSDGTLTAIKGTLDVELGAYLTYTEGIQPTIIPPMIPGPYKVRDLMIKSQAIYTNTIPITMYRGASRPEATFIIERIMSTVADELKMDDVEVRMRNLIREDQIPYTNPFGLKYDSGDYQTLLKEGVKVLEYHEMKRWASQERAKGRKVGVGLAYYLEICGFGPYEFAETRINRDGSVIVSIGGTPHGQGTETAIAQLVADELQIPIERIKVTWGDSDTVPIGLGTYGSRTLATAGSAAISSSKQVLDKMRRVAARVMNADVEEIDYRNGEFIHKKEGRKVSWDVIAREAYGGKEPGLSASVVLEGDVTFPYGVHMAIVEVDDYGIARVIEYRAYDDIGRVINPALAEGQIHGGGTQAVGQALYELATINENGQLAVTYADYYVPTAVEAPKFKSYFAEKYHPSAYLTKSKGVGEAALIVGPAAIIRALEDATGKKLNKTPALPEDILQ

>XO family protein, gi|448351543|ref|NZ_AOIL01000062.1|, [Mo user]; [Natrialba taiwanensis DSM 12281 (Archaea/Euryarchaeota/Natrialbales )]
MSQYEGEPESADETVAENDAADSNVTVRESVEKVDGWGLVTGNARYTDDVPTDDALAGRVLRSPHAHARVRSIDTEAAEAIEGVTAVITHEDVSEQRFTRTGFPHPAPAPFDERVFNETVRHVGEPVAAVAATTVDAVERALEAIEVDYKVLDHVLDPEAAMGSDTPTLHPEEYENQQENADPEHNVVCETRHEEGDIEAGFEAADEIVEGEYKTQIVQQLPMEMNTAIAWIDDRQRLVLRTTTQVPHICRAKIARAFDIDRTDVQVIKPRVGGGFGVRQDTVPIQYIAAALALETGEKVRLRNERKEDLHVSQTRHSQTIQIKTGVREDGTIMVMHVDITSNTGAYGCHGFAVLENAAHEPLSVYPCENRLFTGRAVYTNVTPGGAMRGYGAVQGTFALESHVDKVATEIGMDPVEFRRRNAIEEGEASFEPASSEAMDQLQSVGVEECLERACESIGWSDGPDQPANDRYRCGYGTALSMAKSGVPNSEFSRCNVTLETDGTLTVRVGVGDTGQGSETVMGQIAAEVFGLDINSVHVKADDTDATPWDNGAYASSTTYVSGNATEKAARDLAEKVRDLAADWYDVDPEAVELADGEVAPPRGESMTLSEFAEEAFAGIRGPKRRLTGSGQHYTPLSPKPFAAQIAAVEVDTETGEFEVTNFVNAVDCGQALNPANVRGQIIGGAIMGLGQTVSEAIEFDEDGQPELRGLRDYEVIHATDLPEIDTELVETHEPTGPFGAKSVGEVTTLGPPAAVANAIEDAVGVRITDLPITSAKIWDALQGGR

>XO family protein, gi|379002962|ref|NC_016885.1|, [Mo user]; [Pyrobaculum oguniense TE7 (Archaea/Crenarchaeota/Thermoproteales)]
MTYREGLRAVTGAGEYIDDVPEPAGALHMAIYRSPYPHAKIKKVDVSDVWRRGGMAFGPEDLLKVVKNPFPNALGLPIKYYPFAVGKAKFFGEPVAVVLARDKYKAADLLDYVYVDFEPLEPVASIEDALRGRALVHEELGTNVAMRRRMSFGDVESAFKNADVVEAFDFRFPRHTAMPLEPYGVLADFRGYELHAVANIQGPALYVYFIARALDIPTSKIHLQTPRDIGGSFGIKYSLYPYVVLAAAASRLASAPVKWVETRLESLAASSSNGERRGRVEIAATRDGRILAVRYQFVEEVGAYLRPPEPGALFRVHGNLNGAYDIRAVEADYTVVLTNRAPTGLNRGYGGPQFYFALERAVDELARRLGLDPLDLRMRNLITKFPVEKYGWRFYETPTGGLYPMLDYTSVVKAIEAEYRKWREEQERGRRVGVGIALVVEPSGTNLGYVDVAVEAEKRRYPHSGAGEYVTVSLDPSGVVNVFVNATNEGLGHETALAEVVARELGIDPSDVKVTYRVDTSLTWSLSSGSYSSRFAPVVASAAILAARRLREKIIELGAALLKTKRVVYEGGVVYDEADPKRRLDIRKIASAVHWDPGGLPEGIDPDLSATVFFHPPTVKAPEGDRVNSSAAYALQAHLAVVEEADGDVRLVKYVVAHDAGRILKRELLDGQLYGGVHHGVCMALYEELKYGEDASLRSLLLETYGTPDLSHFVGVEVELIHFETPVGYLPSGALGSGEGPVMGAPAAVANAVADLLKRRVSSLPV

>XO family protein, gi|684138144|dbj|BBMP01000004.1|, [Mo user]; [Halococcus sediminicola CBA1101 (Archaea/Euryarchaeota/Halobacteriales)]
MGIETITSDELDVESVLGSAVERREDPALITGEAEYTDDIQRPNMAHMAVLRSQYGHARIDGIDTSAAEEMDGVIGVYTADDLDVPGEIPVGWLLDSLRTPVHPLLAGDVARYQGDGIAVVVAEERSIAGDARDAIEVEYERLDAVTDPKEAVEDGAPVVHDDLEDNTAFDWEIGDADETDDAFANAAHTAEVDLTNQRLIPNAMEPRATVAEYKPGTEELEVHLTSQNPHLHRQLMSGVLDVPEHKLHIVAPDVGGGFGSKIHHYPDEALACWCAMETGRPVKWTATRTETYLTDAHGRDHVSHAELAMDEEGTITGMRVKTYAGMGAYLSTFAPAVPTYLYGTLLSGQYDIPAIHCNVVGAFTNGAPVDAYRGAGRPEALYLVERIITLGAREMGMDPAEFRRQNFVPEDDFPHQTPVAVEYDSGNYEPALDKALEAVGYDDLRERQAELREEGRYLGIGLSSYIEACGLAPSELAGQLGAQAGLWESGLVRVHPTGKVTAFCGTSGHGQGHETTYAQIVSDELGIPYDDIEIVEGDTDEIPQGMGTYGSRSAAVGGSALATSSQKVVEKAKKIAAHQLEASEEDIEFSNGEFSVAGAPERSMHIQDVAAQSYLAHDMPEGIEPGLEETSFYDPDNFVFPFGTHIAVVEVDPETGEIEFENYVAVDDVGPQINPKIVEGQVHGGVAQGIGQALYEGAEYDSNGTLVTGSMQDYVVPKAEHIPRMETDSTVTPSPHNPLGVKGVGEAGTIAAPQAVVNAVTDALQPFGIDHIDMPLTNERVWRAVNDAPSAEDGGSEAVADGGERAEDEPSGSDEGGEN

>XO family protein, gi|385772020|ref|NC_017275.1|, [Mo user]; [Sulfolobus islandicus HVE10/4 (Archaea/Crenarchaeota/Sulfolobales)]
MIKEDLPKISGKGMYIDDLNPMNTVYLGIVRSPIARGIIKSISKPEKALLTLTWEDAKIYMPVRADPETLKQSNIVKMPILADGKVNFVGQPVLAYVVEDRYEIEDITDEVSIEYEELKPIINIEKAMNSNDEIHSGAKRNISVDKLLEGGELSAKKRAEIIVSRKINQTRIISNPMEPKGIIAFWDGEHLNIYGSFQSSFRVKNDLREALNLPPEKIRVYSPQNVGGGFGNKVPAHPEYVIASIASMKLGRPVKWIETRYEHLKNPTVGRGVLSDIKMYATKQGEILGIEGYIAVDLGAYNYTLNPTTPAFIAQLLTGPYKMKFASIRAYGIFTNLPPTGPYRGAGRPEAALIHETLVEDLANELGMDPVEIRRKNLIGDNGYVTPLGVKIDPAGYNQVLNEAEKYYRKAREVYKGKGVSITVFTDIVRLSPGEGARVRIENGKIKIFVGTGPHGQAHGDTFSKLASEILGVPQDLIEVITNTTDGVKEGIGSFGSRSATAGGSAVIEACKQLLSKINMPIEKALKEINGVEAEVFYKSDDIFSPGSHVAVVDVDKDTGFVKVLEYYAVDDVGRTLIKEEVEGQIIGGVLQGISQILWEHAPYDENGNPLFSSIADCGVPTAVEANYKIYVNEVEYPSVTSAKSRGVGEAGTTGALPAVFLALEKITHKKFNKTPIYPWDIIEQ

>XO family protein, gi|24473558|ref|NC_003106.2|, [Mo user]; [Sulfolobus tokodaii str. 7 (Archaea/Crenarchaeota/Sulfolobales)]
MLQEHLPIITGKSTYIDDINPKNVAYLHVVRSPIARGIIKSISKPQHALLTLTWDDVKTYMPARLFPDLARTSQVARMPVLADGRVNFVGQPVLAFVVEDRYETEDVAEEVSIDYEELKPVVDVEESLKEEPIHPGLKSNISIDQLLEGGDLSLKNRADVVVRRKIKQHRIVSNPMEPKGIICWWDNDVLNVYVSTQAPFGVRNDLREVLGIPPEKIRVYSPPNVGGGFGNKSGGYPEYVLAAIASLKLGRPIKWIETRSEMLVNTQSLGRGEVSDMKLYATKDGEILGMEGTIIANIGAYDYGLNFFTSLFVARLSNGPYKLKFASIRAMSVFTNTPPMGFYRGAGRPEAALIHETLVEDLAEELGMDPVEIRRKNLIDDNGYLTPLGSRLDPAGYHEVLDKAEKYYRKAKEVYKDKGISLVVFTEIVRTSPGEGAKVEIKNGKVYFSLGLGPHGQAYSSTFKKLASQALGIDESMIEVVTGSTETVKEGIGSFGSRAGTIGGSAVIAASKELLKKLGKDSLNGEDLIKYEGVSAEVFYKADDIFAPGAHVAVVDLDKETGFAKIIDYYAVDDVGKVLNKEEIEGQIIGGILQGASQVVIEAMRYDERGIPLCASIADCGVPTSLEAPLNISQEYVEYPSQLLSGSRGVGEAGTTGALPAVFIAFEKAAKKKFNITPIDPWIIV

>XO family protein, gi|354609336|ref|NZ_AGIR01000001.1|, [Mo user]; [Halobacterium sp. DL1 (Archaea/Euryarchaeota/Halobacteriales)]
VQVVRDGDVRVAVGVGREPAGRLAGRGREVHPEDVGERVAGLGEVEIREHRRFRLEAGERAVQGPEVACRRGCESHRQRLRVGVRCEFTEDVDEPSRGVDGGHERGYGRERVERAAAGRRAGPSAGGCASNPVQETAFSDGPQPKAMSDRDPDAREPDGLVGERVARREDAALVTGNAAYTDDLDAPGQAYLAFVRSQRGHASVEDVDASSALERDDVLAVYTWEDVEASDAPGRLPVATSPLDFDPPGQPVLADGRVRYDGQPVAAVVAESRYAASAAASDVSVSYDALDVEVDPEAATDPDATALFEDAADNVAVRGDVGDEAATDAAFAAADRVVELDLENNRVLPTAMEPRAALARRDDADGRLTVTVACQNPHGQRSNLAHALGLAESDVRVVSPDVGGGFGHKGRPYPGEAVTAWAAMQLGRPVKWTATRSGNCRAGTHGRDHRTHAELAVDDDGTIRGIRADTTANAGAYAVDVGPAIAASYGRLLPNAYDVPAVHCETTVVFTNTAPVHAYRGAGRPEAIYVTERLVDAAARELGVDPVALRRQNLVHADDFPHETATGVTLDSGDYERALDEVVDAFDGALDAVERDDGRYVGVGVALHVEDAGSGFESGVVRIHPDGSVQVNAGTHSHGQGHATTYAQIVADELGAAYDDISVSEGDTDQVPQGTGTFGSRSTVVGGNAVAESAREVAEKVREAAASELEAPPEDVVVDDGECHVRGAPGRSVSLADVASAAYGAGDPDPGLEATTFYEAEDSTYPFGAHAAVVAIDPETGEVEVERYVAHDDCGVQVNPTLVEGQIHGGVAQGIGQARSEHAVYGENGSLHTAGLQEYGVPKAGDLPDIETRTTETPSPRNELGVKGIGEGGTIAAPPAVVNAIVDALEPFGVQHLDMPVTDQTVWKAIHGDEE

>XO family protein, gi|389860324|ref|NC_017954.1|, [Mo user]; [Thermogladius cellulolyticus 1633 (Archaea/Crenarchaeota/Desulfurococcales)]
LSLEDPYSILEKYLSAESYFVVGREFTRVDALEKALGRALFTEDYFVKYVYGNALFVKQVLSPHPHARIKGLHLKEALDVSGVRAVVTHRDIPGVNQVGYALPDQPLLAEGKVRYVGEVVALVAAESWERAVEASQLVRVDYEPLPYVLDPLEAMSRSDVLVHEEAGSNIAFRTKVRKGDVERGFSEAEVVVENEYRTHHQDHAYLETEAALAIPDSEGRVTIIGAAQHPHLARDITARVLGLPASRVKVVVPYLGGGFGGKDDEGPLTVAKAALVAYLTGRPAFIVYSREESIKVHPKREATIIRYKSGANREGKLTAIDVTIIHDTGAYANRAPFILWRATMHASGPYEVPNARVDGYAVYTNKVYQGSFRGFGNPSVQFAVERQMDLLAEKLGLDPVEFRLKNILRPGSRTLTNQVLDHSVGVGEALEKVSAKSGWSQKRREYSEYNKKDGRWRRGIGVGVAWHGISTSRGVPDWSNAVVKVEKDGSVTVYTGIVEMGQGSPTSSHVQIVSELLGVPPENVRVVFGTTEAPDTGATHASRGTGIGGIGVEVAAGRIRERLARLAGDVLGVEPDKLVFRDGRVYQRDNPERYVRWVDLVREAYAKGVELSATGYFFLPKGKFDDTVGQGFAYPAFSYIVVVSEVEVDTETGVVRVLRVWPALASGRIISPVQVEGQVEGAVVQGIGYTLYEQLVFDEKGSILNADFTDYVIPTVMEVPEVEKPIYVEDVYKYGAMGAKGVGEMALIPIPASIANAVSHALGVNVTRLPITPEYVLELTGSLKR

>XO family protein, gi|300712769|ref|NC_014299.1|, [Mo user]; [Halalkalicoccus jeotgali B3 (Archaea/Euryarchaeota/Halobacteriales)]
MTFETIDARNIPPSELIGSAIQRREDPHLLTGESEYTDDIQYDGEVHLGLLGSRYGHARIESITTTDAAMMDGVLGVYTWKDIQKSDAPGYMRVDNPTEGSAESDTDTGAVAPEHPLLADTKVTYQGQPVAAVVAEDRYTVRDALESIAVDYERLDAIIDPRDALSEDVPQIHETNGENLAFEWETGDEDAAEATLATADNVVTVDFEINRVIPTAMEPRTAVAQYHSSDDELAVELSTQNPHQVRADLSATLGTPEKQIRVRPPDVGGGFGAKLFPYTGHLLAGWCARRLERPVKWVAPRTEDFQSMIHSRHHIVHAQAAVDDDGTIRGFQADTTVPVGGFLVPNGSGVPTNLGVMANGQYDIPAAYVQTRGAFTNTAPLSAYRGAGRPEATYFIERLVETVARKIDVDPADLRRKNFIPPEAFPFETGLGRTYDSGEYDETLTTALGTVDYETFRERQQRDREEGRYRGIGLSCYVEACGAAPGLHESGAVHVEPSGRVVVKTGTAEIGTGHRTGYTQIVADELGVLFNDVEIIEGDTAEIAEGNGTAGSRAMPVGGSALKQSAEEIVEKGREIVANQLEASKADIEFADGEFFISGIPTRTLTIQEVAEIAHDESGTLPDGMDPGLAATTDFDPPNYTFPFGTHVAVVEVDPDSGEIDLERYVAVDDVGTQINPKIIEGQIHGGVAQGIGQALYEEAIYDDNGNLLTGSMQDYAIPKAEHLPDIEWYSTVTPSPYNPLGVKGVGEAGAIAAPPAIVNAVIDAIEPFDVDTIDMPLTPETIWTAIQRECE

>XO family protein, gi|448660334|ref|NZ_AOLS01000115.1|, [Mo user]; [Haloarcula californiae ATCC 33799 (Archaea/Euryarchaeota/Halobacteriales)]
VSDSDRARETSEQSHRAGVEEADPAEAETESTAGVGHEPDRKPESERDAITVDEEKDDARKIVTGQARYTADYRDRFPDLAHGKVVRSDIAHGYVESVDTSAAEAMDGVDAVITPFDDVVPDKLYSSSGQSYPEPSPWDLKVLREHVRFVGDPVAAVAADDPETADRAARKVEIEYRELDAVFDPEEALDEDAPQLFEADDVENKQSGADYNRNLESHFEGELGDVNSAFERASNDDERHVIETEWETPYQSHCVPEPHTTIAYTDEDDRHVFITATQVPFHTRRQIAHLFDVPIRDVRVKKPRIGAGFGSKQEMAIEPITFALHLAADRPVKLEMSRQEEFTALRFRHPMQMQMQTAVTDDGDIEAMDLYTLSNSGAYGTHGMTVANNVGTKPLPLYPRVSNVRFSGDVVHTNLPMGAAMRGYGAPQGHFAVEGHMDEVARRLDFDPIEFRLQNAVREGDLDRSVAILKDGDRFTRTIRSCGLRECVERGKAAIDYDDLEQPDEDHLHRGVGMALIAQGSGVAGKELGAAQVKMNEDGSFHLQVGGVDTGTGADTMFSQIAAEVLGCTPEDVVVIAADTDLTPFDYGAYASSTTYISGRAVKNAAEDAKERLLEWGSKLLDEPPDVLDTGDGGVYSERTGKRVSLEEIGYEATYGDDEREHILGDGNHSTDESPPPYGAQFVDVTVDTETGEYELNKLVFAADCGVAINPALVEGQIEGGEHMSLEYATSGDLTFDEDGNPDVLGFRQYGMPRTTDHPEMETILVETHEPTGPFGAKSIAELPTNGVPPALSNAIRDAVGVRLTELPFTAEDLMAALDDQSGAGK

>XO family protein, gi|292493938|ref|NC_013964.1|, [Mo user]; [Haloferax volcanii DS2 (Archaea/Euryarchaeota/Halobacteriales)]
MPRSDTGDPETAAKSTSEARGDDAPVGESVEKVDGWGLVTGKARYTDDVPTDDALAAKVLRSPHAHARVRSIDTEAAETIAGVKAVLTHEDVPEDRFTRTGFPYPAPAPFDERVLNETVRFVGEPVAAVAARTAEAAAAAVDAIEVDYEPYDHVLDAHEAMGADAPTLHPEPYENPQENAAPERNVVCETRHEEGNVERGFEAADEVVEGEYETQAVHHLPMETNTTIAWVDDRRRLVLRTTTQVSHICRDKIARVFGLNRTDVRVVKPRVGGGFGVRQDTLPNQFIGAALALETGEKVRLKNDRKEDLHGAQTRHAQTVRVKTGVREDGTLTAMHVDVTSNTGAYGCHASAVLMNAAHEPLSVYPCENRLFTGRAVYTNVTPGGAMRGYGAVQGTFGIESHLDEVAAAIGMDPVELRRRNAVEEGDESFEPEYSESKRTLESVGVKECLERACETLGWADGPEEPADDRYQRGYGVALAMAKSGVPSSEFSRCNITLEDDGTLTVRVGVGDTGQGSETVMGQIAASVFGLGIESVHVKADDTDATPWDNGAYASSTTYISGNATEKAARDLAAKVRDLAAEWRGVAPDDVELADGEVRFPDGESMALERFASEAFQGIHGPKRRLTGTGKHHTALSPKPFAAQLAAVEVDTETGEFEVRRLVNAVDCGRAINPAGARGQVIGGAVMGLGQTVSEDLPLDDRGAPEFRGLRDYEVMHAPELPDIDTELVETDEPTGPFGAKSVGEVSILGPPAAIANAIHDAVGVRATELPITPETVWTALQEDRDR

>XO family protein, gi|448308290|ref|NZ_AOHY01000034.1|, [Mo user]; [Natronorubrum bangense JCM 10635 (Archaea/Euryarchaeota/Natrialbales )]
MSESDHPAEKRVFGEAIERDEDVPLLTGEATYTDDVQLQGTAHLAIRRSDHAHARILEIDTSAAEAMDDVVAVYTGADVEDSGVPNTIPTAWMLPGLVTPQYRMLAVDKVRHEGDGIAAVVAETPQAARDALAAIEVEYEELEHVTDPVESVERDVPPVHEEAEDNVAFDFELGDADAVDEAFADADRVASVDLRQPRLIPNAMEPRTALADWDVATEKLRLWMTSQNPHLHRMLLSAGTLGIPENKIQVIAPEVGGGFGSKIYHYPDEAVTAWCSMQLGRPVKWKASRMEGYVTDCHGRDHTTSAEIAVDDDGSVRGIRVETHAGLGAQLSQFATATPSYLYSTILSGEYAIPAIYCRVIGAFTNTTPVDAYRGAGRSEGIYVIERLMDVAARELEMDPAELRRTNLVSPDEFPYETAAAVIYDSGEYERAMDKALEHVGYDDLRDRQAELREEGRYLGIGVANFVESAGLSPSGLAGDLGAQAGGWESSIVRFDSTGTVTVLVGTADQGQGHRTTFAQIAAEELGVDVDDIDVVEGDTDQIPQGLGTYGSRSASVGGGAIARGAREVREKAREIAAHQLEASVDDIEFDDGEFHVAGAPDRSYHIQEIAAEAYLGHDLPEEMDPGLEATNFYDPENFTFPFGTHVAVVEIQPETGEIDLERYVAVDDCGEIINPMIVEGQVHGGIAQGIGAALYEGAAYDDDGHLLTRRMDEYAVPHSTYVPDFETDHTVTPSPHNPIGVKGVGESATIAAAPTVVSAVVDALEPFDVDHLDMPITPEAVWQAMGGEE

>XO family protein, gi|549454644|ref|NC_022521.1|, [Mo user]; [Aeropyrum camini SY1 = JCM 12091 (Archaea/Crenarchaeota/Desulfurococcales)]
LKGRIIGDVGAYPLGIFLPLIAGRILPGAYDIGNGDVEVLAVYTNKTPLAAYRGAGRPEGIFFIERMMDLLADELGMDPAELRLRNMIKPEAMPYKNCFGWQYDSGDYPGTLKRGLKLLRLRELESWVEEESRKGRMLGLGYAFYVEITSGGPFETAKVSLGRDGTVSIVVGSTPTGQGDATGFAQIAADLLGVDVGRVRVYWGDTGLIGEGVGTFGSRTITVGGGAVIEAVSEVLEGLRAKAAEMLGVEPERVEYRPGEFYVADSPEDFVGLWDVVEQLYRELGEGASEVLSAYAKYDPRKPVYPYGLHVAVVEIDPGTGVPRVVEYRSLDDVGRIVNPMLLEGQLVGGIVQGIGDTLYEEMVYTSDGYPASLSLADYGVPTALEYPDVVEIHFQETPTHHPHGTRGVGEIGTIAAPPAVARAVEDAVRRYTGRRGFRVRRLPVKPEDILAALSAEG

>XO family protein, gi|332795693|ref|NC_015518.1|, [Mo user]; [Acidianus hospitalis W1 (Archaea/Crenarchaeota/Sulfolobales)]
MRRLDLEDVIKGKGNYVDDIPFSGYYGVFVRSQYPHAILRKVDVDGVRRKGALVLTAEDLLSLPNLKGKEEQEGSSSISSLLAFKKVRYVGEPIALVIAKDPYEATDLAEEVSVDYEPLPPVSNIDEALKNDVLVFDEVGTNEVYKKTFEYGEMPKGDEELEVSLYWSRSSGNPIETFGVISIPQGDEVTIISNVQAPQFQSNEISKYFKVKVVPTRHGGSFGSKFSVTRYAIVLGLASLKFNIPIKWIETRSEHLMASNSSGPERKFRIKAYFKRDGTVTGLDFKIWEDIGASLYNGQAFKPTGILAGPYKVKNIRYDVSLVATNKNPPGAFRGAGTPPHTWALERVMDFIADELKMERHEVRRKNLIDSFPYDAPYAHYDSGNPRNLLELALSRKDLWSLREKGYGVGLACSTDPSTPSGQEGVKLSIKKGKVILGIGYGPEGQGNEHVGKLLVSRLLGIPPEAVEVELLDSNESPSSFGPGGSRMAVFLAGAIKGAVEELVSKLKRKYNAEYKDGFLIRGEEKIPITSLQEEVSYVYSQQGKTRFIAYPFACDIAVVKVDEETGLIKPVKLVVYLDPGTPLDEEVVKEQVIGGSAIGVSVALYESYVYENGQLLTLSLSDYGLPTADQMPEFEINLVPTPSPYTPFGEKGIGEIPVGVAAAAVTSAVEDAIKRRITKVPIR

>XO family protein, gi|384432549|ref|NC_017274.1|, [Mo user]; [Sulfolobus solfataricus 98/2 (Archaea/Crenarchaeota/Sulfolobales)]
MRRIDAYDLLIGKGNYVDDISYKGKYAVFIRSPYAHARIVNINKEDAERRGALVLTGKDLVSRNVESGEREGASLTTPLMAINKALYVGQPVALVIANDPYEATDLAELVQIDYEPLEGIGNIEKALENKVTVFEDLKTNVVREQTFEFGKLSTQGRHLELDLYWSRSSGNPIEPYGAITIPTDDSLTIISNQQAGNVVSNEIQKALGVKVVHKNARQGGSFGEKFSLVRYLTVLGFAALKFKVPIKWIETRNEHLMASNGSGPERKFKIHAYYSSDGRVNSLDVHIWEDVGASRDAGQPFKPLAFLTGPYKIGGIRYTGTLVATNKNPAGAFRGAGTPPHTWALERTMDAIADDLGISKADVRKINAIDTFPYDSGFAYYDSGNPRGLLDLALSRKDIFALRNKNTGVGLALSTDPSTPSGSERVKIKVKNNKIVIGLGFGPEGQGNEHSAVVMASRLLGITPDDVAYEILDNTELPTSFGPGGSRMAIYTFGAVSGAVEELKARLRRKAEVVLNDKVIDYRDGYFIGENGGKVRITSLEGEEVDFTYTLQGKYRFNAYPFACDLAVVRIEDGKIKPIKHVVYIDPGTPIDEDLVKEQVIGGTAIGISLALYEHYVYDENANLLTTNLADYGMPTAADLPEIEVNIVPTPSPSTPYGAKGIGEIPVGIAAAAVTSAIEDVIKRRINRVPVSLEDLFE

>XO family protein, gi|448632187|ref|NZ_AOLQ01000054.1|, [Mo user]; [Haloarcula vallismortis ATCC 29715  (Archaea/Euryarchaeota/Halobacteriales)]
VRRCADLSRPVAVEVGAMSDDETAKADGGTASQSEAIEDGRDEEHPLEWDEPENNDKAPDERDSVSHRAEKYDDRKLVTGQAKYTADYEERYPNLAYAAVVRSEIPHGRVTDIDTSAAEAMDGVDAVLTPESDAVPNTKYTSAGQSYPEPSPWDMQVLNEHVRYIGDPIAAVAAEDRATATDAVEAIKVSYEEYDYVTDPEAAFDEDAPQLFEGGEVENEIVGHDYDRNRMSHIGGELGDVDSALGGEAHVHESEWETIRQSHANVEKHTSLAYTNEDDRHVLITSTQVPNHTRRQLAHLFDIPIRDIRVQKPRVGGGFGGKQAMVVEPIPLALSLATDRPVLYEASREEEFYAMRSRHPMTVKAKTAVTDDGDIEAIDLYALSNTGAYGSHGMTVAGNVGSKPMPLYSKVPNARFEADIVHTNTPQTGAMRGYGAPQGTLALEGHLDEVARDLGLDPIEFRRRHHMEVGDLDEIAGMMGGEGANRRIRSCGLDECIERGKAAIGYDDLEQPEEDHLHRGIGMALSAQGTGVAGDELGAAQIMMNEDGSFHLQVGGVDIGTGADTAFLQIAAEVLGCDESDIVVKSSDTDVTPFDYGAYASSTTYISGMAVKKAAEDAKARILDWGSKLLEEPVEELETGDGTVYSEASGKSVTLEDIGYEAAYGDDEREHILGKGTHCTEESPPPFAAQFADVTVDETTGEFDVHKLVVAVDCGVAINPGMAEGQIEGANHMSYEMAVSDGITLDDEGRAEVTDFDEYGLPSATETPPIESILVETHEPTGPFGAKSVAEVPTNTVPPALSNAVRDAVGVRIREMPITAEKIESKLDEREA

>XO family protein, gi|385772020|ref|NC_017275.1|, [Mo user]; [Sulfolobus islandicus HVE10/4 (Archaea/Crenarchaeota/Sulfolobales)]
MFKEGLRFVKGEGNYIDDFVLKEVKNYFSASIVRSPYAHAMIRSIDKSDAEKLNGVIKVITFNDIRNLLDPFPLSLDINLDFYPMAREKTLYYGEPVAVIIAKDDYVAEDAKELLQIDYEPLESIVSIENAINSGPIHPTLKSNVILDKTLVYGRFEYEIKKSPILIEERIRFPRYSSSPLETYEILARYNGEEYEIFSNFQGPFTIHYLLTKALKSKVVLKGPRDIGGSFGIKSAIYPYMALIAVASRVVKRPVKWVETRSEHITSSSVGAERESLIRIYGDKDGIINAIEMDLVDNLGAYPRPPEPGNLLRNHGNLTGAYDIKGLKVRYRAVLTNTVPTGLNRGYGGPHLYFALETVIDSFAREIGMDPIDVRLKNVFKKTPYETLTGGKYDGFSCYSVLKRMKEIYEKIEGEKRGKVGIGVSLVVEPSGTNIGYLDLARESKDYLPKSAAQDVVIVQIDPYGKVKVMVNGTNEGQGHETIISEIVSKRLGVNPDDVEVLYSVDTSRPWVVSSGSYSSRFTPIVVQALNNALDQLENRLLLAASEILGVQKSELKIENGRVRTISGNKSISVRHLIGTFYWDPAKLKGIEGGLVAVGYYQSPYADDIKEGKINSSISYGCMGHVVEVLMDETEIPRISRYVVVHDAGRILNENFARGQIIGSTFHGIEVSLYASLEYNEEGIPITQTFAEYGAMTAMESPKVEIEHLESDSNHLAGLGEGGTMAAPPAVFNAIRSLVEVKNIPLFLELTSKRK

>XO family protein, gi|146302785|ref|NC_009440.1|, [Mo user]; [Metallosphaera sedula DSM 5348 (Archaea/Crenarchaeota/Sulfolobales)]
MTLVGSRIRRIEDPRLITGKGQYIDDLDLPDTLFLAILRSNVAHAKLKRVDVSDALKMPGVVDAFSGLNIKVENRPRNFPMASTEILYEGQPLACVLATDRYTAYDALERVQVDFEEIPAVTDPLEAVKESVSAVEGEKNLVYTKTYSSGNPQRALDGSDRVVELQLEISRIYPAAMETRGLLVTYTPNLLTVYAPTQSPHFMRRYLLEAFGKDVQDIRVIQPDVGGAFGSKLFPYPEDYITVYASLRTRRSVKWISTRSEDIRSTYHGRGQIHRVKAGARKDGTLTGIVDDLYIDLGAASHGTYLADIAATMLPGPYSVRDVLVNVYGVRTNKTPLDQYRGAGRPEASFVIERIMDALADEIGMDPIEMRKRNLLRELPYKNPFGLQYDSGDYLQLLERAEKVFREMESRARDLQRTGRRVGVGFDFYLEQNNFGPWESASIRVRGDGKIIVIIGAAPHGQGTATGIAQIVADELGVNLEDVDVRWGDTSMIGEAYGTYGSRSLTLAGNAAIMASRKLKEKAVRLAAQFMKSDVEELRYEQGKVTNVKTGKFMTLKEIASKSMSSLGGVWRYREEPGLEATAYFGLNNYTYPYGSHVVMVEIVDGRPRVLDYYALDDIGKVVNPMLAEGQVRGGVIQGFGETVLEEIVYSENGSLLTGNFSDYAIPTAVESFNVKWEYLETGKSEALLPSKGIGEGATIGTPPALLRAIEKATGKKLTRLPVRPEDLLP

>XO family protein, gi|389860324|ref|NC_017954.1|, [Mo user]; [Thermogladius cellulolyticus 1633 (Archaea/Crenarchaeota/Desulfurococcales)]
VETMSEYVFIGRRAPRHDAIPKVTGALKFVNDLEAPGMLIGRIYRSPYAFADIARVDVSEAERLGAVVITPDEVPHKLFNPRLVSVDEVTFKDHLILTKRPRYIGEPIAAVAAPSEELAQRAIESIRIEVERVYKPVLDPFEAMSPSAPLIHEEIMKGDQVLKVERNIAARLTYTEGDVDKAFREASVVIERSFKSGKRYHMQLEPKAVLCVPEPGGKLTIYTTTQTIHNTRILISQLFDIPESKITVVKVPIGGSFGSSIQVNYLVPIAVALCLKARRPVKIAYTREEDMLDHSNYVFHMRLKVGAKRDGEIIAGEFHNILDIGAHQIQAYPLLGTSLGWFVSMYKWKNIRYEGVAVYTNKVPSCALRGYGAPEVQWAVETVIDELAEELGMDPVELRLKNYVGRGDIFWGQGPTVRSVIKSDGVPELLLKGRELIGWDKRGRPEEKKGRFRRGVGLGRGFHTSGAGGPISGEVIDFTGAVLKLNEDGTLDYITALQDHGGGTLDAHVKIIAEELQVPPERINLALATTENTPYDVCTHASRGVFVGGEAARRAASIVKQKILEAAVRLLPMAVNPEALRIRYDPAREDAVIYVEGMPQYSITLRELARKVWQKNWGTIAAVVTYRATSAPPSFTVYYVEVEVDTWTGKVRPVRVVAGADVGTPINPDMVEGQLHGGFAMAWGMVFSEDTPYNPETGELANRFLITDYKIPTAQDLPRLEDFKVVIASTKEPSGPFGAKGLGEAAMNPAAAAICNAIYNATGVRVYELPVTPDKLLKLIREREGPA

>XO family protein, gi|284167035|ref|NC_013744.1|, [Mo user]; [Haloterrigena turkmenica DSM 5511 (Archaea/Euryarchaeota/Natrialbales )]
MSNLEETQGRNDRPDGVRAEEVASETDASPGEDEVAEDDRKPREEREHLTENVEKDDARKIVTGEARYTADYRDRFPELAEGKVIRSDIAHGYVRDIDVSEAEAMDGVYAVITPWDDVVPDKAYSSSGQSYPEPSPWDLRVLREHVRYVGDPVAAIAAKDAETADRAARTIDVEYEEREPVLDPEEAMEPDAPQLFDPAEVENKQRGADYERNLESHFEGERGDVERAFERADDDRVIETEWETPYQSHCVPEPHTTIVHTDEDDRYSFITATQVPFHTRRQIAHLFDVPIRDVRVTKPRIGAGFGAKQEMAIEPIAFALHLAADKPVKLEMTRREEFYALRFRHPMRMRMRTAVDDDGTIEAMDLYALSNSGAYGTHGMTVANNVGTKPLPLYPRVPNVRFEGDVVHTNLPMGAAMRGYGAPQGHFAVEAHMDEVARRLDLDPIEFRERNAVREGDVDRNVAILKDDEKFTREIRSCGLRECIERGKEAIGYDDLDRPEEAHRSRGVGVALIAQGSGVAGRELGAAQIKMNEDGSFHLQVGGVDTGTGSDTMFSQVAAEVLGCEPTDIVVISSDTDLTPFDYGAYASSTTYISGQAVKEAAEDARERLVHWGSKMLDEPVENLRTGDGEVYSEVTDESVSLEEIGYEATYGHDDREHILGKGNHSTDESPPPYGAQFVDVTVNEETGEYDINKMVFAADCGVAINPALVEGQIEGGEHMSLEFATSGGLTFDEEGNPEVLGFRQYGMPRTTDHPPMETIIVETHEPTGPFGAKSIAELPTNGVPPALSNAVRDAVGVRVNSLPITADDIKRALEERDG

>XO family protein, gi|448676388|ref|NZ_AOLX01000005.1|, [Mo user]; [Haloarcula argentinensis DSM 12282 (Archaea/Euryarchaeota/Halobacteriales)]
VHRRVEPSRPAAVEVAAMSNDEETAKADGGTASRSETAEDERSEEHPLEWDEPENNDKAPDERDSVSHRTEKYDDRKLVTGQAKYTADYEERYPDLAYAAVVRSDIPHGRVTDINTSAAEAMDGVDAVLTPESDAVPDAKYTSAGQSYPEPSPWDMHVLNEHVRYIGDPIAAVAAEDRATATAAVESIEVSYEKYDYVTDPEDAFDEDAPQLFEDGEVENEIVGHDYDRNRMAHIGGELGDVDAALDGDTHVHETEWETIRQSHANVEKHTSLAYTNEDDRHVLITSTQVPNHTRRQLAHLFDIPIRDIRVQKPRVGGGFGGKQAMVIEPIPLALSLATDRPVLYEASREEEFYAMRSRHPMKVKAKTAVTEDGDIKAIDIYALSNTGAYGSHGMTVAGNVGSKPMPLYSKVPNARFEADIVHTNTPQTGAMRGYGAPQGTLALEGHLDEVARDLGLDPIEFRRRHHMEVGDLDEIAGMMGGEGANRRIRSCGLDECIERGKDAIGYDDLEQPDEDHLHRGIGMALSAQGTGVAGDELGAAQIMMNEDGSFHLQVGGVDIGTGADTAFLQIAAEVLGCDEGEIIVKSSDTDVTPFDYGAYASSTTYISGMAVKKAAEDAKERILNWGSKLLGEPVGDLETGDGTVYSEASDDSVTLEDIGYEAAYGDDEREHILGKGTHCTEESPPPFAAQFADVTVDETTGEFEVQKLVVAVDCGVAINPGMAEGQIEGANHMSYEMAVSDGITLDDEGRAEVADFDEYGLPSATETPPIESILVETHEPTGPFGAKSVAEVPTNTVPPALSNAVRDAVGVRIREMPITAEKIRSKLDEREI

>XO family protein, gi|449066047|ref|NC_020246.1|, [Mo user]; [Sulfolobus acidocaldarius N8 (Archaea/Crenarchaeota/Sulfolobales)]
LLPIRQYHFMKRVDVYNSLIGRGGYVDDLEFKGKYAFFLRSPYPHARILKIDPTDAVNRGALVLTGKDIVTKRVESGEREGAGLNTSLLAINKALYVGQPVALVLADDPYRASDLAELVQVEYEPLQAVPNIDKALENKVLIFEDLKSNVVREQTFEFGKVENKGKSIEINLYWSRSSGNPIEPYGAQVIPKDDGLIVISNQQAGNVVSNELQKALGVKVVHKNARQGGSFGAKFSFVRYLSVLGYASLKYKVPIKWIETRSEHLLASNSSGPERKFKINAYYSSDGKVNALDIHLWEDVGASIDSGQAFKPLGFLTGPYKIPNIRYTGTLVATNKNPPGAFRGAGTPPHTWALERVMDAIADDLGISRAEIRKINAIDTFPYDTGFAYIDSGNPKGLLELALSRKDIFSMRDERTGVGIALSTDPSTPSGSERVKIKVKNGKIVIGLGFGAEGQGNEHTAVYLASKLLGLPTEDITYEALDNTELPTSFGPGGSRMAAFTYGSVSGAVEELKAKTRRKAEAVLGDKVSYENGYFVGEKGGKIKITQFEGEEVEFTYTLQGKYRFNAYPFACDLAVVRIEDGKIKPIKHVVYIDPGNPIDEDLVKEQVIGGTATGIALALYERYLYDDNGNLLTTNLADYGMPTAADLPDIEVNIVPTPSQVTPYGVKGVGEIPVGVAVAAVTSAIEDVIKRRITKVPVNLEDLWS

>XO family protein, gi|433422371|ref|NZ_ANPG01000157.1|, [Mo user]; [Haloferax sp. BAB2207 (Archaea/Euryarchaeota/Halobacteriales)]
MPRSDTGDPETAAKSTSEAGGDDAPVGESVEKVDGWGLVTGKARYTDDVPTDDALAAKVLRSPHAHARVRSIDTEAAEAIAGVKAVLTHEDVPEDRFTRTGFPYPAPAPFDERVLNETVRFVGEPVAAVAARTAEAAAAAVDAIEVDYEPYDHVLDAHEAMEPDAPTLHPEPYENPQENATPERNVVCETRHEEGDAERGFEAADEVVEEEYETQAVHHLPMETNTTIAWVDDRKRLVLRTTTQVSHICRDKIARVFGLNRTDVRVVKPRVGGGFGVRQDTLPNQFIGAALALETGEKVRLKNDRKEDLHVAQTRHAQTVRVKTGVREDGTLTAMHVDVTSNTGAYGCHASAVLMNAAHEPLSVYPCENRLFTGRAVYTNVTPGGAMRGYGAVQGTFGIESHLDEVAAAIGLDPVELRRRNAVEEGDESFEPEYSESKRTLESVGVKECLERACETLGWADGPEEPADDRYQRGYGVALAMAKSGVPSSEFSRCNITLEDDGTLTVRVGVGDTGQGSETVMGQIAASVFGLGIESVHVKADDTDATPWDNGAYASSTTYISGNATEKAARDLAAKVRDLAAEWRGVAPDDVELADGEVRFPDGESMALERFASVAFQGIHGPKRRLTGTGKHHTALSPKPFAAQLAAVEVDTETGEFEVLRLVNAVDCGRAINPEGARGQVIGGAVMGLGQTVSEDLPLDDRGAPEFRGLRDYEVMHAPELPDIDTELVETDEPTGPFGAKSVGEVSILGPPAAIANAIHDAVGVRATELPITPETVWTALQEGRDR

>XO family protein, gi|384432549|ref|NC_017274.1|, [Mo user]; [Sulfolobus solfataricus 98/2 (Archaea/Crenarchaeota/Sulfolobales)]
VTVYIGSSVKRVEDLRFLTGKGRYIDDIYLPNMQYMAVLRSNYAWAKFKLDPKRAEERGFNVITFEDTKEFSPLPNFFIPDPKRAPKEYILAKEEAKYFGEPIALVLGRDRYEVYDALELVDVDYEPIEPITDPFKAIEPNSLILHKELGSNIVYSDIFEYGEEPKDYHYVEKTFRYNRILPAPLETNGVIADFDKVSGNLTIYANTQVPQVFKTALSIIFNIPRSKVRIIVPDSGGGFGGKIFLKPLAMTALASILTGRPVKYIETRYEHVISAIHGPDRHYTAKILFKGDEILGAIVDLVEDFGAYLHTYQPLPILRQIYQLVGPYKMKYLKFRVSGVVTNKPPTGAYRGLGIPPAVLVLENLVKSISKVNGIDEIELRTKNFIDKLPYEHITGAIYDSGNYREALKKLISQLEVKDKDKYTGVGIAFALEPGSSLAFQTLVVNKPRTPYYEGVYMRIDSGGDVTVFLSTNTMGTGHETAISQVVADVLGIPIEDVKVILGDTAGPPGTGFYGSRFSVVGISAVYIASLKLKEKMREYLAKMFNVEKDDVKIDNGTVKIGNRSINVKEAVNMIYNRSYLIGDEIGLDVSVTINSYNVNIADEKRRVNFSTTYGVNAHGIVIRVDKDTGFIKILKYVILSDCGTMINPMIVDGQLMGGTTMGIGASLLEKVEYDENGIPKQTSFADYWIPSAEEVPNFEIQHMINPSPFTPLGTKGVAEGGATVPPAAIINALEDIVKKPINRVEIPITPEYVLQLINDMS

>XO family protein, gi|385802382|ref|NC_017459.1|, [Mo user]; [Haloquadratum walsbyi C23 (Archaea/Euryarchaeota/Halobacteriales)]
MSQPDTTTGDVTDTASDTEKFVGKGLNRVEDHRILTGRAEYIHDIAPDNSVSMGFLRSAHARADIVNIDVSAAEAHPDCRLILTGEDIAAEYHPMPCGLNGISEWALPKETVNFVGEPVALVIAHNRYIVEDLIDLIDVEYEIKEPVIDSRDACQDNIVIHDELGTNVPDSECLHFGEVKDAFESADNVIENQYSWGRISGVPLETAGVVAEYDTETDSFHIDCNIQLHTLVDDTIYEPLGYDPDDVVLNVPPDVGGSYGTKIALHRYCTLAAIASQQLDGTPVKYVEDRIENMKGGDMHSSDREYSFRIAFDDDGIIQGIDVNFTDDFGAYPRYPVNQTLKPLTNVTNTYDIDHVRYEYELVLTNKTSQTAYRGFGVPQHLYALEMAVDEAAREIEMDPYEFRQRNLVQPEQMPHKLPTKNMYDSGDFPAALTRIKELVEDEEQTEGGLLDPDIIEQRQAEGKYRGVSYTVHVEPGVSGADWTNRQRSDREQLSEREMDDVEELPEHLRCEIEDDGRLLVYLAADSSGQGHQTIIKQLLSDKLGLIPSDIEVDYLDSVEAPTEYGAAASRMAVMLSGAAAGLADTLSSNLENLAAEYWNVSKEEVSYHDGGVEIISEEKHLTMADLADIASERDDDDAPLTNASYDYQHPVYDNEEYEEAFTNKYPVYPTAAFAANAPIVEVDTQTGNVEVLKFYSLRDCGTQINPTIVEGQAHGGIAQGIGATLLEEFVYDDAGQPQSTTLSDYLLPSTQNVPEIEMEHTETPSPFTETGAKGTGEGGMIDGPPAIATAINRALEPFDIVVDRVPATSNRIREWVRESDTSS

>XO family protein, gi|384432549|ref|NC_017274.1|, [Mo user]; [Sulfolobus solfataricus 98/2 (Archaea/Crenarchaeota/Sulfolobales)]
MIREDLPKITGKGTYIDDIDPRNTVYLGIIRSPIARGIIKSISRPEKALLTLTWEDVKIYMPVRVDPETLKQSNIVKMPILADGKVNFVGQPVLAYVVEDRYAIEDIADEMSIEYEELKPIIDVEKAMNSDDEIHSGAKRNISVNKLLEGGELSAKKRAEVVVSRKINQARIISNPMEPKGIIAHWDGEYLNIYGSFQSSFRIKNDLRETLNLSPEKIRVYSPQNVGGGFGNKVPAHPEYVIASIASMKLGRPVKWIETRYEHLKNPTVGRGVLSDVKMYATKQGEILGIEGYVAVDLGAYNYTLNPTTPAFIAQLLTGPYKMRFASIRAYGIFTNLPPTGPYRGAGRPEAALIHETLVEDLAEELGVDSVEIRRRNLISDNGYVTPLGVRIDPAGYNEVLNEAEKYYRKAKEVYKDKGVSIVVFTDIIRLSPGEGARVRIENGKIKIFVGTGPHGQAHGDTFSKLASETLGIPQDLIEVITNTTDGVKEGIGSFGSRSATAGGSAVIEACKQLLSKINMPIEKALKEINGVEAEVFYKSDDIFSPGSHVAVVDVDKDTGFVKVLEYYAVDDVGRTLIKEEVEGQIIGGVLQGISQVLWEHAPYDENGNPLFSSIADCGVPTAVEANYKIYVNEVEYPSVTSAKSRGIGEAGTTGALPAVFLALEKITHKKFNKTPIYPWDIIEQ

>XO family protein, gi|119871520|ref|NC_008701.1|, [Mo user]; [Pyrobaculum islandicum DSM 4184 (Archaea/Crenarchaeota/Thermoproteales)]
VGFVGKPLPRFEDDVILRGKARYVDDIDLPGMLYAGFVRSPYAHAKVLKVDLSDAAGHPGVVAVFGPGDGFNFAPGGKVRYQGEAVAMVVARDRYVLYDALEKAAVDYEPLPAVVDVYEALKPGAPLVDESLGSNVVYENIYIGGDVEKAFREADVVVEGRFSIQRLVPSAMETRGVVASYDGETLTVWSSTQVPFDIRKEVAKALGLPLAKVRVIQPHVGGAFGSKLLVYPEELWVARAAYVLRAPVKWVATRTEDFRATTHGRGLTLEYRACAKRDGEILAVEGTIYEDAGAYYWGEGLADTAARMLPGPYDIRHGRVKVIAVLTNKTPLSAYRGAGRPEATLFIERIVDHIADELGIDRVEIRRRNLVRQLPYTNVFGITYDTGDYPATFERGLERLGYHQLRRWAEEEARRGRILGVGLSVYVEITTFGYETAILRAEEDGSFTLYTALTPHGQGLATALAQVVADELEVSPEVVKVYWGDTAYISDGIGTMGSRSITAGGSAAILAARKLKAELAKAAEKLLGCKPEYSGGKFRCGDKEISIGDVVKAVYRGEAEAQLTVEAIYHAEPTFPFGVHVAVVELDPETGFVKPLLYRSYDDVGVVVNPLLAAGQVMGGALQGIAQALYEEVIYDSDGNLVTSNLAFYYVPTAVEAPRFEVYFAERPHPSKHPTGTKGIGEAATIASTPAVVAAVEDAMRKIKPGVRISKTPVSPEDVWRMLR

>XO family protein, gi|320100209|ref|NC_014961.1|, [Mo user]; [Desulfurococcus mucosus DSM 2162 (Archaea/Crenarchaeota/Desulfurococcales)]
MGGALSLLEKWLSARELLVVGKRVTRVDSLEKALGKAMFTEDYFIDYFMGNALYVKQVLSTHPHARLKGISLPDALKGKGVRLITARDIPGENQVGYSLPDQPLLAEGKVRYHGEVVALVASTSLDDALRAVEEVRVDYEPLPYVLDPLEAMARSDVLVHEEAGSNIAFRTRVRRGSVEEGFSRAHVVVENEYRLHHQEHAYLETEAALAIPSMENGVTVIGGLQYPHLGQRIVARVLGLPSSRVKIIAPYVGGGFGGKDDEGPLTCAKAALVAYLTGKPALLVYSREESMRIHPKREAAIIRYKSGADSEGRLTAIEVTIIHDTGAYANRGPFILWRATMHASGPYIVPNAKVDGYAVYTNKVYQGSFRGFGNLSIQFAVERQMDQLAEKLGLDPVEFRLRNIVREGSHTITGQLLDHSVGVAEALKRVAEASRWRERRREIEEYNKSGGRFKRGIGVAVAWHGISTSRGVPDWSNAYVKIEQDGSVTLYTGIVEIGQGSPSSAHVQIVSELLGVTPDRVRVVHGSTDAPDAGATHASRGSSIGGIGVYMAAAVLRERLAGLASRIMGVPVEDLVFAGNKVYSRNNPDKQLQLRDLVKEAVARGVELSATGYFFLPKGRFDDSTGQGFAYPAYSYMVVVSEVEVDTLTGVVKVTRVYPGLAAGRVINPVQVEGQIEGAIAQGIGYTLMERLVFDEKGALINVNLTDYVVPSMRDMPEVAEPVYVEDLFKYGPFGAKGVGEMALIPMPASIANAVSHALGVNVTETPLTPEKVLKAMGRL

>XO family protein, gi|344209942|ref|NC_015944.1|, [Mo user]; [Haloarcula hispanica ATCC 33960 (Archaea/Euryarchaeota/Halobacteriales)]
VWLLYGTRRRRAGEILRRAGDERRGRICRDNRRAGRAGRAASGPAGLRRQHRVAVWLLHSGDDNALDGAARGEHGPDRAGGPGSAVGQSLSMHRLQENRRSGAGRRRADGRRDSRRRRRWEGSRRQREGRKFDRVYSQRLRLHGGRSVSDFDRARETSEQPDRTGVEDAAPAGAEKESEADVAREPDRKPKSERDTITADEEKDDARKIVTGEARYTADYRDRFPDLAHGKVVRSDIAHGYVESVDTSAAEAMDGVDAVITPFDDVVPDKLYSSSGQSYPEPSPWDLKVLREHVRFVGDPVAAVAADDPEAADRAARKIEVEYRELDAVFDPEEALDEDAPQLFETDDVENKQSGADYSRNLESHFEGELGDVEAAFERASNDDDRHVIKTEWETPYQSHCVPEPHTTIAYTDEDDRHTFITATQVPFHTRRQIAHLFDVPIRDVRVTKPRIGAGFGSKQEMAIEPIAFALHLAAGRPVKLEMSRQEEFTALRFRHPMQMQMRTAVTDEGDIEAMDLYTLSNSGAYGTHGMTVANNVGTKPLPLYPRVPNVRFAGDVVHTNLPMGAAMRGYGAPQGHFAVEAHMDEVARRLDFDPIEFRLRNAVQEGDLDRSVAILKDGDRFTRRIRSCGIRECVDRGREAIGYDDLEQPDEDHRKRGVGMALIAQGSGVAGKELGAAQVQMNEDGSFHLQVGGVDTGTGADTMFSQIAAEVLGCTPEDVVVIAADTDLTPFDYGAYASSTTYISGRAVKNAAEDAKERLLEWGSKLLDEPPDVLDTGDGGVFSERTGNRVSLEEIGYEATYGDDEREHILGDGNHSTDESPPPYGAQFVDVTVDTETGEYELNKLVFAADCGVAINPALVEGQIEGGEHMSLEYATSGDLTFDEEGNPEVLGFRQYGMPRTTDHPEMETILVETHEPTGPFGAKSIAELPTNGVPPALSNAICDAVGVRLTELPFTAEDVTAALDEQSAGDG

>XO family protein, gi|146302785|ref|NC_009440.1|, [Mo user]; [Metallosphaera sedula DSM 5348 (Archaea/Crenarchaeota/Sulfolobales)]
MRYVGKPVRRVEDPKLITGRGSFVDDIQIPGTYYVAFVRSKYPHARISVKPSQNVFTGSQINPGKDFPIPSNEVIYAGQPIAAVIARDRYEAYDLLESVEVEYEQLPYETDPFRAMEDKVKVYSKAESNIYAKKEFVGGEAKKELEQSPIVLSGELHNQRIIASPMETRGTLAWFDGNRLNVWSSTQSAHYLRRNLVSFLGIQNIRVIQPDVGGAFGSKIITHPEEYAVSFLALKLGIPLKWIPTRTEEMLSAGHGRDKWLRYKVGVKRDGTITAVVGTVVGNLGAPYRDANDDDSGNVMSAARMLPGPYRIKHGFVAAYSVNTNLTPTTSYRGAGRPEATYFIESIIEEIAEELKLDPLEVRLRNVIRPEEMPYTNVFGITYDSGNYPELLNSAKSYYEQLKAEAKDNQCVGLAMYVEITAFGPWETARVYAKYDGRIVVVTGTGPHGQGDATAFAQLAADALEISMDLVEVRWGDTDVIEDGIGTWGSRTVTIGGSAVIMASQELRKRLTEAGAKALEADVEEVEYREGKVVHKKTGKSLELAEIIKSAYKLGISLDVTSVYPVKKPTSPYGVHMALMEIDRETGLISVKKYIAVDDVGNVINPLLAEGQIHGGALQGISQALYEEAVINDGTLQNPTFGDYALPTAVETPRFTWKYLTNGLSPHPTGSKGIGEAGTVVGTPVISNAISSCLKRKFSTMPILLEKVLGDQ

>XO family protein, gi|449066047|ref|NC_020246.1|, [Mo user]; [Sulfolobus acidocaldarius N8 (Archaea/Crenarchaeota/Sulfolobales)]
MIMYVGKPVKRIEDVRLITGKGSYVDDIQIPGTHFVAFLRSQYPHAKIKLKKTDGVFTGNEINPGKDFPIATEEVTYVGQPIAMVIAKDRYEAYDLLENIEVEYEPLDFVTDPEVALKDEIKVYSKSQSNIVYREVFKGGDVEKIFNSAYKVIKGKLYNQRIVASPLETRGALAFYDGGKLTFYSSTQSAHYLRRNLAEFLGFQDIRVIQPDVGGAFGSKIIAHPEEYALAKLSILTRKPLKWIPTRTEEFLSAGHGRDKFLEFETAVDREGNVLGIRGRLVGNLGAPYPDANDDELGNVQSATKMLPGIYKIKGIEIEAIAVNTNVPPTQSYRGAGRPEATYFIERIMNIVADELGIDQYEIRVKNAIDSLPYTNPLGIKYDSGNVKGLLEYGRKFYESLKSQGCVGVSSYTEISGFGPWETARIFIKYDGKITLVTGTGPHGQGDATAFAQIAADILEIPIENIEVRWGDTEIIEDGIGTWGSRTVTIGGSAVVLATQQLKKKLIEVGAKLLKADVEEVEYKQGKVIHKKTGESVDLNRIARKAFSFGESLDVTSVYKVDLPPTTPYGVHLALVDVDETGKVVVKKYVAIDDVGVVINPLLAEGQVIGGALQGLSQGLLEGTVFNDQGQLLTSNFQDYAIPTAVESPDVEWHNVIYGKSSHPTGSKGIGEAGAIAATPAVINAVEQCVKKRILKMPVRFEDLVS

>XO family protein, gi|448729796|ref|NZ_AOMD01000021.1|, [Mo user]; [Halococcus saccharolyticus DSM 5350 (Archaea/Euryarchaeota/Halobacteriales)]
VHGESRRRHREELSRLRGPGQRSRGRDRRRARRERRTRSRAAGVSRGTRAPVWVLYERIRDGDSRSPRTKPRPVRRRDQKGTRGQYLSVYGLPEHLQGNSSGRRRDGHGTDRRDGHQCGGELMSGAETGPESAPEPDADASADERSESFTGSGLERVEDHRILTGEAEYIHDIAPEGCLHMALLRTTHPHAEIESIDTSAAEDHPDCELVLIGADLQEEYHPMPCGLPGFEEWSLAVDRVRFVGEPVAAVVATDRYVAEDVVDSIGVEYETLDPVVDPRDALDDETIIHEDVGTNVPDGEEFVFGDVDDAFADADRVIEREYSWGRISGVPLETGGVVAEYDTENDSFAIDCNIQLHTLVDDTVYETLGYPPERVSLDVPADVGGSFGTKIAIHRYCCLAAMASQQLDGTPVKFVEDRVENLQGGDMHSTQREYEVRLAVDDDGTIQGLDTWFVDDFGAWPHYPVNQALKPLSVLTDAYDISHVRYDYDLVLTNKTSQTAYRGFGVPPHLYAIEMIVDEAARELDLDPAELRRMNFVTPEQMPHEIPSHNIYDSGDYPAALDHLRDRVEEREAIDGGLLDPDTIEERREEGLYRGVSYTLHIEPGVSGSDWTDRQRSDRDALAERDREDVAELPEHLRAEITREGTVRAFLATDSSGQGHQTIVTQLLADELEVLPSAIEVEYLDSVAAPTEYGSAASRMAVMLSGAAQGLGATMKENLETLAAEEWGVDEDAVQYRDGVVERRDGDSILELADLAEVDATGGRGSDRLTRASYDYEHPAAVLSKFDEALAGKFPVYPTAAFAVNAPIVEVDTRTGEVEILKFYTLRDCGTQLNPVIVEGQAHGGIAQGIGAALMEEFGYDESGQPQAVTFFDYLSPSISDVPEIDMDHSETPSPFTATGAKGTGEGGMIDAPASIASSINRALEPLGVVVDRIPATPNRVHDWVRDEQSSSEPTTAESEDATGAETDGGERAGGARSSPDLRSGGDEQAEGLRTLEDE

>XO family protein, gi|320100209|ref|NC_014961.1|, [Mo user]; [Desulfurococcus mucosus DSM 2162 (Archaea/Crenarchaeota/Desulfurococcales)]
MSKPEYVEIVEKVFNETKEKPTKEFKYVGKHVVRWDAISKLTGKPIYTADFIRLLKNPVFVYSVRSRYAHAWIKSIDVSEAARYPGVVRVITSRDIPGINDVGYVLPDQPLIADRKVRYIGDTVALVVAESLENARDAGERVHVDYEPLEVFIDPLKIVEWNGLREKPHTLIHDERGSDILSRYKIRVGNIDEAFRNASVIVENEYRTPMQEHAYLEPEAAIAIPEPDGGVTIYAKTQCPFDTRRAVSNVLGLPFNMVRVIAPALGGGFGGAEDVGNEIAAKAALAAMYTKRPAVVLHTREESIIGHTKRHPMIARYRHAAKRDGTLLGVEAEIVLDTGAYASLGPFVGWRAIVHSTGPYKVYNAKVDLAVVYTNRVPAGAFRGFGNPQVTFAVERQMDILAEELGIDPVEIRLRNALRPGDRTVHGQLLDHGVGLVEAIERAVELSKWHEKRKLYSQISGSMRRGIGIAVFYHGNSIGAEGADYSSATIIIQRDGSILFRTGLTDMGQGSIQGLVNIAAEILGVPPNYFKVELPDTASTPDSGPTVASRSTAMGGNATLVAAYKLRRRLNELASSMLGCKSPEDVVIDAPKVYCRDDPGHHITWKELVEQAFWKGVPLQEFGYYRAPPAEWHEETGTGQPYFTYTYGAIVSDVEVDMETGVVRVKEAVTVYDIGRVINRTGAEHHGVGGYLQGMGYALMEDTYHSPDGHVYNTNLSTYHIPTGMDIPERIIVDFVEAGYIRAPFGAKGLGEPSIVGIAPSIANAVAHALRSKEAAREVARIPLTPDYVYGIIKRHGLLR

>XO family protein, gi|448380458|ref|NZ_AOIR01000025.1|, [Mo user]; [Haloterrigena thermotolerans DSM 11522 (Archaea/Euryarchaeota/Natrialbales )]
VYGPPRRRRSQVLYRSRGTGRRRDDRNGRGTGRGRRVSPHPVRIPRGTRAPVWVLHARDDDGRDRPPRGKPRPQPRGDPRGTGGEPLSVYRLSEHRQRGRERGRRTARRGRRRRRVSGRRRGRVGIVLWLRCRRRALARRRRCVGMSIDSIDPDEVDAADILGSAIERREDPALITGDAEYTDDIQRQDMVHMAICRSQHGHATLEDVDTSEAEAMDGVVGVYTHDDLHREDTPGGGSYSLPVGWLLDSLRQVDHPILANDRVRYQGDAIAVVVAEDRYLAHDAVDAVDVDYERLDAVTDPADALEEDAAELHDDAENNVAFDWEIGDAERTEEAFESAPHTASIDLENQLLIPNAMEPRAAVADYSPGTDELDVFMTSQNPHLHRLLMSGVIGHPEHKLRIKAPEVGGGFGSKIHHYADEALVAWVAKHLERPVKWTATRTETYKTDAQGRGHRTTADLAMDEDGEIVGLRVDTTANLGAYLSTFAPAVPTYLYGTLLSGQYDIPAIHCSVTGAFTNVPPVDAYRGAGRPEASFVIERLAKLGAEEMDMDPAEFRRRNFVPEDAFPYETQVAVVYDSGDYEKTLDEALEMADYESFRERQEQAREDGRYLGVGFSCYIEACGLAPSELAGQLGAQAGLWESSLVRFHPSGTVTAFCGTSGHGQGHATTYAQIVANELGIPYEDVEVVEGDTDEIPHGMGTYGSRSAAVGGSSLVKSSQKLVDKAREIAAHQLEADPADIEFEGGEFRVAGAPDRSIGIKAVAQQSYLAHDMPEDMEPGLEATSFYDPDNFVFPFGTHVAVVEVDPKSGEIEFEQYVAVDDVGNQINPKIVEGQVHGGVAQGVGQALYEGAEYDSNAQLLTGSMQDYAVPKAMHIPEMETGSTVTESPHNPLGVKGVGEAGTIAAPQAVVNAVTDALEPFGVDHVEMPMTAERIWNAVDGRTEPVTEMSAAAADGGTADSEVDGADEAG

>XO family protein, gi|374325525|ref|NC_016645.1|, [Mo user]; [Pyrobaculum sp. 1860 (Archaea/Crenarchaeota/Thermoproteales)]
MTYREGLRAVTGNGEYIDDLPSPPGTLHMAILRSPYPHAVVRKIDVSEVRRRGGVAYTSEDLLRVVKAPFPNALGLPIDYYPFAVGKARYFGEPLAVVLADDVYKAVDLLDYVEVDLEPLEPVVTIDDALRGRALVHEKLGSNVAMRKNMKFGDVEGFFKAADDVVRLEFKFPKHTAMPLEPYGVLASWRGDELYLTANFQGPMLYVYFIARALGLSTAQLHIKTPRDIGGSFGIKYSIYPYAVLAAASSRLAGRPVKWVETRQENLVASSSNGERRGYVELALRRDGRITAVRYHFIEDVGAYLRPPEPGALFRIHGNLNGAYDIKAIEADYTVVFTNKSPTGLNRGYGGPQFYFALERAVEEAARRLGLDPLEFRIRNLVREFPVTVGSQKFYETPTGGLYPAQDYVTVVKALEPEYRRWQEEKRRGRRVGVGIAVVVEPSGTNLGYVDVALDAEKRKYPHSGAGEYVTVSVDPNGVVEVFVNATNEGLGHETALAEVVARELGVKPEDVKVVFQTDTDKLWALSSGSYSSRFAPVVISAAIEACRRLKEKVMLLGAHYLKARRVAYSDGYVVDLDRPERRIDLKRIASAVHWDPGGLPEGMEGGLVATAYFQPPTVRAPVGDRVNSSAAYAIQAHLAVVELGDEGIKLVRYVVAHDAGRIIKRELLDGQLHGGIHHGVAMALYEELRYGPDGTPKSLLLDTYGTPTLAEFVDVDVGLIHFETPAVYLPSGAYGAGEGPVMGAPAAVANAVSDLLGVPINELPVRLEALI

>XO family protein, gi|385772020|ref|NC_017275.1|, [Mo user]; [Sulfolobus islandicus HVE10/4 (Archaea/Crenarchaeota/Sulfolobales)]
VYVGKPIKRIEDPKFLTGGSTYVDDIELPGTLFVAFLRSVKPHAKIKIKKNHNGIFTGEDINPGSEFPIPVEETTYVGQPLAMVVGRDRYEAYDLLESIEIEYEELPYVIDPQEALKNDVKVYSKKESNIYEYKKWEAGNVEQSLKEADLVINGELYNQRVIANPLETRGVLAYFDGNRLNVWSSTQSAHYLRRNLINFLGIDNIRVIQPDVGGAFGSKIIAHPEEYAISKLALKLKRPLKWIPTRSEEMQSAGHGRDKRLRFKVGVKRDGTILGIEGTLIADLGAPYPDANDDEIGNVHSTVRMMLGPYRIQNIRIEHYAVNTNKAPTQSYRGAGRPEATYFIERIINIISLELGKDEFDIREKNLIRELPYKNALGITYDTGDYVGLLNKAREYYQRLKNEANVNECVGSSMYVEITAFGPWETARVLAKSDGKITIITGSGPHGQGDGTAFAQIVADVLEVTIENIEVRWGDTDIISDGIGTWGSRTLTIGGSAIYKAAEELRRRLIEVSAKMLNADTEEIEYKNGVLFHKKSGKSVTIKEVIQNAYSMGYSLDVTYVYNVAKPGYTVPYGVHMALVKVDKETGSVRVKKYVALDDVGKVVNPLLAEGQIVGGAVQGIGQAIYEGAIYGKEGYLLNSNLTDYGFPTAVEVPRIEWHYIEKGFSSHPTNSKGIGEAGAIASTPAVINAIEKCTGKRIVNIPPKPEEVI

>DMSOR family protein, gi|305662445|ref|NC_014471.1|, [Mo user]; [Ignisphaera aggregans DSM 17230 (Archaea/Crenarchaeota/Desulfurococcales)]
MYFHERHRFILITGRTRSQGVSMEALGKFSSEYRDSVAVAYLNPIDIQELGLRYKIKIISSEGSIVLPIKEDYSLPRGIIFIPMGPWINSIIPSKTSIGIPQFKSLEVYIENTDENPTQLSDLINFNGETLFQYGVRNNGSTGDGVNVKRLSHVTCSFCGLACNDLVIEVKGDSIVSVVNGCSIGVSKFVNYHRNRILSPLIRDYNGSFIEVDFDVAIERAVEILTNAKHPLIYGLSNICNEAIEILVELAKVLGAAIDSTASVCHGPTVLGLSHIDVPRITLEDVKDVDTVVIWGANPLEAHIKLFTSYINSKKRIIAIDVRYTETLRYSHMAIVIRPGRDIELIRSIRLILKGFEIEDKEVAGLPIDTVYSLVDVLRNAKRGVFFIGMGLTMTRASFANIVELLNLVKELNRYGKWSLLPLRGRYNVTGTNVILREATGYPFGVDFSSGIPSMFPGVTTAVDLLTNGNVDAALIIGSDPVAHLPKKAVENLLRIPIITIDGRWSLTASLSDIVIPTGITGIECGGTAYRLDEVVIELKKVVDPQKDIRCDVEILRLLLDRIRERKHGG

>DMSOR family protein, gi|20093440|ref|NC_003551.1|, [Mo user]; [Methanopyrus kandleri AV19 (Archaea/Euryarchaeota/Methanopyrales)]
VARKVIKDVVCPFCGTLCDDLEVVVEDGEIVEVRHACRIGAAKFLTAQEDHRHTEPMIKENGEWKKIDYEDAAEETAKMLVEAKLPVLYGWSATLVEAQEKGVELAELVGGIIDNTASVUHGPSVLGLQDVGVPSCTLGEVKNRADTVIYWGSNPMHAHPRHMSRYTAFTRGFFRPKGREDRTIIVVDPRKTATARLADVYIRVRPNEDYELISALRAAVHGIEIEREEVAGVPTEQIYEVADLIKEASFGTLFWAMGLTMSRGRHRNIDNAICLIKDLNEYTKWTLIMMRGHYNVTGFNEVLAWTTGYPYAVDFSRGYPRYNPGETSTVDLLTRGEVDAMMVIASDPGAHFPRKAVEHMARIPLVCVDPHWTPTAELADLYVPVTIAGIEWEGTAYRMDSVPIRMRKVVEPPESMLNDVEFLEMVIEKVEEM

>DMSOR family protein, gi|743692078|gb|JXAO01000009.1|, [Mo user]; [Haloarcula salaria H5-DGR (Archaea/Euryarchaeota/Halobacteriales)]
MLTDRVQGWEDVDAELDEYDKETVEEITWVSAEDIERIADMIDEARPHVQIEWAMGGTQHNNGTQNIRSYAMASLASGSAARSGGGLQVMRGHANVQGATDLAVASHILPATTASQPAAGPGGPKSGQDAGNQRLHLVCGHVQPVRADAAGEVRPPEPNYEGSEDANELPPNGDHGPENPAENSMMFQNGLTVARWFESALDQEDRYQETPIYQPDQTKIAVFWGHSANSISEMEQMKEGMENLDLLVVVDVFPSVASVLPDYEDGPPVLLLPASSQYEHHRSLTNTNRSVQWSEPVRSPAHNSKPDLQIMQELAGYLASASTSTGARARSCTTASRATRRRPGVQPRDQHHRLPADPRAAPATPRVRLGVLQRGPQGGRRDACRGRVLDASLALLGRRPSGHADNLERRLRPQQRGARLPDRWGVSAPTPEDWDAMPTDDEYPMQETLDAVGDRYDSQAEALDLTRAPYNPAWADDDDTAADGMIHGIPEYPGWKVTPPQSLVDPEQEVQPDELTIPQQYALDNQESVYTAAQALNNPDTGSAVFDEYLETMIGQGVDPEFYEEYDYNQPDAPTGRGRARAVVWSFLDKVPVHREPIEGPDTELLNEWPANGQQRNFYRLDQNNLVEQEQATDIIHNQDDGPDLDMIMTSGRQVEHQAAARRRETTSTPPTSSRTCTRRLRRTRRKNSASTAVISWSSPRRTVAPCW

>DMSOR family protein, gi|822660691|gb|CP008874.1|, [Mo user]; [Halanaeroarchaeum sulfurireducens HSR2 (Archaea/Euryarchaeota/Halobacteriales)]
MSKGLRDRASLTRRTLLKAGGAAAGAAALGGCLSSSEDGEDQVSGEVLTAFGNCWMCSHNCGQKAYVREDSSGKKTVVNLTGVDGHPRGSAGEGTEGTLCPKGLGQLDKTHDPKRIQEPHIRKNGELQKVEWEEAFQYTAERLATFKEENGSETFLDATSWAETSIFSTVWRELYGTPERISRGIHVCAGPTFVSGGMMGVGSNNRVPDYQNSEYIIAWGRNQLNSFAGQFEAKGTLEAIEKNGATLVTIDPQHTITAEKSDKWLPIKPRTDGALALAMANVIIEEDRYDEDFVENYTHGFDAYAEAAADMPPERAADITGLDAEDIRKVARGFAEAAPQAGISVWTGTAQVGNGWKATQNITALNGLVGNIDRPGGLRLWKYASTASFGEVCEQDYTNRAEFKEPAINKYDEYSDYPVRHITGIAHNLVPEMVENGHINGIVVHHDDPLKDGNADAWVEALDAMDLVLSIDAYWNGVSRNADIVLPEATQLEKDTLGTGNWSAYPKHTWVTGSKAAVDPQWNTKPDFDILVGIADAMAEETGNDDWTVFEQWDTHEDFIDDELSAIDLTLEDIDSGEVNYELVDEFEYESWEGDDHYTFNFDLDQVPPFAQAAEEADMDTAPEWIPPGTYGDELSEDYPLEFYDVRSVFFSHASNQPQERLRDQFAKRNELADEDYRGNYLHINPEDADKRGISSGDMVTVESETGSGELMAVVSERARPGFVTAEYGFGETSATPDGEGMNTMTLHHKQMDPITGQVDRHIAVEVTSSGGD

>DMSOR family protein, gi|386000717|ref|NC_017527.1|, [Mo user]; [Methanosaeta harundinacea 6Ac (Archaea/Euryarchaeota/Methanosarcinales)]
LEMIATTCVYCGCGCGLFIHVEDGRAVGVSPNPAHPISRGRLCVKGWLAADFVHHPDRLRAPLIRRGGRMVRSSWEEALTATAERLKEIREEAGPGAVGVLTSAKGTNEENYLFAKLARAGLRTNNVDHVARLCHAPSVAGLGAALGSGAMTNPIRGLLSSDAILVTGSNTTEQHPLVAATILEAQSRGAALIVADPRRTQIASLADHRLAPRLGTDVAWINGLLNLILEGGLADEEFIRERTAGFDALKDSVSKYTPEVVEKISGIPPRDLEAAAAAFGEAPRAAVVYAMGTTQHSNGTENVLALANLVLATGNLGREGTGICPLRGHQNVQGACDMGALPNVYSGYQKVEDPAARGRMEAAWGTDLPPAPGLTAVEMMEAAKEGRLKGLFISGENPMMSYPDRGLVGRALESLEFLAVAEIFPTETTALADVVLPAASFAEKDGTFTSTERRVQRVRRAVPPPGEARPEVEVAAALLRRLGVPAEYASPEEVMAEIASVTPSYGGISYPRLGTAGLSWPCPDPDHPGTEILHKESFPIGRARFFPVDLLAAGSDPEYPLLLTTGRSLFHFHTGSMTRRTPLLDRELPKPAVEMNPEDAAALGVRSGGGVVVESASGSLEVEARTTDSVPPGTVFFPFHFAEAPANLLTAADLDPRSKIPEFKRTPVRIRRLEG

>DMSOR family protein, gi|435845424|ref|NC_019974.1|, [Mo user]; [Natronococcus occultus SP4 (Archaea/Euryarchaeota/Natrialbales )]
VTDFVPTTCMRCAVGCGHVQRAVDRGYGLESVRGDASHPVSSGLACQRGISETADPDGEWLTRPLVRRDGKLVATTWETALERAAEGLDTALEDGPDGVAVLGSGQQTNEAAYALGKLARGGIGTRYYDANTTLCMASAVTAYYDAFGSDAPPPTYDDVPEAETHLVWGANPAAAHPVLFRWINQSADEDGSELLVVDPIESETAEVADCHVPLEPGGDLALARAVLARIVETDRVDEAFVAEATEGFDGLRESLPDAERAAERAGVSMADVDRLAAALESRSLVYWGMGINQSVDGTAAAGALIDLCLATGNLRPGSGPFSLTGQANSMGTRVCSSKGTWPGHRPFDDPAAREDVAAAWGVPESRLPAEPGPGPVGIVDAIGDDVAAVYAVATNPVAGMPDATHVREALADAFLVVQDAFRSETVELADVVLPATTWGESAGTTTNMERTVSRVRPATETPAGVRNDLELIGSLADRLAPELFDDPPEPEPVFEELAAMTEGTPADLSGLSYDRLDAELAVRWPAPEPDAAGGYRYYEDATDGAGDDPAAWSFPTPSDRARFSDGQAAPLPEPTDDDYPFTLTTARRPDAYNTGVRTIEDGPPTARLSPATAVAVGDVLESGPDGRYARVASRRASITVRIEADESIPDGVVWLPIHHPAVNELTLSAVDPRSKEPHFKQCAVRLAPPRDRDVEALASASA

>DMSOR family protein, gi|352681234|ref|NC_016070.1|, [Mo user]; [Thermoproteus tenax Kra 1 (Archaea/Crenarchaeota/Thermoproteales)]
MPRVVLNGREVEARDGETVLELARRNGVEVPTLCYYEGFVNGTCRICVVEINGRLAPACITRVAEGMKIETESPRVLEARRTLLRLLVKSHSHSSETERARCKVCSLAEAHGLEKAPVVRGAPLDDTHPAIVFNPSACVMCRRCVIACSMDQNNDVITVVGRGAGSAIAFDDGVPLGASSCVSCGACVDACPTGALMEKGWEPAEKVAETVCPYCGTGCVVEYGVKGGRIIWARGGRGSSNEGKLCIKGKFGFEYANSPERLRRPLIRRPGVPKGPLNGRRVEEVFREATWEEALSLVAEKIKEIKAKYGPAAIAGIMSDRSTNESIYAFQKLMRCAVGTDNIDQSATLCHEPSAWALALQLGYGAATNPVADVLNARTIVVVGSNMGETHPVIAAYVKRAAKAGAHLILVNPLRTELSRYAELELNIRPGTDVVLFSAMARYILEMGWHDREFVEKYTEGFQEWAKSLEPFTLEFAERVTGVPASAIKEAARLYALEKPSMIMWTLGITEHEYGTENVSALANLALLTGNVGRPGAGLMPLRGQNNVQGGADMGAAPGRLPGYQPLTDPAVRGKFEEAWRCRLPEFVGFRSTEMVEMARRGVIKMMYIVGENSVRSHPDARAVAEALSRLEFLVVQDIFLTETAEYADVVLPAVSSALEDEGTFTNTERRVQATHKVVEPPGDARPDWQIFIELAKRLGYDMGFSSPAEIIAELSRLAPIFAPLPERRSAESSGLWTGRERPYSTPPASPGAGQIQTNLLEQPDVVLERLYPYVLITGRERAQYHTATMTMRSTLTRIMARGPVVEMNPEDMKAEGLADGQVVYLVSPAGKVRAKIKASDRVPRGVLFTTFHYSDLWINAVVPAVLNPFTKTPAYKDARVRIERV

>DMSOR family protein, gi|448365397|ref|NZ_AOIP01000014.1|, [Mo user]; [Natrialba aegyptia DSM 13077 (Archaea/Euryarchaeota/Natrialbales )]
VVAYLVRLDDDVVEIEQGFDDPSVAAVDGAFAGLSHRLGSVDRLRRLEPLVFESRDRSVRVRACRPIEKGRDEFGIDEGHIAGDDGTEFGPRRAKSGHDARHRAAVGDRIDGEGDRWLTSAVGVARIGRECIVDNGHLVVPTVDDELVDDGAESIDDAADHGRSREFGDGLVLVAEAGRVAAREDDGRPLVRRGVRLRCTARSGCGGHTRVFGDRQQKSAADRLNRALLVGSGGRETPERPVNHPQLAVGRRRNRSTAVEIRLVVARRWCGRVRLREFTRVVKDGPLARAEDDELLRGEKHEKAGGDRNVDTVQCGEGIDRSRRVSLRAGGRIDRVRDSSPDRVELVLLKALFCGSSLGVGIGAEKSPVVPPDDPGGVAPPECVRLERSWKGFELLLFDGIEGVLRPVVGRFRTHQVTRELHRATVWRGALLAFARGGRVPPLVWPLVSSVVEKLMHTRVVNARTAIHHRAEHPMSSDQHQTDEPVTTICPYCGVGCGIQVQQGDDPGDVQFMPWGDAPVNEGRICIKGGAATEVVDHEDRLTDPLIKDDSGEFREATWDECYEFIVDELERIRAAYGPDAVGFFGSSKTMNEENYLLQKIARRYGTNNVDNCTRMCHASTVWALRTSLGAGAMTNSMADLRAETDVFWIQGANPGEQHPIANSQYFRQAVLDGATVIQVDPHANKTTRSFQIDETDRHMHLQLNPGTDVPLLNIVLKTVLENDWIDDEFIAERTEGFEHLRETLAEFDKAAAAEECGVPLADIELAAEKYATAENAAIFTGMGMSQHRCGVDNVQNEINLALITGNLGRPGTGVNPLRGQNNVQGTCDVGAMPNVLPGYQLVDDDEARERVEEEWGFDIPDEPGLTNVEISHEFGDGIRGLYVMGENPIMSEPDANRVAERMEELEFMVVQDIFPTETAEYADVILPATTWAERGGTVTNTDRRVQRMRGVERVHENTKHDLEILSEVGTRLFGAAGFDFDTPEAVFEELRQVCPSYHGMTYDLLGEEGLHWPCYELGDEGDPYLYEEDFDTESGLGHIEGVSHTPPAETPDEDYPLILTTGRLEEHYNTGTMSRRSSTLNRQTPENFVDVHPADAERYGIEDGQAVTLTSRRGEITVEAKVTDDTKEGVVWTTPHFAAASANKLTNDVLDDRAKIPEYKAAAAEIEVALESDDD

>DMSOR family protein, gi|743691932|gb|JXAO01000056.1|, [Mo user]; [Haloarcula salaria H5-DGR (Archaea/Euryarchaeota/Halobacteriales)]
LRCTWSRTCTTRIRSSTRTSSSGSTLVRTGGYHVQLGVPSTHQLPTQGTGTAVGARDDYYAIRGLAERLGFGDRFPETKREMLRELAGRDDDIDFDTLFEQGTQKKESVPIVKYTDAFPTETGRIKMYDDDAPSEEGVTFDVPRPLEDRTADDYEKADEYPLMFMQKHSRFRIHSQYEMLNWVREVNPEPQLDIHPTDAKARGIEDGEYVRVHNDRGEMIVKAKYNEAFQPGLVNTDQGWWSRDYVAGHHNDLTHNEVSEVGQTMAFYDVRVEVEPAPDDVDTDKYEADNPRGAGADAPRAGGD

>DMSOR family protein, gi|313116827|ref|NC_014731.1|, [Mo user]; [Halogeometricum borinquense DSM 11551 (Archaea/Euryarchaeota/Haloferacales)]
MSRNDASHTDETAGESDDKRRAVDQSDDEQPKKRGANEERTDGGPAVGDPPGGDNPSRRGFLKGVGLASVLGIGSASASDDALFSMDGLQPVGDPIGEYPYRDWEDLYREQWDWDSVSRSTHSVNCTGSCSWNVYVKNGQVWREEQSGDYPRFDESLPDPNPRGCQKGACYTDYVNAEQRIKHPLKRVGERGEGKWKRITWDEALTEIAEHVVDEVEAGRYDAISGFTPIPAMSPVSFASGSRLINLLGGVSHSFYDWYSDLPPGQPITWGTQTDNAESADWYNADYIIAWGSNINVTRIPDAKYFLESGYNGTKRVGIFTDYSQTAIHTDEWLSPDPGSDTALALGMAQTIVSEGLYDEAHLKEQTDMPLLVRQDTGKFLRASDVPSVNSSADRPEWMLLMLDSNGQLREAPGSLGERDGQKDYSKSIDLDFDPRLDAETTVQTDDGSVQVRSVWAELRDELAQYDPETVTKMTGVGTETYQRVAREFADVERAKIIHGKGVNDWYHNDLGNRAIQLLVTLTGNLGRQGTGVDHYVGQEKIWTFHGWKTLSFPTGKVRGVPTTLWTYYHAGILDNTDADTAAKIRESIDKGWMPVYPEEREDGSRPDPTTMFVWRGNYFNQAKGNVAVEEELWPKLDLVVDINFRMDSTALYSDIVLPTASHYEKHDLSMTDMHTYVHPFTPAVEPLGESKTDWQIFKDLAEKIQEVATERGVEPISDRTFDREIDLQSVYDDYVRDWETETDGALAEDRAAAEYILEHSAESNPAGTDEQITFADTVEQPQRLLEAGDHWTSDIEDGEAYAPWKDFVQDKNPWPTVTGRQQYYIDHDWFLELGEQLPTHKEGPTNTGGDYPMEYNTPHGRWAIHSTWRDSEKMLRLQRGEPIVYINPDDAAERGIEDGDTVEVFNDLGAVEVQAKIYPSSERGTLRHFFSWEKFQYASRNNFNTLVPMYMKPTQLVQYPEDTGEHLYFFPNYWGPTGVNSDVRVDVRKKGGDGG

>DMSOR family protein, gi|147918682|ref|NC_009464.1|, [Mo user]; [Methanocella arvoryzae MRE50 (Archaea/Euryarchaeota/Methanocellales)]
LLIPEQNVVTTESRNLKVVTDVVCPFCGTLCDDIKVIMDGNRIVDTLNACVIGNEKFKSAQAGHRILAPMEREDNSAEFAPVSYDYAIERAAQILANARRPLMYGWSSTSCEAQAVGNELAEVCGAVTDNTASVCHGPSVMAIQTVGAPCCTLGEVKNRADLIIYWGCNPVHAHPRHMSRYTTYPRGFFTERGFKDRTMVVVDPRPTDTAKQADIHVQVEQGKDYELLDALRTVIRGEDIPDVVGGVKKEDIKALGDLCKSRKFGVLFFGMGVTQSIGKHRNIDIAISFVADMNKYTKFTLVAMRGHYNVTGSGQVMSWQSGFPFSMDFSRGYPRYNPGETAANDILQRQECDAALVIASDPGAHFPVSSMKYYAQIPTICIDPHETPTTGISKIVIPSTIVGVEEEGNAYRMDNVPIRCRKVCDAPEGILSDKEILERILARVKEIKAEKKGQ

>DMSOR family protein, gi|383318453|ref|NC_017034.1|, [Mo user]; [Methanocella conradii HZ254 (Archaea/Euryarchaeota/Methanocellales)]
MIEIQKTETATKPEGLRVVTDVVCPFCGTLCDDIKVVLDGNRIVDTMNACIIGNEKFKSAQAGHRIMQPLEREDGTTEFTPVSYDYAIEKAAQILASAKRPLYYGWSSTSCEAQEIGNELAEVTGGVTDNTASVCHGPSILAIQTVGAPMCTLGEVKNRADLIIYWGCNPIHAHPRHMSRYTIYPRGFFTERGFDDRTLVVVDPRPTDTAKQADIYIQVEQGKDYELLDALRTVTRGEDIPDVVAGVKKEQIKELAEVAKSKKFGLLFFGMGVTQTTGKHRNIDMAISWTQDMNKYTKFNLIPMRGHYNVTGSGQVMSWQSGFPFAMDFSRGYPRYNPGETAANDILLRHECDAALIIASDPGAHFPVEAMKYYAQIPTIAIDPHYTPTTGISKLVIPSSIIGVEEEGTAYRMDNVPIRCRKVVDAPKGILSDEEILRRILNRVKELKGIPAGQGHH

>DMSOR family protein, gi|304313778|ref|NC_014408.1|, [Mo user]; [Methanothermobacter marburgensis str. Marburg (Archaea/Euryarchaeota/Methanobacteriales)]
MEYVKNVVCPFCGTLCDDIICKVEDNEIVGTINACRIGHSKFVHAEGAVRYKKPLIRKNGEFVEVSYDEAIDKAAKILAESKRPLMYGWSCTECEAQAVGVELAEEAGAVIDNTASVCHGPSVLALQDVGYPICTFGEVKNRADVVVYWGCNPMHAHPRHMSRNVFARGFFRERGRSDRTLIVVDPRKTDSAKLADIHLQLDFDRDYELLDAMRAYLLGNEILYDEVAGVPREQIEEAVEVLKKAQFGILFFGMGITHSRGKHRNIDTAIMMVEDLNDYAKWTLIPMRGHYNVTGFNQVCTWESGYPYCVDFSEGEPRYNPGETGANDLLQNREADAMMVIASDPGAHFPQRALERMAEIPVIAIEPHRTPTTELADIIIPPAIVGMEAEGTAYRMEGVPIRMKKVVDSDLLSDREILERLLEKVREYRASK

>DMSOR family protein, gi|700302025|gb|CP008887.1|, [Mo user]; [Thermococcus eurythermalis A501 (Archaea/Euryarchaeota/Thermococcales)]
MTSQSMYLEVMDVAEKLVPVVCPWCSVGCRFYAVSVNGYIRRIEFDYDHPTVNRGKLCPKGVASYQFINSSKRLKKPLKRVGEKGEGKFEEISWSEAYRIIAEKIKEIKETYGPEAIAFLGSEKITFEENYLVHKLSKAIGTNHLDFPGRYCQYSNSPARTAVFGSAAATNPFEDVAKAELIVIWGHNPAETAPVFFGQYIEKAVLDNGAQMVVIDPRETRGHKYASIHLKPYPGTDLAIALAMLNVVISEELYDRDFVQERTVGFEELKEAVKEYTPEWAEKISGVPAEEVRKVARLFATKRTALLVNEGLNQHVNGFEFALALANLIAITGNIGKEGVWSGVFPGAQCGFCAAMSGIAPNKLPTGKLVTDEAARAELERLWGFKIPDWVGLDLTSMIREMGNKIKMMYIVGGNIAKSAPNSRWVREQLKKLDFLVVQDIFLTETAKYADIVLPAAAWFEKTGTAISAERRVQRSYKAANPPGEAKPDWLILVELAKELGLGEYFKYEHPDEILREINSVIPMFKGATPEYLAEHPEGCFFPCTEPGEGTKVLFKKGFKTADGKAHLQPVKWREPPEMPDEEYPLWLTNFRQVGHWHTGTMSFESPSLKKRWPEEYVMINPKDAEKYGIKSGDLVKVETRRGSVLVRAEVTEHVREGVIAMPNHWNINVLTLEVTHEKTKMAELKAVAARVRKVEE

>DMSOR family protein, gi|374631066|ref|NZ_JH597761.1|, [Mo user]; [Metallosphaera yellowstonensis MK1 (Archaea/Crenarchaeota/Sulfolobales)]
MGSSGGQQEVAEVQHAQVPLLHSQARVRDVAAVRHDLHRQGDLLRRSQRPGQPRLEAASRAGRVQAQGGTRHRAESLLHRPYRAHDGGGGADGRWSVGAMSGNETRKERAGTDEGRRKFLKSAALLGGAAEFSALLSAEESPPVPANGSTSGSSPNTERSGSHVFYNDYDVYQLAHPENVIYSACFMCHNNCGIKVKIQYENGNGYPVKIDGNPYIPTNMYPWLPYETPLTQAVLIDGKVCPKGQAGVQDYADPYRVVKVLKRAGPRGSNKWISIPFEQAIEEIVNGGYLFKDVPGEENRYVEGLKDVIKLTDPQLAASMAADVQKIMMGQMTVDEFKAKYKDNLDVLIDPDHPDLGPKNNQFVFFASRIEGSRYDLAIRFTKYSLGSVNVLDHFSICDIAHHVSVKLVTAQYVGWNKTGIGPGQPIHGWLPGATGARPDYANAEFVIAWGTSPFEASFGPVNVTELITDGLVTGRLKLAVIDPRYSKTAAKAWKWIPVKPGGDLPLAMAMIRWIIENKRYDAVFLSAANKAAAQQNGYLDWTNATWLVEIEPDGRASRFVRAADLGLQVPSGANPYDYFVAMVNGQPVAFNPYDAENPVVGDLFVDTTINGIRVKSAFQLLWEEASSKSFDEWCQLAGVNPADVEDVASEFTSHGHKAAVDMYRGPIAHYNGTYAGMAIQLLNVLIGNPDFKGGLAVGAASWPTASGRAFDVMSVPNGLTPFGVNIMRAGYLYEMTTLYKEQGYPAKRSWFPFGWASPTLLGGYQEILPAAKAGYPYPLKIAILYANNVANLVPSNYEQIKALLDLSTIPLIIAIDTNIGDTSVFADYIFPDGTYLEQWMVESPSPQGMSVLSKFAVVRQPTAPPVTETVTVYGEQMPISMEAVLLAIAEKMNLPGFGPDGFGPGVPFTRPEHFHLKEVANLAAGSAPGDEVPDANDDEMELFSKARRNLPPSVFDAQKWQEAVGSWWPKVVYVLNRGGRATPLSESYEGEYIKVARYPGLWNVFNEALAATKDSVTGQYYHGIPKYYPPTYADGTPIDQTGYTYHLHTFKPIFIAKRTIVEYWSQLSILPYPNVVMNPEDAKSLGLKNGDFVRLESPSLTSGELDLGPLGKRYIEGPVLMTPAIRPGVVSVVLDYMHWGWGATDAVIDGVTIKADPRRRRGLQANPLMLPDKNNVGMPLADPISYQAVYFDTMVNVVKIEKPKAIANGQYPTSLANLWNW

>DMSOR family protein, gi|292654178|ref|NC_013967.1|, [Mo user]; [Haloferax volcanii DS2 (Archaea/Euryarchaeota/Halobacteriales)]
MRYIRRERWVVSRVAKQVPTTCMRCAVGCGHVHLGSDTAYGLDAVRGDPSHPVNNGLACGRGIRESADPDGSWLTRPLVRENGELRQTSWSDALSRAGDAISDAMADDPDEVAVLGSGQQTNEAAYALGKLARGGIGTRHYDANTTLCMASAVTAYYRAFGSDAPPPTYDDIPEAETHLVWGANPAVAHPVMFRWIRQSADDGDLVVVDPVETKTAGVADDQVAIDPGGDLALAQAILGHLVETDRVDEAFVEEHTEGFDRVIDELPPVEEAASEAGVTLDEVEKLASLLDAPTLVYWGMGVNQSVRGTATAGALVNLCLASGNFGPGSGPFSLTGQANSMGTRVVSSKGTWPGHRPFEHPDHRRTVAEAWDVPVSRLPDDNGPGPVGMFESSPSVVWTVATNPLAGFPDATAAREVLDDSFLVVQDAFRSETVELADVVLPAATWGESEGTTMNMERTVSRVRPATETPPGVRQDLDIIADVAARVAPGLLPRPSVSPSELFDEFAALTEGTDADCSGLSYTRLDGERAVRWPAPDPTSEGGYRYYDDADGESDDPTWSFPTASGKAQFSALSGSSLPEPADESYPLTLTTGREADGYNTGVRTRSDTPDQPVARAHPDTIDAHRDAVVDPEGDRRTTVVSRRASVPATLDPDDAVPPGLVWLSIHHPMTNRLTSPAVDPQSNEPNFKQCAVRLEHPETTAASDRLAAEVSD

>DMSOR family protein, gi|145590267|ref|NC_009376.1|, [Mo user]; [Pyrobaculum arsenaticum DSM 13514 (Archaea/Crenarchaeota/Thermoproteales)]
MLHSQEIDGQKRQRNCEERVPMTVSVGRRGFLKIAGLASLALGIGAEAQVPFKSGKAVWELGEIGGKVDLPKASVVPVVCLYCSVGCSIDMYTSGGKIIWSRGSVDSPLNFGALCPKGKAAFQLVENELRLTKPLIRTGPKPPPEEILSAKSWDELVSIIKKYPPKWREATWDEAFQYIASKLAAILSEWRNATGAPKQKDGYYYVGKDVPVQIIGSSTLLNEEAYLSKKLATFLGTSNMDSQFRKCHSSTVSSLAVTYGWGAETASNEDLALADVVLFWSSPAEAHPLSFIYFLKGKKERGTIFITFDPRYSRTAAASDIWVPFRPGTDAAILLYILHYAFYERETPIDQLDEFKRLRTRWNITDDDLADLKELLKEYDAQTVSSISGVPVDLLKTVARIYVENSGVVTNHKKHGIIQWAMGLTQHTNATINIIRAAALVQLLLGNVGYPGGGTHPFRGHSNVQGATDMQGSGVDGLPGYHGFPASTFEIRLYQDWKLQGMPDAWSWSVPQWARDRFSTTAPDLGKADLSKVLQVFKFYGWRRFELAWGMFCGTVPEDDPVNGTVVCDFPMGTGTTEVMFPRRALAKEIRAAIIFGENPAVTNPNAKIIMAGLASLDLLVVSDIFETETAWFADVVLPVASFAEKEGTRTNGNRTIQWTYRAVPPKGDARPDYWIVTKLYQYLRRAGAVLLPSEAAGVKKEDVKFRKGGKLVFVYERPLKPDASWDYSGGLGKSTPISPIEAEVNPRIINKEINFTTLIYQGIYDPIRDEFTTMRRIAQFRKPGQIDGTFSQEFRVYKDWGWSWPMNVRFLYNYDSLKAVLGVVDKVSAAGKEWVVTGETGEWIDEVTGEYKPAFVPGHNYWVPRSFKRRLSGMADVFGGLDIMHFVKTGEVRIMGKFVVEEGGEVKVLTYDEFVGKTGMRYLWVNDTLYWDEETTSFKAAAKRPFFSGGDWRSFKPNYQKMRDLLGQYYQQSGSLKDATLKVIQEMGGWYKGYNFQWPIHTEPVEAPIPELAVKYPTLAWLNPYNLQVLQDQPSVVQGKNVGVALTPDDLKQVPGELVVITSNRLTEHWHSGAMSRNVPYLAELVPEPFVYVPKKLAEKLGIKPGDLVDVITLRGSLRMKAYVTDGEAYLQVNGSELPVVNVIWAFSFEGYTTGPQGNFLNPDVGDVVTTIQESKAWIGKIKKAEAV

>DMSOR family protein, gi|448418877|ref|NZ_AOIV01000037.1|, [Mo user]; [Halosarcina pallida JCM 14848 (Archaea/Euryarchaeota/Halobacteriales)]
MSKQQPDETNAAEEKKSGVAGYMAKAKEMAQSAQERSETTPSHGSNEGHSGPFAPAEHLAESFAANTMSEGRLFDMADAISDYRLNDVDVTDTTCGYCAVGCRFDVLSKDDEVLGIRPNAEKAPINGISTCVKGKFGYGYANDEDRLTTPLIKEDGEFREASWEEALDRVAEELQETKDEYGPDALGLVSSSKTSNEANYLMQKLSRQVLKTNNIDNCNRLCHSPTVAGLSQTVGYGAGSVGTEALSNTDCYLITGSNTTEAHPVLGTDIKQNLKEGAEAYVFDPRKVQIAEYATQYARVQPGYDTVWINGLTRHILEEDLQDDEFIENRTVGFDEVKEGVQKFTPEFVEEHAGVPPEKLKRAAEAIATADSCTFCWTLGLTEHSHGTENIISMANLALVTGHVGTEKSGLAPFRGQNNVQGGGGDMGPVPGNFXPARSSRTTTASRTCRTRWVSPSPSSSSPRTAGTSRRCSSRGRTRSSPNRTSTTPRRFSRNWTSSPSRTSS

>DMSOR family protein, gi|435845424|ref|NC_019974.1|, [Mo user]; [Natronococcus occultus SP4 (Archaea/Euryarchaeota/Natrialbales )]
VCRRRLRRANRDARRLRERDRPRGRGTRHERRDRAVRRGSLPRRARGTARGVRPRDELRPLRSLPRGSDAADRATPVDLRARGRDRRGSRAGPRDGALEPLWIRPGRRPPDDDGARGVRARVRRPRERPLSRRGVQRRERMSLQDHRQSHRDRAEVSDEQPLPSVPDVDDPQPDTPLTEEFTTGTANDPDPAGADGRTTVTVDGRAVTVDDGATILEAVEAAGADDDVPALCHYEGSEEIGPRSTCRTCVVDTDEHGIVPACSHPAEEGLEVRTDEEEAAEARDVNLDLVLSNHNLRCTTCGQNGRCELQDTAIENEVEEPRYGVFDDREEYEPLDDTSPFIQIDRNKCILCNRCVEACNDVQVEGVLRIEGTGEDTRIAFQNDAEAMVDSACVSCGHCATVCPTGSITEKGLADSATLPVPGFTQKNSIGKTVDPEDAGDPVEPDDSELSGVAGVMERAKRQATETVRNAGERALLEAEHAGESVAASILSEGQMFDIAEFVADRRLDDLDVTETTCGYCSVGCRFDVYTDDEEVLGVRPTDADHAPANDGFSTCVKGKFGYDFVDSEDRLEQPLVRDRESGELREAGWEEALERLVDGLTGIREEHGADALACFASSKCTNEENYLLQKFARQVLGTKNVDNCARLCHSSTVAALKQTVGYGAMTNRIEDVANADCYLITGSNTTESHPVLATRIKQNVRDGADLFVFDPRRVGIAEHADQYTRVEPGYDVAWINGLTRYVLEHDLHDEAFVAERTKNLEELREKVEPFTPAEVERLCGVAPDELANAAETIATADSCVFGWAMGMTQHSHGTQNVLALANLALVTGHIGKPNSGLSPFRGHNNVQGGGGDMGTLPNSLPGYQPVDDPDVLEVFEEAWGDRPPSEPGLTVPEVFDEAHEGAVRGMYVMGENPALSEPDIDHAEAALEELDFLVVQDIFPTETAEHADVVLPAASFAEKDGTFTNTERRVQLVRQALSPPGEARQDWQILQTIANRLGYDWSYDAPAEIMDEISDLAPIYGGISHERLEREGGLQWPCRDADDPGTPYLYDEAFNFDDGKARFVPADLGEPGELPDEEYPLTLTTGRVLYHFHTGTLTRRVEGIMSHVGESFVEVHPETAAQLGVADGEDVRLESRRGSIEVTAQVTDRPDRGVVFMPMHFADGAVNELTQETFDPISGIPEFKISSVRLEAASGMATPADD

>DMSOR family protein, gi|429190045|ref|NC_019792.1|, [Mo user]; [Natronobacterium gregoryi SP2 (Archaea/Euryarchaeota/Natrialbales )]
MSKNEATNDTTDTTDSSGLALDRRGFMKTGAAGAAAAGLGLGFGLSSLVEADDYRDALVEHTGEWRASCCAGCTSWCAAQVLVDDETGRAIRTRGNEHSDVHGTNDCVRQDLAIQQLYDPDRLKQPMRRTNPEKGKDADPEFEPISWEEAIEEIADKIIELRDNEETHKSMVTRGRYTYLRPILYSHFPQIIGTPNNISHSSICAEAEKAGPMFTEGEWAYRQYDVTETRYVICWGADPISTNRQVSHYNNKWGDVLDQAEVAVVEPRLSATATKADEWLPVEPGYDGAIATAMAHVILTEGLWNREFVGEFEDGTNRFVEGEEVDLDTFDESENSYGVVQWWNRELKDRTPEWAEAESGVSADQIARVARRFAQAGPNAISWLGGGPAMQVRGTYTAMAVHALNGLVGSVGNEGGTLYAPDDGTASLPGADEFTDEIAEQGLAYPEEHGTGDKIDQRGSLELPALKGGQSGGGVVTNNAADGILEEDPMEIELLISYWNNYAFSNPENQRWLEALEKIPFHVTIETHPSETAWFADIVLPATHHQFERWGQLRSTANGRRSINLHQPVLADDPDDPEDVLDNGRLWDVKTDETEIVYLIAEELADRGFDNLLEYCEQYEDPETGLSPSEEYGGDSFRDREIRAQAFSRNAIKLRMQPMWDPDVEAPPGDEFSSWEEFREVGVWNSDHWDYRHRWPSEGGEFPTATGRFEFFSETLRVGPDTDVDPDDDIEPEFDVGDPAGLEGHADRHGTDVDDVLETCKYLARTDGEPHAYVPHYEEPYDVGGEGDYPFKLVDYKDRLNREGRSANTTWLHEFKDANPGDEPGEDVAKINPRDAAELGIEDGDEIVVSSPVGEIEVTAKLWEGAKPGTIAKTYGQGHWAYGRVASEEFGEKERGGNNNNLIPAEYDRLSGSTVFYGDVRVDVEKR

>DMSOR family protein, gi|429190045|ref|NC_019792.1|, [Mo user]; [Natronobacterium gregoryi SP2 (Archaea/Euryarchaeota/Natrialbales )]
VIPMSTDDPESGPTKTICPYCGVGCGIQVKQGEEPGDVQFMPWGDAPVNEGRVCIKGGAATEVVDHEDRLTEPLIKEDGEFREASWEEAYDLVVEELERIREEYRPDAMGFFGSSKTMNEENYLLQKIARRYGTNNVDNCTRMCHASTVWALRTSLGAGAMTNSMADLEEACDLFWIQGANPGEQHPIANSQYFRQAVLEGATVIQVDPHANKTTRSFQIDETDRHQHLQLNPGTDIPLLNIVLETILDHHEEHPADGWIDEEFVETRTEGFEDLKETLEGFDKEAAAEECGLDLEAIELAAEKYAKADNAAIFTGMGMSQHACGVDNVQNEINLALITGNIGRPGTGVNPLRGQNNVQGTCDVGAMPNVLPGYQLVDDDEARTRVEDVWGFEVPDEPGLTNVEVSHQFGTSVHGLYVMGENPVMSEPDANSVAERIQELEFMVVQDIFMTETAKYADVVLPATTWAERDGTVTNTDRRVQRMRGVDKVHENTKHDLEILSEVGSRLFGGEESRSSESRTESGEGFDFDDPEEVFEELREVCPIYHGMTYDNLGEEGLHWPCYQPGDEGDPFLYEHEFDTESGKGHIEGVTHQPPKETPDDEYPLILTTARLEEHYNTGTMSRRSPTLNRQTPENFVDVHPNDAERYGIEDGEKVGLKSRRGEITVEAQVTEDTKEGVVWTTPHFAAASANKLTNDVLDERAKIPEYKAAAAEIEVGLEPAADD

>DMSOR family protein, gi|333909894|ref|NC_015562.1|, [Mo user]; [Methanotorris igneus Kol 5 (Archaea/Euryarchaeota/Methanococcales)]
LKLKISHSQKFPLKRLHHKQGGRMKIIHTICPSCSVGCGIDLIVENDKVVGTYPYKKHTINEGKNCLTGKNCYKIIYHEKRLKKPLIKKNGKFVEVSWDEALELIANKLKSYNPEDIGFIASGKCTNEDNYALKKFAETLGVKNIGHCICNSPKVGLDKETASIDDIENAEVILIFGDVFGQNALIGRKVIKAKEKGADVIVIDRIEKEITKLNSDEFIKVNDFVEFLSNPNDEIVKKLSEKNSIIIFNALTTEEECDLAYKLAEKTNSKILPIAKHCNTVGATMVGISALNKDEIINLIKSVKCLYIMGENPALIDDEALKNVEFLVVQDIIMSETAELADVVLPSACWAEKEGTFTNTERRTQKINKAVNPPGEALEDWRIIKNLAEKMGIDLGFSSVEDIQKNYVKFKQVSYSRSTIK

>DMSOR family protein, gi|448308777|ref|NZ_AOHY01000039.1|, [Mo user]; [Natronorubrum bangense JCM 10635 (Archaea/Euryarchaeota/Natrialbales )]
MNPATKETCSCTKTSSTLRXQPPAETPDEEYPLILTTARLEEHYNTGTMSTRSPTLNRQTPENFVDVNPADAERYGIEDSDEVTLKSRRGEITVEAQVTEDIKEGVVWTTPHFAAASANRLTNDVLDERAKIPEYKAAAAEIEVSIDANTAADD

>DMSOR family protein, gi|429190045|ref|NC_019792.1|, [Mo user]; [Natronobacterium gregoryi SP2 (Archaea/Euryarchaeota/Natrialbales )]
VSERERSGGFDLTRRSVLQTAGAAAVATSLGGCLSGGDDPAAESDIAEETAYGNCWMCHHACGQQLTVRDGTAVDITGVDEHPRGSAGPGTDGTLCPKGQSELEKLYDPDRITQPYIREDGDLREADWDEAFEYAARRLEEFDEEHGAETFLDATSWSTTNVHSYFWGNLYGTPERIGRGRHVCFGGPHLSGNLMGLGTNMRFVDYQHSDYIIAWGRNVFESFAGQWEPKGVLEALDDGATLVVVDPQHTPTAQKADHWLPIEPRTDGALALAMGHVIVEEELYDEAFVEEQTHGFDAYREAVDDKTPEWAEDVTGIDAGLIREIAIGFAEAAPAAGIAAWTGVGQYAESQKASQNIFALHGLVGNIDRPGGFRMWQGPPLQPNPFEERGIDLPTNAAEETPALRKYDEYDEYPFRHTTGIGHTVVPEMVDNGHIMGMVNHYDNPLTDGSTQAWLEAIEQMDLVITIDAYWNELTRNADIVFPEAIQLEKDTLIDYAPSWSAYEDRTWLTASRAVHEPMGECKSGYEIYRGLAEELGWGEYFPWEDEAEYSDDLLANVDYTFDEIADQNFVLLDEFEYEQWEDGGFPTATGKFQFDLDEEGGYAQSAEELGIDTAPEWIPPGTWGEEPDDEYPLHFYDTRSVFFSFGADQPLEHLQEQYARKHDLENTEYRGNYLVINPRDAEERGIETGDMVTVEARAGEADDEAMAYVSERTRPGFVTAEFGFGTGNSHEEGMNTMTVHDMQHDPVSSQVDRHLAAEVRKNGGD

>DMSOR family protein, gi|448627885|ref|NZ_AOLQ01000015.1|, [Mo user]; [Haloarcula vallismortis ATCC 29715  (Archaea/Euryarchaeota/Halobacteriales)]
MGTDQNQNPRAEQTVCPYCGVGCTIQYAGNGKATGTAGPVNTKGEICPKGGAAFDVVTHEDRLTEPLVRENGRFATAPWEAALSRVTDRLGEIIDQHGPDAVEFFASSNCTNEENYVFQKIARMLGTNNVDNCARLCHSSTVAAMSERFGAGAMTNTLDDLAETDCLLVTGANPAEQHPVIFRSYFLPAIRNGATLIHIDPRETDTTDAADIHLDVRPGYDIQLLNSMAKVVLDEGLVDESFIEDRTTGYADLTAHLDGVNVGSGADAAGVDPETVREAARAYAEADRAAIVTGMGMSQHTCGTDNVHALLNLALLTGNVGRPGTGVNPLRGQNNVQGAGDVGALPSVLPGYEPVTDPDARQRIADEWGAEPPSEPGLTETTATHQFGDAVKAAVVFGENPAVTEPNASAVRAGFDDLDFCVVIDLFETATVDHADVVLPGSSWAEKAGTVTNTDRRVMRMRPNADLPGNARRDLDILTDLGQRLVDESDAFDYDGPEAVFEELTRVNPLYAGMSYEGIGDSYQRWPFPADADCGTDVLHTETFASGEETAPLLPVSPTPPADGVADGELVLTTGRALQHFNSGALTRRSETLMRMRGEDVLEIHPDDATARGIEDGDTVVIENDRGSVTVSAAVTAAIRPGVVFCTFHYLEPLANALTGDALDPVAEIPEYKHSAVQVRKSG

>DMSOR family protein, gi|341581088|ref|NC_015865.1|, [Mo user]; [Thermococcus sp. 4557 (Archaea/Euryarchaeota/Thermococcales)]
VMPMPFSVCMRDCYDTCSILSELKDGRLRVKGNPEHPITAGFLCPKGALLPKWFHSEDRLKRPLVRRGERGSGSFRETSWEEAIELVAKKLRETIEEHGSESVLVYQYAGDRGVVNYAFPLRLFHYLNTSMLDYGICDRAGQEALRDVYGTAVGMDPEELKNHRLVVYWGINAFWTNLHGFTLARKYDLEIWTVDVVRTETAKRSDRFFRIRPDTDVLFALGVAKVIIEEGLYDEAFVRENVYGFEEFKNYVKTLSFDYVSTETGIAVQDIETFAREFAEKRGVIHIGYGFQRSLAGGEAVRAIAILPALIGHRFGFIYDMKTIDKSYAEGAFLRTKPAKRIPQMKLAEYIERGEIKFIYVYNSNPLTSLPNQNRLRRALIESDVFVVTHDIFLTDTALYSDVVLPANTFFERLDIADSYYHRYIALNEPVARLHGKSNSEVTRLLARALGVDSPYLYESDEEVIRKILELNGLSWEELKAKGFVKIPEGPRGWETPSGKIEFYSRMAVERGLSPFPEYRKFRGKYPLRLLTPTYRMTITSQYHNTHGMIDPNLYINPADASARGITNGDTVEVFNDNGSIRTEARLTENVPQGVVMLYKAFWVRLLGWNANFLTGDETVKKYGNGSVYHSTWVEVKKV

>DMSOR family protein, gi|448317692|ref|NZ_AOIA01000126.1|, [Mo user]; [Natronococcus jeotgali DSM 18795 (Archaea/Euryarchaeota/Natrialbales )]
VTDLVPTTCMRCAVGCGHVQQAVDRGYGLESVRGDAAHPVSNGLACQRGISESADPDGEWLTRPLVRRDGELVATTRETALERAAEGLGTALEGGRDRVAVLGSGQQTNEAAYALGKFARGGIGTRYYDANTTLCMASAVTAYYDAFGSDAPPPTYDDVPEAETHLVWGANPAAAHPVLFRWINRSADAEDSELLVVDPIESETAEVADHRVPLEPGGDLALARAVLARIVETDRVDEAFVAKATTGFDELREELPDPARAAERAGVSMADVDRLAAALENRTLVYWGMGINQSVNGTDAAGALIDLCLATGNLRPGSGPFSLTGQANSMGTRVCSSKGTWPGQRPFDDPGARELVAETWDVPASRLPDDPGPGPVGIVDAVGDEVEAVYAVATNPVAGMPDATSVREALEDAFLVVQDAFRSETVEFADVVLPAATWGESEGTTTNMERTVSRVRAATETPSGVGSDLELIAAVADRLAPGLFDGSPAPEPVFAELAALTEGTPADLSGISYDRLEAELAVRWPAPEPDAAGGYRYHEGTGTGTADGETETWSFPTPSGRARFSDARAAPLPERTDDDYPLTLTTARRPDAYNTGVRARDDGPPTARVSPATAVAVADTLEGGPDGRYGCVVSRRASVTVRVEADESIPDGVVWLPIHHPAVNDLTVAAVDPRSREPHFKQCAVRVAPPHDRDVKAIAGASA

>DMSOR family protein, gi|509154128|ref|NC_021355.1|, [Mo user]; [Methanobrevibacter sp. AbM4 (Archaea/Euryarchaeota/Methanobacteriales)]
MVEIKYVPTVCPFCGTGCGLNLVVKDGKVCGVEPWKRNPVNSGKLCPKGNFSYQFINREDRLTTPLIRENGELREATWDEALTKVANKLNEVKAEDPNKIGFYACARSPNENIYVTQKFARVAVGTHNVDHCARICHGPTVAGLANTFGSGAMTNGFDSIEQSDYIIVIGANSMEAHPLFGRKLIRAKENNGAKIVVIDPRYTPTARIADVYLEFKTGTDVALLNGMMKIIIDEGLEDKEFIKNRTKNYEAFKEVVEKYDLDTVAEITEADKDLIKQIAIDYAKADKAAIVYSLGITEHSHGVDNVMSTANMAMLTGNLGREGTGVNPLRGQNNVQGACDMGALPTDYAGYRKVKDPETTAWMNDYWGVNMSTTPGLTLVEMMNAAYDGDLKVLYIPGEDPMLSDADINHTRKALANLDMLIVQDLFLTDTAQVADVVFPAAGWGEQDGTFTNGERRVQRVRKAQDPPGEAMLDWKIMEALAQKMGPDAHPEQFHYETAQDIWEEIREVAPVMHGITSDRLDTPESCHWPCLSEDDPCGPLMYEEKFSHPDGLAIFQPLEHLGPVEKTDEEYPLLLTTTRLLFHYHAAMTRRCETLDNEVKTGYIEISTEDANKLGILDKEIVRASSRRGTIDIPARVTDDIKPGIVNIPMHFSECAANMLTNSDSFDPKSKMVELKACAIKVEKIEE

>DMSOR family protein, gi|384432549|ref|NC_017274.1|, [Mo user]; [Sulfolobus solfataricus 98/2 (Archaea/Crenarchaeota/Sulfolobales)]
MSLVSIKLVIDNKEVLANEGETILSTLKRNGIYIPHICYNEGLVPIESCDSCLVEVNGKLVRACSTRVEDGMSISVNSKRAMEARKTAISRILRYHKLYCSICENNNGDCVLHEAVIKLNINSQKYVEKPYQTDESGPFYIYDPSQCILCGRCVEACQDFAVNEVIWINWDLNPPRVVWDNGNPIGNSSCVNCGTCVTVCPVNALMEKSMLGEAGYLTWINKDLKKKAIEAIGKAEDNFSLLMTFSEIEAKARESQIKKTKTVCIYCGVGCSFEIWTKGRKILKIEPKPESPANGILTCVKGKFGWDFVNSSERITKPLIREGDKFREASWDEAISYIAKRLKEIKERYGPDSIGFIASDKMSNEEAYLLQKLARAIIGTNNVDNSARYCQSPATVGLWRTVGIGADSGTIRDIENANLIVIVGHNTTESHPVIGSKVKRAKKINGSKIVVIDVRKHEIAEKADLFIKPKPGTDAAVLAGVAKYLIDQGWIDKEFIDKRVNGFEEFKESIKGFTLDYVEDITGVPRDQIIKLAEMIHNANSVAVLWGMGVTQHLGGADTSTIISDLLLITGNYGKPGSGAFPMRGHNNVQGVSDFGCLPNYLPGYQKLEDENVIAKFEEAWGVKLNRNPGLQIPQMIEGVLEGKIHALYIVGEDTVMVDCGTPLTRQALEKVDFLVVQDMFITETAKLADVILPAAASLEKDGTFVNTERRIQRFYKAMEPIGDSKPDWEIIQMVANALGANWSYNHPAEIMNEIAKLGPIFAGVNYSRLEGFNSLLWPVNEDGSDTPLLYTNAFATKDGKAILYPLSWKPPELKDEVHKVTVNTGRVLEHFHVGNMTRRVEGLRRKVPETFVEVSKELASKYSIKNGDLVLVKSKFGGEIKARAIVSDRVEGEEIFIPLYASDPSKGVNNLTGLVIDKASGTPGYKDTPVVIEKIEEGKGESPLPLDNWRFHVNERRRQIGIEVEKKWKREEFKPLTG

>DMSOR family protein, gi|448434764|ref|NZ_AOJD01000051.1|, [Mo user]; [Halorubrum tebenquichense DSM 14210 (Archaea/Euryarchaeota/Halobacteriales)]
MPDPSETSERRFESNPTVCPFCGVGCSVEYAGRGSATGVEGPVNGRGEICPKGAAAFDVVDHGDRLTEPLVEHNGSFVTAPWEEALDRVASGIGEVVEEHGADAVQFFASSNCTNEENYVLQKLARVLGTNNVDNCARLCHASTVAAMSERFGAGAMTNTLDDLGEADCILVNGANPAEQHPVAFRSYILPAVRDGATLVHVDPRANDTTEAADVHLPLRPGTDIQLLNAVAAVLVEEDLVDEGFLAERTTGFDRLREHLADVDVAASAEAAGVDPEAVREAARAYGEADRAAVITGMGTSQHRCGTDNVHALLNLALLTGNVGRPGTGVNPLRGQNNVQGASDVGGLPGVLPGYEPVTDPDARERVAEEWGVEPPAEPGLTEVEATHRFGDEVRAAVVFGENPAVTEPNATAVSSAFDDLDFCVVIDLFETRTAEHADVVLPGSAWAEKSGTVTNTDRRVMRMRPNADLPGDARRDFEILTELGRRLTDRPEEFAYDGPEAAFDELTRVASIYEGMSYEGVGDGYQRWPFDAEAGTGTDVLHAETFATGERTAPLAVVDADPPADDLDAGELTLTTGRVLQHFNSGALSRRSDRLMAMRGEDVLQIHPADAAERGIEDGDRVVASNERGTVEAAADVTPAVREGVAFCTFHYAEPLANALTGDALDPAAKIPEFKHSAVAVEPAADAGAAGESDAAGEGDAAAGDD

>DMSOR family protein, gi|386000717|ref|NC_017527.1|, [Mo user]; [Methanosaeta harundinacea 6Ac (Archaea/Euryarchaeota/Methanosarcinales)]
LIPDMKFVATTCPYCGVGCGLLLAVRDERVVGVEPWQAHPINEGKLCQKGRYAHQFIHSEDRLKTPLIKRGGSFVPASWDEALQLIARRLSSYRPEEVFFLASAKATNEENYLFQKFARVVMKTNNVDHCARLCHSSTVSALAKAFGSGAMTNSILDLEEARCIFVIGSNTFEQHPLIGRRLVLARRRGAKVISADPRLTPTAKEADLHLPIRPGTDVALINGLVRRIIEGGWEDRGFIEERTRGFETLRETVMKEESTLPGTSRITGVPEGDIEAAAEMIATLKPAALLYSMGVTQHTSGVENVLALANLMMLTGNIGRPGSGVNPLRGQNNVQGACDMGALPNVFSGYQSVEEDGCRRRMKRVWGVEELGEARAGITSTEMMEILADRPGRMKALYLMGENPMISEADQNRVRRALDNVEFMVSQEIFMTETTELADVVLPAASFAEKDGTFTNTDRRVQRLRKAIDPPGEAMPDWEILSRLARAMGYGKMFDYRRAEDIFEEVARATPSYAGISYRRLEEPHALQWPCPGPHHPGTPILHVERFATPDGLGHFTPVEWRPPAEVPSEDYPLILTTGRSLWHWHAGSMTRRSKSLGGEVETGWVEMNEEDAEEMGIGDGEVVRVSSRRGRIELPARVTSEIKRGVIFVPFHFAECPANRLTNAALDPVSKIPEFKACAARVDKLRGWQHPRGG

>DMSOR family protein, gi|448670271|ref|NZ_AOLW01000036.1|, [Mo user]; [Haloarcula amylolytica JCM 13557 (Archaea/Euryarchaeota/Halobacteriales)]
MSTDKSIPRVPDLHDPQPETAVTREFETGTANDPDVGTDTDDPTTLTVDGHSVTVGPGSTIIDALQDLDDDVVSVDPGADGVEDDADVPALCYYDRGGDCSDEIGPRSECRTCMVETAEHGLVPSCSFPAEDGLTVSTGSPDAEEARSVNLDLVLSNHNLRCTTCNGNGRCELQDAAISEDVDHPRYGVFDERDQYEPIDDTSSFIQIDRNKCILCNRCVDACNDVQVEGVLRIEGHGEDTRIGFQSDAETMHDSECVSCGHCATVCPTGSLTEKGIGGAATLPLPGFTQRNSIGKVIEHEDVETIDDTTAPNRGFEPGDPRAPKGKKGLAKFASAAKRRAGDIAKDYGKKAFLAGEHTAESIAANTMPEGRLFDIASVVSDYRLSKIDKQETTCGFCAVGCRFEMWGKDGDSLGVVPVDDPDDAPANNFSTCVKGKFGHEFANSKQRVTEPLIRNDDGELEPTSWDEALDYVAERFSEIQDQHGIDSLGCLASSKGSNEEAYLVQKFARQVLGTKNIDNCARLCHSSTVAALQQTLGYGAMTNRINEDIGEADAYLISGSNTTESHPVLATRIKQNVREGADLVVFDPRKIGIAEHADQYTRTNPGYDVAWLNGLMRYIIEHDLHDEEFIESNTKNFEEVKEKVQAFTPEKVEELAGVSPEELASAAETLADADSVVFGWAMGMTQQSHGTENLIAMADLALVLGQVGKPGAGLSPFRGQNNVQGGGGDMGTLPGSLPGYQNPADDEVGEKFADAWGERPPKEPGLKVPEMLAEAHAGNLRGMYVVGENPALSEPDIQHAAEALEDLEFLVVQDIFMTETADYADVVLPAATSPEKHGTFTNTERRIQRVRPTSEPPGKARQDWEITQALARRLGYDWDYDHPREVMDEINSLAPIYGGVTYDRLESGEEHGLQWPCWDEGHEGTPYLYDYEDGNFNFEDGKARFVPADGGHPGEIPDEEYPLTLTSGRVLYHWHTGQITRRVEGLMSHVGESFVEVHPETAEKLGISDGEYVRVESRRGDIVVKAQVTERVGPGTLFIPMHFAAGAVNKLTGETFDPTAGIPEYKVSSVRVEVLGPETDEAVLRTPDAGGKQIRKRGAGDD

>DMSOR family protein, gi|684138118|dbj|BBMO01000002.1|, [Mo user]; [Halapricum salinum CBA1105 (Archaea/Euryarchaeota/Halobacteriales)]
MSEQEGVSRRTVLLSAGTAAGVLGLGGSSLLQSLDTGGQTHAVEQFLDENGVFHGYCSPNCRGKCQMDVHVRDGQIKKVEPKVPDNEDYQRSCTLGLNHAQRTYNPTRLKYPMKRTDWSPGDPNPSGRGPDAEFERIEWDEALDYVADEMLRVREEYSPESVYFELGSGTDGIGGTIYSRLAGAFGGTMKSWSIDINVGLGFRRITGGGYFNTPTNQATDIENANTIVIWGGNIFESRFQMDASKVLNAKQNGAKIVVVDPVYNTTTAKADMWLPVKPGKDGHLTMAMIHTAFEEDYLDEEFLRERTLGPALVRDDGSLLRTADVFADGDEETPVALDEESGEPVALEPETYGEYALFGEYEVDGETVTTGLTEIREAAAEYTPEEMADYVGVDAENIRQTVRWLGTRGPGGILTGLGVDRYVYGHIFGQAYAILLALLGQYGMSGCVTGGITQGGGFASDYGAVEDAPGARYLQQKGILSALAGDDEKPIKAMYAMASNFTANQMPDRQRWLDALENVDMVAVADMQHTPNVQHADIVLPASHWFEREDVTGSWTQPHVRYREPAHEPLWESKSDHWMLTRLAERLGYGEHFDRDRETTLRKILDAEDRFTLEDLREKGTFFDDSAPEIIWQGEFNTPSGRLEIYDEDAPSEDGTSLEVPVPMESRTDEDHELADEYPLTFLQKHSRWRIHSQFGRMPRMRQIEPEPVVDINPSDAEARGIDDGEYVRIYNDRGEVVVKARYNEGYRPGMVNVNQGWWGDDYVRGHHNDLTHTDVSDAIENFAFYDTRVEVESAPDDIDTSQYTDPERAAWLDGYPDGGENA

>DMSOR family protein, gi|374636279|ref|NZ_AGJL01000030.1|, [Mo user]; [Methanotorris formicicus Mc-S-70 (Archaea/Euryarchaeota/Methanococcales)]
MRVVHTICPYCGTGCGINLIVKDEKVVGTYPFKRHPVNEGKVCIKGNYCYEFIHREDRLKKPLVKKDGEFVETIWDEALSLIAEKLKEYSPDEVGFFSSARCTNEDNYVFQKFARAVIKTNNIDHCARLUHSATVVGLGSAFGSGAMTNSIEDIEEADCILIIGSNTFEQHPLIARRVVRAKDKGTKVIVIDPRKTPTAKNADLYLQITPGTNVALLNAMMHVIIKEGLIDEEFIKNRTKGFEELKKVVEKYTPEYASKICGVSPELIIEAAKIYGGSERSSILYCMGVTQFKHGVDSVKSCCNLAMITGNLGKRGTGVNPLRGQNNVQGACDMGALPNVFPGYQKVDVAYEKFEEVWGVELNHKVGLSIPEMIENAGKEIKCLYIMGENPMVSDPDIGHVEHALEELDFLIVQDIFLTETAKLADVVLPAACWAEKDGTFTNTERRVQKINKAVNPPGEALEDWIIIKKLAEKMGYKELFNYNSPREIFEEIRKVTPQYAGITYERLGVEGIPWPCKDENHPGTPILHTEKFLTPDGLGVIFPIEYEDPGELPDNEYPFILTTGRVIFHYHTGTMTRRSKHMVGEINEGFVEIHPEDAKKLGIKNNELVKVSSRRGEVIVKARITENIKKDVVFMPFHFAETTANILTNTVLDPNCKIPELKVCAVKVEKLKISEGMPSKAVSSETT

>DMSOR family protein, gi|448426705|ref|NZ_AOIW01000055.1|, [Mo user]; [Halorubrum terrestre JCM 10247 (Archaea/Euryarchaeota/Halobacteriales)]
MTDGKAYRRDVLKAGGAAAALGVGGGGFLQTLVESEEDQPSTSGIESFVGQNDVVQTVCSPNCRGKCPIDVHVRDGQVKKIEPHPPEDEQYKRACVLGLSHTQRVYDPTRLKYPMKRADWSPDKPNPQGRGPDAEFERVSWDEALDLVADKMQSLKADHGAESVLFHEGSGNYGQSGKSFKRLASLFGATQSAWGIDTNVGRGFNRVTGVGAFLPPTNEAEDWENANTIIVWGSDILSSQFQMDASKILDAIENGAKLVVVDPVYTTTASKADLWLPVEPGKDVHLALAMMHTVFEDETYDEDFLRKRTTAPALIRKDTGELLKASDVFEDGGENQVVAVERGSGSPVALEPETGGAYALFGEFTVDGVACETALTRLRDHVADYAPEKVAETTGVDAENIRTAIRWLATRGPGGIAPSYALGRYKHGHIFGQAYAMLMGMTGDYGRHGNIHAHHSGGATLAAGDWASPSDADPGPSLTFPEYPDAMIDGDPHKIRAVYSIESNMMGNQFPDRQRFREAIRSLEMYVVADMHHTDTVQHADIILPVPHWFEQEDICSGWGSHPHLGYRHKVQEPMWEAKDDYYAIRGLAERFGYGDRFPETKRDLLRKLAGRDDDIDFDTLFEQGTQKKESVPIVKYTDAFPTETGRIKMYDDEAPSEEGVTFDVPRPLEDRTADDYEKADEYPLMFMQKHSRFRIHSQYEMLNWVREINPEPQLDIHPKDAKARGIDDGEYVRVYNDRGEMVVKAKYNDAFQPGLVNTDQGWWSRDFVEGHLQDLTHNEVSEVGQTMAFYDVRVAVESAPDDVDTDKYGSDNPRGSGAKATPTGGD

>DMSOR family protein, gi|805388710|gb|CP009518.1|, [Mo user]; [Methanococcoides methylutens MM1 (Archaea/Euryarchaeota/Methanosarcinales)]
VEQEYYVCTGCALLCDDIEIEVADGKISRVNNACLKGVARLKECEKPAECRVDGNNVSMDEAIKEAAGILKNADNPLIFGMGNSTSGAQKKAIGIAKKLNAYIDDTSSFCQGPVIEAILGNRIKTCTLEEVKDYGDVTVYWGADPSNSHPRHLSKYTYFPRGKERQRGWEEDRTAICIDVRKSDTAIICADKFYQIPPQADEELIDALIAALSGKVPKVSFGMGPKKILELANLLKKAKFGTICVGLGLIYSLPDVEPLVRLMEKLNEVSNFHLIPMVGQFNMRGFDHNLHEETGYINRAKFGENGVEHGPQCSVVELLRTKSVDAALVIGSDPMSSLPGSIAKELSGIPVITIDPCVTMTSAKAKVSIASATTGSDSGGTAIRMDGVEVDIKPMINTNNLSDEEILSRIMEAL

>DMSOR family protein, gi|448654865|ref|NZ_AOLS01000062.1|, [Mo user]; [Haloarcula californiae ATCC 33799 (Archaea/Euryarchaeota/Halobacteriales)]
VCVHLWKYDNGIRTYCNIMPNWTNGRRDGAWAAVSDWVPTTCMRCAVGCGHMHQGADEGYGIDAVRGDAAHPVSQGLACARGLRESKDPDGEWLTRPMVRSDGELRQTQWDVALARAVEGLQAVHQQDPDAVAVLGSGQQTNEAAYALGKVARGGFGTTNYDANTTLCMASAVTAYYQSFGSDAPPCTYADISDADRHVVWGANPAVAHPVLFRWVQQSADEDGVEIIVVDPVRSETAENAEHHVAPDPGKDLALARAVLARIVETGRVDREFVDEATDGFEDLLATLPDADDAADEAGIEMAEVDLLADAMDQQALIYWGMGINQHVQGTETARALIDLTLATGNLRPGGGPFSLTGQANSMGTRICSSKGTWPGQRAFEDPDHRRLVADHWDVPVDRLPDDTGPGPVGMLEGEPEAVWAVATNPVAGMPEAESVRETLEDAFVVVQDAFHTETTEIADVVLPAATWGESDGTTTNMERTISRVRSATDLPSGVRPDLDIIATIGSRLFPGLFESTSPNPSAVFDEFTALTEGTVADCSGITYERLDENHAVRWPAPDDDSAGGYRYYDDESWSFPTPSGRAQFSTGRQGTLPEPTDDDYPLTLTTAREADGYNTGVRSRGGEAGALVARIHPETVAEHSELVTDETLTVETRRGSATVDIDRDAGVPRGMVWLPIHHPATNRLTLSDRDPQSDEPNFKQCAARLVAAEAELSPATAD

>DMSOR family protein, gi|448302161|ref|NZ_AOHW01000052.1|, [Mo user]; [Natronorubrum tibetense GA33 (Archaea/Euryarchaeota/Natrialbales )]
VSSVTELVPTTCMRCAVGCGHVQRAVDQGYGLDVVRGDGAHPTNNGLACQRGISETVAPGGEWLTRPLVRRDGELAPTTWETALERAAEGLDTALEDGPDSVSVLGSGQQTNEAAYALGKLARGGFGTRYYDANTTLCMASAVTAYYDAFGSDAPPPTYDDIPEAKTHLVWGANPAAAHPVMFRWINHSAQQDGSELIVVDPVGSVTSKVADHHVPVEPGGDLDLARAVLARVVDTDRVDEAFVAEATEGFDELRAQLPDAETAAEAAGVSLADVDRIADALEDPTLIYWGMGINQSVNGTAASGALIDLCLATGNLRPGSGPFSLTGQANSMGTRICSSKGSWPGQRPFTDPEHREVVADAWDVPVSRLPDDTGPGPVGIVDAIGDDVSAVYAVATNPVAGMPDATQVRERLEDAFLVVQDAFRSETAEFADVVLPAATWGESEGTTTNMERTVSRVRAATETPSGIKTDLELIGQLADRLVPDLFDEPLEPKSTFEELAALTAGTPADLSGIDYERLEAEVAVRWPVPEPDVSAGYRYYEGPLADGGERTDDAGTGAGEADESWSFPTPSGRAQFSTGEARPLPEPTDEQFPLTLTTGRRPDAYNTGVRTREDDPPTARVSPATAAALTDELDDWESAADEDGADDAAKYTQVVSRRASVTARVEADESIPDGVVWLPIHHPAVNDLTVSDVDPRSKEPNFKQCAVRLEGSHERETRAVTEVST

>DMSOR family protein, gi|448570068|ref|NZ_AOLH01000011.1|, [Mo user]; [Haloferax lucentense DSM 14919 (Archaea/Euryarchaeota/Halobacteriales)]
MRYIRRERWVVSRVAKQVPTTCMRCAVGCGHVHLGSDTAYGLDAVRGDPSHPVNNGLACGRGIRESADPDGSWLTRPLVRENGELRQTSWSDALSRAGDAISDAMADDPDEVAVLGSGQQTNEAAYALGKLARGGIGTRHYDANTTLCMASAVTAYYRAFGSDAPPPTYDDIPEAETHLVWGANPAVAHPVMFRWIRQSADDGDLVVVDPVETKTAGVADDHVAIDPGGDLALAQAILGHLVETDRVDEAFVEEHTEGFDRVVDELPPVEEAASEAGVTLDEVEKLASLLDAPTLVYWGMGVNQSVRGTATAGALVNLCLASGNLGPGSGPFSLTGQANSMGTRVVSSKGTWPGHRPFEHPDHRRTVAEAWDVPVSRLPDDNGPGPVGMFESSPSVIWTVATNPLAGFPDATTAREVLDDSFLVVQDAFRSETVELADVVLPAATWGESEGTTMNMERTVSRVRPATETPPGVRQDLDIIADVAARVAPGLLPRPSVSPSELFDEFAALTEGTDADCSGLSYTRLDGERAVRWPAPDPTSEGGYRYYDDADGESDDPTWSFPTASGKAQFSALSGPSLPDPADESYPLTLTTGREADGYNTGVRTRSDTPDQPVARAHPDTIDAHRDAVVDPEGDRRTTVVSRRASVPATLDPDDAVPPGLVWLSIHHPMTNRLTSPAVDPQSNEPNFKQCAVRLEHPETTAASDRFAAEVSD

>DMSOR family protein, gi|448594860|ref|NZ_AOLL01000002.1|, [Mo user]; [Haloferax alexandrinus JCM 10717 (Archaea/Euryarchaeota/Halobacteriales)]
VERLREKRAGVARGAGRRLPAVRREPARPEPPRLSERGVLHRLRQRGRANQTPAEARWRPRRGEVAAHLVGRGAHRNRRARRRRGAGRSLRRHQRLHSHPGDEPRLVRQRVAAHQPPRRRQPLVLRLVLRPAAGPAHHVGHPDRQRRERRLVQRRLHHRVGVEHQRHPHPRREVLPRIGLQRDEARRRLHRLLADGHPHRRVAQPRFGHRHRARARYGPDHRRRGTVRRGPPQRADRHAAFGPAGHREVPPRERGSLVSTDADRPEWMLLMLDSDGRLREAPGSLGERDGQKDYSKSIELDFDPQLDGETTVRTESGRVRVRTVWAELRDELDDWGPETVHDETGVGEETYQRVAREFAEADKAKIIQGKGVNDWYHNDLGNRALQLLVTLTGNLGEQGTGLDHYVGQEKIWTFHGWKSLSFPTGNVRGVPTTLWTYYHAGILDNTDADTAAKIRESIDEGWMPVYPEERDDGSRPDPTTMFVWRGNYFNQAKGNVAVEEELWPKLDLVVDINFRMDSTALYSDIVLPTASHYEKHDLSMTDMHSYVHPFTPAVEPLGESKTDWQIFRELAAKIQEVATERGVGPISDRKFDRDIDLESVYDDYVRDWETGEADALDEDRAACEYILEHSEESNPSESDDQITFADTVEQPQRLLAAGDHWTSDIEDGAAYTPWKDFVQDKNPWPTVTGRQQYYIDHDWFLELGEQLPTHKEGPTQTGGDYPMEYNTPHGRWSIHSTWRDNEKLLRLQRGEPVVYLHPEDAAERGIEDGDTVEVFNDLAEVELQAKLYPSSQRGTARMYFAWERFQFDGDTNFNSLVPMYMKPTQLVQYPEDSGEHLYFFPNYWGPTGVNSDVRVDVRKGGGESE

>DMSOR family protein, gi|390960176|ref|NC_018015.1|, [Mo user]; [Thermococcus sp. CL1 (Archaea/Euryarchaeota/Thermococcales)]
VHVDICVHGGGSLKVPVVCPYCGVGCRLYIERTPSGYRLEYADDIPGIPNENGRLCPKGNAVLDLLSKDRLRKPLKAKEEGKFVEVSWGEAIKEVAERLREIAKDDPRQLMFFGSAKTFNEPNYLIQKLARMLGTNNIDHCARLCHSSTVAGLKAVFGAGAMTNTYRDIEMADVIMIWGHNYAETHPVGFRYVIKAKERGAKVIVVDPRFTRTAWFSDLFLQLYPGTDIALANGIMHVIIKHGLYDREFVEKRTVGFSELKRTVEKYTPERVEEITGVPAELIEEAAVTFARAENAVITWAMGLTQSVHGYDNVRAVATLIAITGHIGRPGNGASPMRGQNNVQGACDLGVLPNVFPGYQAVTDPEKRRFFEEFWGAELSGEVGLTTIEATHEAEKGRVKAYYIMGENPAISEANSKRAIRALRKLEFLVVQDIFPTETARLADIVLPATSMLENEGSLTNTERRVQWSFKALNPPGEARPDWWIVSEIGKAIGFTGSGARGFNYRSPEEILREINACTPQYRGITPERLKENLAGIHWPCPSEDHPGTPLLYTERFLTPDGKAHLASVEHSGPAEIPDKDYPLILTTMRYVGHFHTLTMTGRSELLRKRWREPFLEVHPDDAERFKLKDGEWAVVETRRGRYPVRAKVTKAVKRGVVAIPWHWGANVLTNDAIDPVSKIPDTKACACRVRPVSEAEARKLLDELREMGVVA

>DMSOR family protein, gi|590000579|ref|NC_018227.2|, [Mo user]; [Methanoculleus bourgensis MS2 (Archaea/Euryarchaeota/Methanomicrobiales)]
MDIRYVSTTCPYCGTGCGFNLVVRDGKVFDVAHWQRAPVNGGKLCPKGRYAHEFINSPDRLTKPLIKKEGRFVEATWDEAYDLIAERFGSYKPDEMACLSSARASNEENYLMQKFARAVLKTPNIDHCARLCHASTVAGLAAVFGSGAMTNSIQDISESKCVFVLGSNTFEQHPLIARSIIRARQGGAKVIVADPRYTPTAQQADLYMPFISGTDVAILNGLMQEIIRNGREDKEFIAQRTKDYEKLKEVVMKETYSLENVSKISGIPVESLRTAAEWIAGAEVATLIYSMGITQHTTGVDNVKSTANLMMLTGNLGKPGGGVNPLRGQNNVQGACDMGCLPNVFSGYQKVTDEEVRKKMMEAWGVDDIAEARVGYTVTEMMNVLTDNPGEIRAMYIMGENPMLSDPDIQHVEEGLRNLEFLVVQDIFLTETAGFADVVLPAACYAEKDGTQTNTERRVQRWKKAQDPPGEAKPDWQIICELGARMGYAEQFAYENPEEVFNEVAAVTPSYHGISYSRLDPDGLHWPCPTAEHPGTPILHREKFAMPDGLGVFSPIEWKPPAEVPDAEYPFVLTTGRVIWQWHTGTMTRRSWSLEKEAPIGWIEINTEDAKELGIKDQEVVRASTRRGSIDIPARVTPEIVKGVMFIPFHYREHPANRLTHNALDPIAKIPEFKACAVKVEKIAEEA

>DMSOR family protein, gi|805377189|gb|CP009515.1|, [Mo user]; [Methanosarcina lacustris Z-7289 (Archaea/Euryarchaeota/Methanosarcinales)]
MPVIKDAVCSLCGSLCDDITVTVEDNKITKIENACILGYSKFVGMFEHDRIETPMIRKDGELVPVSYEEAIEAAAKILVNSRRTLSYGWCSTSCEAISGAIKLAEETGSIIDSTANVCHGPSALAAQEKGCPSASLGVIKNRADVLVFWGCNPVHAHPRHMSRYSSFSKGLFTEKGRKARTMAVIDVRKTDTAKLADKYMEIEQGSDLLLVTALRSIINGHEDVVPETIAGVPKAEIIELAETLKNAKFACIFFGMGVTQSRSKYKNGDAMASLISDLNQHTKAVMIGMRGHYNVTGFGQVATWETGFPMAIDFAKGYPYYNPGETGANDLLVREEPDAAIIAAADAGAHFPQKAVRHLARIPVIQIDPYANPTTELADVVIPAAVVGIETEGTAYRMDAISLRMKKLIDSKFKTDEEIVKDLTVKVRELKRGA

>DMSOR family protein, gi|448603855|ref|NZ_AOLM01000008.1|, [Mo user]; [Haloferax sulfurifontis ATCC BAA-897 (Archaea/Euryarchaeota/Halobacteriales)]
MSDDGRGSKGGDDDGVFRRDVLKASGAAAVALGLGGGGYASSLAETDTEPASRQNPGIESYVGQDEVIRTACAPNCRGKCPLEAHVRGGRVRKIEPQIPEDERYKRACTLGLSHTQRIYNATRLKYPMKRVGWEPGSPNPEGRGDDAEFERVTWDEALDYIAAEMERVRDDYGPESVYFETGSGNNGVSGTIQSRLSSLFGGTQKSWSIDINVGLGFSRLAGAGFFNVPTNEVVDWRNANTVIVWGSDIFASNLQQDASKLLDAVENGAKLVCVDPVYTNTAAKADLWLPIKPGKDTLLTLSMIKTVLDDETYDTEFLRRRTLGPALVRDDTGELLDASDVFDDVTEDLPVAVNESTGEPVALEPETYGEYALFGEYTVAGVACHTALSLLEEHVAEYDADAVAAEVGINADNIRTAVRWLATRGPGGIASGYGVDRYKYGHTFGQAYAILLGLTGDFGRHGSIQGSHPLGGSYDNGGYDSPEDGPGTTSLPQTDILTAMESGDPYQLKVMYSQESNFIANQMPDRQRWLEASKSLDLIAVADMHHTPSVQHADIILPASHWFEREDVVDTWGGHPHIMYRQPAHDPLWESKSDHWMLVRLAERLGFGDYFDRDKSATLRELLAHDDEVDYETLKEQGTVKVSTPVVKFTGPFNTPSGRLELYDEDAPTEGGVTLELPKHMESRTADDWDTAEDYPLMFIQKHSKWRIHSQYEYQNWLREINNEPQLDINPKDAAARGIEDGDYVRVHNDRGEMVVKAKVNDGMQPGLVNTDQGWWGSDYVRGHHNDLTHTDVCEVTGNFAFYDTRVEVEPAPSDVDTSKYTSNQPTGSGATSAGAGGD

>DMSOR family protein, gi|448681465|ref|NZ_AOLX01000027.1|, [Mo user]; [Haloarcula argentinensis DSM 12282 (Archaea/Euryarchaeota/Halobacteriales)]
VANTDSIGNGWAPFTMSTQQEPVSLDLDRRSFMKASALAGGVALGVSGAGRALQEDGEETDGTDTDTELTKTICNYCSVGCGFRGEREGNSFVGMEPWHEHPINAGSLCSKGAGIYETEHSEKRLKHPMIQEDGEWRKLGWNETYDRLATDIRALWPDDDTSPDEAVDVDAEHSRESVMLLGSAHHSNEEAYAIRKLAAFMGTNNIDHQARICHSTTVTGLANTWGYGAMTNTVQDYRNFDLNIIIGQNPAEAHPIAMQHILEGQKRGGTILNLDPRFTKTSAHADEFMRFRPGTDVALMMGIIKELRDKHGLAMDPDADESGQNMLTDRVQGWEDVDAELDEYDKETVEEITWVSAEDIERIADMIDEARPHVQIEWAMGGTQHNNGTQNIRSYAVASLASGSAARSGGGLQVMRGHANVQGATDLAVASHILPGYYGLSPGGWSWWAEIWDRTPETSGDTSFADMYNRFEVMSPEKYVRQSPTYEGSEDADSLPPNTAHGPNNPAENSMMFQNGLTVARWFESALDQEDRYQETPIYQPDQTKIAVFWGHSANSISEMEQMKEGMENLDLLVVVDVFPSVASVLPDYEDGPPVLLLPASSQYEHYRSLTNTNRSVQWSEPVRSPAHNSKPDLQIMQELAGYLGFGEHFDWGAGSELYNGKSSYEGVVREFNLGTNTIGYRQTPERLQQHLEYDYAFSNEDLKGAEGTPVAGEYWMLPWPCWGEDHPGTPIIWNDDLDPNNGGQDFRTRWGVSAPTPEDWADMPTDDDYPMQETLDAVGDRYESQEEALDLTRAPYNPAWADDDDTAADGMIHGIPEYPGWKVTPPQSLIDPTQEVQPDELTIPQQYALDNQESVYTAAQALNNPDTGSAVFDEYLETMIGEGVDPEFYEQYDFSQPDAPTGRGRARAVVWSFLDKVPVHREPIEGPDTELLNEWPANGQQRNFYRLDQNNLVEQERATDIIHNQDDGPDLDTIMTSGRQVEHQGGGAETRNNIHTADLQPHMYAEITPNKAEELGVDGGDLVVISSTDRGSVLVKARVTDRPNDREVFLPYHWGGVFKGESLEDKYPDGHVPYAIGDSANAITSRGYDVETQMQETKVSMVAVNPATPEVLDRYNIDVDLDFDFPQDVNDVGTQKDFDVRDNSTVQ

>DMSOR family protein, gi|448388446|ref|NZ_AOIS01000013.1|, [Mo user]; [Haloterrigena salina JCM 13891 (Archaea/Euryarchaeota/Natrialbales )]
VPEVDGVTDLVSTTCMRCAVGCGHVHRPVEQGYGLDVVRGDAAHPINNGLACQRGITESVDPGAEWLTRPLVRRNGELVPTTWETALERAAEGLDAALERGDGGEGVAVLGSGQQTNEAAYALGKLARGGFGTPYYDANTTLCMASAVTAYYDAFGSDAPPPTYDDIPEAKTHLVWGANPAAAHPVMFRWINQSADDDDSELIVVDPIESETAEVADHHVPLSPGGDLDLARAVLARVVETDRVDEAFVAEATDGFDALREDLPDAAEAAAAAGVSLEDVDRIAAALEDPTLVYWGMGINQSVNGTAASGALIDLCLATGNLRPGSGPFSLTGQANSMGTRVCSSKGSWPGQRTFTDPDHRREVAETWDVPESRLPDDPGPGPVGIVDEIGDDVSAVYAVATNPVAGMPDANRVRERLADAFLVVQDAFRSETVELADVVFPAATWGESEGTTTNMERTVSRVRAATETPSGVKTDLELIGDLADRLVPDLFDDSLEPDAVFDELAXGDLADRLVPDLFDDSLEPDAVFDELAALTEGTPADLSGISYDRLEEEMAVRWPAPEPDVSGGYRYYEGPAAADECGDDAETDREESWSFPTPTGRAQFSTGEARPLPESTDEEYPFTLTTARRPDAYNSGVRARDDDPVARVSPATAAALADELEARPGESDEDDPAEYAHVVSRRSSITVRVERDESIPDGVVWLPIHQPEVNELTLSDVDPRSKEPNFKQCAVRLEAPRERKARAVAEASA

>DMSOR family protein, gi|514873636|gb|AGCX01000052.1|, [Mo user]; [Halonotius sp. J07HN4 (Archaea/Euryarchaeota/Halobacteriales)]
MTGWTPTTCMRCAVGCGHLQKGVDDGYGIDTVRGDANHPVSRGLACQRGIDESADPDGEWLTRPLIRKDGELVATSWDTALGIVTKRFESALDKTNHGVAVLGSGQQTNEAAYALGKLARGGFGTRYYDANTTLCMASAVTAYYQAFGSDAPPPTYDDIPDAESHIIWGANPTAAHPVMYRWISQSADEDDSQLIVVDPVESETAEDADTHVQLNPGTDLAFARAVLAQIVETEAVDRAFIDDATVGFDALRTELPTAEEAAETASVSMDTVETVAAAFDDQTIVYWGMGVNQSVQGTATARALIDLCLATGNLEPGTGPFSLTGQANSMGTRVCSSKGTWPGHREFENPEERQFIADEWDVPVERLPDDPGPGPVGIVEQLADGDPEACWAVATNPVAGMPDADQVREPLRIASSSCRTPFTPKLSTSQMSCYRRRRGVKPRARRPTWSETSPAFGPPARPPRRSGRISTLSPLSANASAVISSIIRRSTRPSSSTSLPS

>DMSOR family protein, gi|14518450|ref|NC_000868.1|, [Mo user]; [Pyrococcus abyssi GE5 (Archaea/Euryarchaeota/Thermococcales)]
MAEKLIPVVCPWCSVGCRLYIVSVDGYPRKIEFDYNPKTPNKGKLCPKGVSSYQHYVHPDRLKKPLKRVGEKGEGKFEEISWEEAIEIIAKKFKEILESHGPEALAFLGSERCSLEDNYLLQKLARALGTNNVEFAGRLCQSSNFVARSKIFGGPAQTNPFDDIVKSKVILIWGYNPAATNPVLFGQYFEKAILDNGAKLIVVDPVKTETAKYAHIHLQPYPGTDLAIALAMLHVIIKEELYDKDFVAERVNNFDALARAVEKYTPEWAEKISGVPASLIHEAAVLFATGGNATVVLNEGINQHANGSITAMAISNLIAITGNIGKEGVFSGVIPGAHCGLCAAVPGVNCAQLPGPVPLNEETAKKFSELWGFEVPSKPGLHYQAIFDAMLEGKIKGIYIMGQNPARSLANSSKIEEALKRAFVVVADIFPTETTKYADIVLPAAAWYEKTGTVITQNRRVMRSFQAVKPPGEAKPDWEIIVMLAKSIGLGEYFNYSSVDDVLREINNVIPALKGATPERLAKNLEGCMYPCPDENTETPRLFLKGFPTKSGKAELIPVEWKPPGEVPDEEYPFWLTNFRLVGQFHTGTMSNRTKSLKKRWPGPYVMINERDAKRLGIRSGDLVRVETRRGSLVARAEVTENIREGVVAMPWHWGFNYLTKDDAIDEFSKMPELKTAACRISKVEG

>DMSOR family protein, gi|409167736|ref|NZ_AJRK01000039.1|, [Mo user]; [Halococcus hamelinensis 100A6 (Archaea/Euryarchaeota/Halobacteriales)]
LSSPSTPSASPRGPTSSGNSTHDHDTTNHRTDDRRNGRTTRPRLDRVRLRRPDEAPGRGRERPLRRRPRAHRHQPRHPRRERDGADRSLGLREVDVPAVSQQDERPDQGGARRRVRDPRRRGHLRRRHEPRGASKASGDGVPAAEPVPEVDPRQRGLRPAKTRRHQDRAAGQTLRPGFGGEGGRAGRALAPAGGDLGRGEGPARRQRARALRRATTAPLHRPVSRGRPRSDPDGRAGVGARPDRDREDRGPDRGPRRGVHRGRRHPQHAASGSDLGPDGGLPDGWGARRVRRHRRDLREPREPARRGLHHRKIRIARPRRRSARRKQVFAFLGRRVPRVGPTVAVRFTMSQEPADGIQSVCPRCSVGCSLRYDANAERARGISGAPVNRRGELCPKGLGAFDVFDPDERLTTPLVRHDGDLEPATWTDALDRVEAAFEGIVDDHGPDALAFLGAPHCTNEENYTFQKLARVLGTNNVDNRARLCHDASVSAMEARLGAGGMTNSLADLEAADVFLVVGSNPADQQPVAFDSYVRPAVNDGATLVHVDPRANATTRLAESHLAPRPGTDAQVVSLLARTILDEGLVDEGFVAERTSGVEAFAASVAGEDPEAVADRAGVDLVTVRDVARRFGRADRATVITGTGIEDGPDTAEALLNLLLLTGNLGERGTGMNVFRGLNNEQGASDVGALPHRLPGGQPVTDPEVRERVAGVWGIEPPAEPGLNEQDLVRGFGDGIRGAFVLGENPAVTKLGTERVARGLESLDFLLVQDVTHTETTAHADVVLPASAWSEKSGTVTNLDRQVQRMRTLESAPGEARDDLSVLRALGDRLTDVAFDDDPERVFEELVTVNPRYAGMSYDGIGTGSQRWPFPEGADEGTAVLHRERFLTGEKRASFVPTAAIADGATDAGLVLLTGGRSGDTTNTTMGRDGDRHDDTLAIHPTDADESGLVDGDRATVENANGTIETTVRCTESVREGCVYLHARAADPLVGEGQTRVEVRPAMATADRPLND

>DMSOR family protein, gi|514873660|gb|AGCX01000031.1|, [Mo user]; [Halonotius sp. J07HN4 (Archaea/Euryarchaeota/Halobacteriales)]
MSSESQNGLTRRTLLKAGAGAATMASLGGCTDTAEQLGVGSTDRTDTPVADANTAYGNCWMCCHNCAQEVKVTDDGTVVGITGVDGNPRGSAGPDTEGTLCPKGLGQLDKTHDPDRIKQPYIRKNGELQEATWDEAFEYTAQRLEEFDKEHGAETFMDAGSWAETPIFRTIWRDLYGTPERVGRGIHVCAGPTFVNGGMMGVGSNARVPDYQNSEYLIMWGRDPLESFAGQFEAKGILKAIEENDATLVTIDPQYTETAEKSDAWLPIKPRTDGALALAMGNVIINEGLYDAEFVENQTYGFDAYKEAVADKTPEWAAEITDIEAKKIRAIARGFAKAAPQAGISVWTGTAQSGNSWKASQNIIALNGLVGNIDRPGGLRLWKSTPTADPFEVCEWTPEGKGEGEARGTDTTIGVDLPNNAAGKTPAFKKYDEYNDYPARHITGMAHNLVPEMVDNGHINGMYCHHDMPLKDGNAEAWLDALDEMDLVIAVDAYWNGVTRNADVVFADATQLEKDTFGTGSWSSYSDKQWVVGGKAAVEPQFNTKPDYEILTGLAEAMGWGEYFPWDDHEGFIDDQLKSLDMTLEELSTGEQNYELVGEYGYEQWRDSDGPAFRFDLDQVPSFSKAAEEAGMDTAPEWQPPGTYGDELSEAYPLEFYDIRSVFFSHGSDQGIDRLLEEFARKNGLDSKEYRGNYLHINPADAEPQGIETGDMVTIESATGEGELMAHVTEQIKPGVVTSEYGFGEGSTQEDYEGFNTMKLHETQMDPITGQVDRHIAVAVNGGE

>DMSOR family protein, gi|448417688|ref|NZ_AOIV01000027.1|, [Mo user]; [Halosarcina pallida JCM 14848 (Archaea/Euryarchaeota/Halobacteriales)]
LDARADRAQPRHGERRLDGEPRLSDGPRRHREVGAGAVPRAEQRAGRRRRHGSGPRXREKFEDYYGVEDLPDEVGLTITEQFLAADRGNVKSMFVEGENPVYSEPNVDHAEEILEELDFLAVQDIFLTKTAEYADVVLPATGHVETNGTYTGTTRHVQLVKRAVDPPGEAKPDWVITQELAERFGFEWXVKRAVDPPGEAKPDWVITQELAERFGFEWGYDSPSDIMDEINDLTPIYGGVTHERLEDGEELQWPVWDEDHPGTPHLYKEQFNTADGLAHMFP

>DMSOR family protein, gi|448314632|ref|NZ_AOHZ01000111.1|, [Mo user]; [Natronolimnobius innermongolicus JCM 12255 (Archaea/Euryarchaeota/Natrialbales )]
MSSEDPASHVDDVEAERRPTAVAQLPSVPNVTDPRPSTPLTEQFETGTANDPDVRSAGVGTATGTATSAGTDADAVEEMIRLTVDGTPVSVPPGSTIIDALEAVEPAAEVAALCYYDRDTEQADAIGPRGACRTCTVHTEEHGLVSSCSHPAEDGMTVRTDEDGATEAREVNLDLQLSDHNLRCTTCGQNGRCELQDTSIEQGVEEPRWGVFEDRDEYEPLDDTSPAIQIDRNKCILCNRCVEACNDVQVEGVLRMEGNGQDTRIAFQNGEETFDESTCVSCGHCATVCPTGALVEQGLTDAATIPLPGFTQANSIGTVLESPKAETADQTEAPNRDLPYDIDGRGGATDADEDLAGVARFMSIAKARAGDARTRARHTLLEAGDRALAEFEHVAEEIASEAMPAGRLFNVATTIGDARLSRITKAETTCNYCAVGCRFELYGKDGEVLGVRPAEAEAAPANDFSTCVKGKFGYDFVDADDRLETPLIRKEDAPDGPVGREAFREATWAEAIDRVYEGLSEIRDEHGADALSVISSSKTTNEENYLNQKFARQVLGTPHVDNCARLCHSSTVAGLQQTVGYGAMTNRINEDIGETDCYLITGSNTTESHPVLATRIKQNVRDGAELIVFDPREIGLAEHADRYVRTTPGEDVAWLNGMMRHIIEEDLYDEAFVEERTRNFDDLKEKVEPFTPEQVEELTAVPAAELKAAAETIATADTCIFGWAMGLTQHTTGTRNVMAIADLALLTGNLGKPRAGLSPFRGQNNVQGGGGDMGPAPHTLPGYQSLGDEAVLEKFEGEWGVRPPNDIGLRLPEQFHAIDDGELRGMFVMGENPVLSEPDIDDVERSLREIDFLAVQDIFLSETAEYADVVLPAASAAEKSGTFTNTERRIQRVRPAVDPPGVAEPDQEILIRLARRFGYDWDYDGPADVMDEISSLVPIYGGVTYERLEAEPNGIQWPCVDEDDPGTPYLYEDEFNFEDGKARFVPADYASPPDMPDEEYPLTLSSGRVLYHWHTGTMTRRVGTSMNHVPESFVTIHPEMAAELGIEDEEYVRVQSRQGEIVVKSNVEDTADPGVVFIPMHFPQGAINKLTQHELDPTSYIPQYKVTSVRVTPLDVPPSEAANLVDPTPGQLEGQQGDPDDVGGRRADD

>DMSOR family protein, gi|156936795|ref|NC_009776.1|, [Mo user]; [Ignicoccus hospitalis KIN4/I (Archaea/Crenarchaeota/Desulfurococcales)]
VRGWPRMPVPCPFCGVGCKLKEDGKPLGPVCGKGLEAFEYYKNVLERPLLREGDLFVEVSLEEAAERAAEWIRQSKAPFFAGSAEDTNESAWALQKLARFLGTNAVDHCGRVCHSSSVEAYKLIFGKPVTPFKMSDKLEEVLVVGSDVSVTYPVFWGKIKREAKRVVVVDAWKSFTMLQADEGLLVPPGPGFLAFSEVIYSITYGKDVPRWTEDWVDVREVKEIWNSFERPSLVHGMGVTQSGYGYQATARLILATLKRGGTVATLRGKVNVQGAGDMGLNPYPPAPREALEEAWGFPVPAERGPDLVEAFKEPRDFYLVHCQNVVASLPNSFAVGEALENAKVIHVTPKFTETSVFADMIVPSSPVIFTTGTVTSGDGLVTAVRTSTNRAYEFFRLVAEYLGLYLPKDVKEVTEEAFSLVDHYKKIDVKRLYAGEDQYVEKPEGWREVDPPEAKLLDYHLKEGYWFYTARDPALWTTKGGTKMMKRHAMKEAFYFGEDPGCEAVEVCSEETGRCVEGEVRVSERVPKGMVLAFFNHLGLKVNAVIPWEPREPTGTPVYKAAKVKVRCLR

>DMSOR family protein, gi|284161128|ref|NC_013741.1|, [Mo user]; [Archaeoglobus profundus DSM 5631 (Archaea/Euryarchaeota/Archaeoglobales)]
MKLKLTRRDFLKTSAISLAVAGGLLKYARGDIVRKAEEVQKKEQESGYKLVKTICTGCAVGCGMLAVVKDDQWLWIEPWINNPINRGKLCCKGASANYIVHSPRRLKYPMIKRNGKWEKISWDEALEIIAKKLYEVRQKYGPDAVFFAGSAKVSTEMAYLQRKFMAFWGSNNIDHQARICHSTTVAGLGNTWGYGAMTNNFNDIRNAKCIIFFSNPSEAHPVSFYHIYEAKKRGAILICCDPRFSRTAAVSDLHLQFRPGTDIALVYGICHEIIKNGWYDEEFIRQRTYGFEYFKEEVMKEDYSPENVEKITGVPAEKIRRAAYILAHNKPATVQYAMGATQHPYGSQNIRSFAILQLLLGNAGKPGGGVNAFRGHDNVQGATDMCVLSHSLPAYYGLSEAAWKHWCKVWNVDYEWIKSRFSSEEMMQKKGFTMSRFAVGATAEKYGWKLDQPSPIKVIIWWGHSTASIGDLKLVKEAFESVELLVVVDPFVETAAALPDRPDGIIILPACTEYEGEGFVTNSGRQIQWRNRVVSPRFDSREDMWILLKLVEKLDKYDPGLYAKFTANFGGKKPEEIRPEEVWDKEITVGSITIGMLGQKSWRIKRQQEYDYTFSEEDCRAYGGPCDGEYWGLPWPCWNEKHPGTPILYRNDIPVWDGGHDFRVKWGTKAPDGQSLLSGVNPQDQLSINGVKWVFAIGETFEDYIKNNMVPSGRGRARFYAWNMKDPVPKHREPLYSPRLDLIEKYPIYEDEKYGDFHYRVKIKARSWQIAWLNAKMTEVFPLIWTSGRQVEHMGGGAETRSNPILAELQPHMYVEINPKTANERGIKDGDMVAVISPRSLEYDDTPAYIIVRARVTPAVPEWLVFTPYHWAGQFQGKPYLDRFPVTDDMDTRPIVYGDSCNIVNPPGWDPETQMQATKSGICNVVRADKLQEFLSQYKSKIEQLKAELRKMKVME

>DMSOR family protein, gi|332795693|ref|NC_015518.1|, [Mo user]; [Acidianus hospitalis W1 (Archaea/Crenarchaeota/Sulfolobales)]
LPSSSVSGNGSISFLSLYAWKSCSAFSIIRKKLKAIYNIIFMIACTRDCYDTCIFDSNYKPLDIFPINDFTCSRGIADLKRNSINRIKSAYYEGKEITVEEGIRILAKRIREINPEEILHIDYDGNQGLLTWYYPARLWNYLGSSSTDYSICSAEGHEAIKAHYGSSFGALPEDFVKFSSVVFWGSEASISFIHGWKILKDKYKVTIDVRKSETAKRSDKYYIIKPGSDVYLAIGILKKLVEKGRIRNAELQDKVASFNYSLIEEATSLKEKDIEDLADFYFNEKPLTIIGFALGRSLNGGYAIGVISLIPGLLGIENGFFYSNSQGWGIDFDYLRGTHLYKPRKIINMGEVGDRINEFKIIFVWNSNPLHSLPGGDKIIEAVNDGRVFLVVHDPFWSETAKLANLVFPGLTFLEKEDVVYSYWHNYLVYNEPIVNNPLGITEVNLMHKIARELEISEDFIFEDPWKAVEVSLRNTGISVEELKRRKVVKVSPKVTRKFSIEPFPKPDDLEFPQGEFLVYSSHPNYTNSQFKEIYGERKPIVFNSKFEGEGILYTEKGQVRVIFKKSEDLPSGVYFLFKSSLFDLDGKPINSIIDGKKGKFGGTPLLNIKVQAKPVKLFTLNF

>DMSOR family protein, gi|728874753|gb|CP009552.1|, [Mo user]; [Geoglobus acetivorans SBH6 (Archaea/Euryarchaeota/Archaeoglobales)]
MDAVCTFCGNVCDDVEFDVNTQKGKRFCALGLAKFREKERIKSPMIDGKEASYEEAIEKAADILVSSKKPLLYGWASTVNEAIRYGVLLTEKVRGVYDQCASVCHAPGTLAVIEEGIPGGSLGAIKNRADVVIFWGSNPLEAHPRHPTRYSVMAKGFLINDRKDRKVIVVDVRKTKSAKMADKFIQIKPGYDYAIISALRALVKGEDIEANEVGGVPKEELAELADMMKNAKYGVILYGLGVTQSRGRDRNIENAVKLIQLLNRYARWIIWPMRGHYNVVGAGEVPAWEVGYQYAIDFSRGYPRFSPAEFSAVEMLLRRDCDAMLVVSSDPAAHFPRRAVEHMKNIPVIQIDPFPNMTTLLSNVVIPSAVAGIEAEGWAYRMDGIPLRVKKLVDSPYWSDEKILKEMLRIVEEKLEG

>DMSOR family protein, gi|516631563|emb|CBMB010000010.1|, [Mo user]; [Halopiger sp. IIH3 (Archaea/Euryarchaeota/Natrialbales )]
VAPVTDSVPTTCMRCAVGCGHVQRPVERGYGLDVVRGDAAHPVNNGLACQRGIRETAAPDGEWLARPLVRRDGDLVPTTWETALERAAEGLSAALESGDGGDGVAVLGSGQQTNEAAYALGKLARGGFGTRYYDANTTLCMASAVTAYYDAFGSDAPPPTYDDVPEAETHLVWGANPAAAHPVLFRWITQSADEDDSELLVVDPIESETAEVADHHVPLEPGGDLALARAVLARVVETDRVDESFVAEATTGFAELRAELPDAAAAADRAGVSMADVDRLAAAFGDPTLLYWGMGINQSVNGTAAAGALIDLCLATGNLRPGSGPFSLTGQANSMGTRVCSSKGTWPGHRPFTDPAHRETVAEAWDVPESRLPENSGPGPVGIVDAIDDEVDAVYAVATNPVAGMPDATRVRDRLADAFLVVQDAFRSETVDLADVVLPAATWGESEGTTINMERTVSRVRAATETPTGVRTDLELIRHLADRTVPGLFDSPLEPAAVFDELAALTAGTPADLSGISYDRLEAERAVRWPAPSADVAAGYRYYEGPEGRDDAPAYEGASDPAESWSFYTPSGRAQFSSADAQPVPEPTDEAYPLTLTTARRPDAYNTGVRTRDDEPPVARVSPATAVALANDIDGIPEDDADVRGRVVSRRASVEVRIETDDAIPDGVVWLPIHHPVVNELTLPDVDPRSKEPHYKQCAVRLAAPRESDAEAISEASA

>DMSOR family protein, gi|333986242|ref|NC_015574.1|, [Mo user]; [Methanobacterium sp. SWAN-1 (Archaea/Euryarchaeota/Methanobacteriales)]
MDIKYVPTICPYCGVGCGMNLVVKDKKVVGVEPWKRNPVNEGKLCPKGNFCYEIIHRDDRLTTPLIKENGEFREATWDEAYDLITSKLGAYDPKEIGFFCCARSPNENIYVNQKFARIVIGTHNIDHCARLCHGPTVAGLAASFGSGAMTNSYASFEDADLIFSIGANSLEAHPLVGRRLLRAKMNGAYFIVADPRYTPTAKHANQYVPFKTGTDVALINAMMNVIISEGLEDKKFIEERTKNYEKLKEVVAKYTPEKVEEITQVPAETIRDIAIKYAKADKAAIVYSLGITEHSHGVDNVMQTANLAMLTGNIGRLGTGVNPLRGQNNVQGACDMGALPTDYPGYRKVVDKDIMEDITCSWGCSDLKCEPGLKIPEMIDAAAKGDLKVLYVTGEDPVISDPDTHHVEEALNNLDFFVVQDIFMTDTAKFADVVLPAACWAEQEGTFTNGERRVQLIRKAVDAPGESKVDWEIFCDLAKRMGADPKMFTYESAQDIFEEVRTVTPQYAGMNRERLERPEALHWPCPSEDHPGTAMMHVEKFAHPDGLGIFMPLEEQGPMETPDEEYPLILTTTRLLFHYHAAMTRRAPTLDREVPTGYVEINTEDAAELGIANKEKVKVKSRRGEIEITARVTPDIMKGIVNIPMHFRECSANILTNAAAIDPKSGMPEYKACAVAISKMEGSE

>DMSOR family protein, gi|118430835|ref|NC_000854.2|, [Mo user]; [Aeropyrum pernix K1 (Archaea/Crenarchaeota/Desulfurococcales)]
MVSRRDFVKGSIAIASLLVAGAGLQPVLSQLVRPKFERIAPDLQMGANVRYVYSSCLGCNVRCGIKARVVKVGDLEIVERIEGNPYHPYNRAVSLNGNGKLGSQHLRFYHLPYNTPVKEALTKWHGTLCPRGQDGIYYLYDPYRVLVPLKRAGPRGSGKWKPISWEQLIREVVEGGVIEETGERLPGLRDFFVYGKLREAGFEDPNAILSDMKKDVQEILEYAKKPETSYEDIVMKIEEFKEKWSKILGEKGLKLDDILIDPDRPDLGTKANMVAYLRGRGQGHTDYMSARWIAGFGSVNWLRHTSACQLGYYAANYLWAGYHDIQPDPVSSKVIIMAGASMGRLHPGTTGQGLLISRAGEGDLKIYYVNPTAPRTDAGGNIVWIPIKPGYDAALAFALIRWIIENERYNKEFLEIPNEEAAERKGYPVHSNATWLVIMEEGHEKWGEYLKAKDVGLEDSDKPVVFTGEGLATYDSVDNAEIDWEGEVVLTTGERVKVKTSFRILKDEALSRSIDQWLSVASPYEPGSSEFREWKEKVLEMARDFAEAAPMAGTYVHRGVGMHSNGEYAVWAYRALDTLVGNYHRKGGLLARAGHTKYNSYVYHVDKKGFGEPVKWGPPIDRHKAKYEDTLEYWLKVKKGENPYPAKRPWYPHTPEESYTEIFAGIAEEYPYKMGALILFYANPVLSANYGVKFIEVLKDTKKLPLFIAITTTINETMLYADYIVPDTTYLETGTLGMQYLYASSGGVLLAEAARSPVVMPLTQKIGEPERYASFWEFFIDTGKALGMPGFGKGAIKGLKYHEGKSYDLDSLWDYIMRVYANAAMHAKDMGIIPENVPEEEVKFVEENYPVAKFKHLIPDEWPYVAYMLARGGVFTSYEESFHPNGVSKRKVPSKRKKFKKTLMLWNEDLAKTRNSVTGAKFWGGPKYIPPSTYAPVKGGSKSFYGTPLREIYPESEYPFHLVFTTGPLFTKHRSQFYYAIKQISPENYLVVNPKDAEKLGLETGDVVEVETPTGRFKAPVVVEPTVPPGVIMVPYGMGRWADTVVKKPSYFEVKDSRLASLINELPEREEIPEEAVNPVKKLPELKKKVLFTKSTPAYYNQAEPDKWRFNGITPNVAEMSDPSLGGWPLLSIIGAAQAYYFNVARIRKTGEKHEFEKTYPYIVW

>DMSOR family protein, gi|381414440|ref|NZ_AGFZ01000103.1|, [Mo user]; [Halobiforma lacisalsi AJ5 (Archaea/Euryarchaeota/Natrialbales )]
MADNPNTNEVPVPPTDAERSVRSCRYCIVGCGYEVYKWPVGEEGSPSADENALEIDYPGGYGEWPSPNMHQIIKEDGQEYHVLFVPDDDYPVNEGGSHSIRGGTQAQSLYTPNNEDYDDRLEQPKIRIGGDLVPVDWETAIEAWARATEIATDGGSDPNGYGQKLFFYQFVENTFAGTKLCFDVIGSPNWGGHNRPALTPECPGMVNAGLSEWSYAYEDAAEADTMVIAGADPKENQDVIFSKWIDEQGDPDIVFIDPRRKFTANYAENNGGIHLQVDEATDPILLNAIARHIVDQGWHDEEFIDEWVMSDRETIDEEGWYQEEFGMTPEEYYDLLDDSRYDPENAAETTGVPADDIRTAAELIAQPDADETNTLFMLEKGLIWGWSHENTGAMANLALITGSLGRPGTGITRGGGHQEGFWTPGVEGDVIAERSTQTFDGENVDDVTIPPNTVERVRNGEISHWHVIGNDPARQSYATQDLRNALRERTGGPQPQTADIDEIERAFRERIENGGMVLTHQELYPNTTTQFADIVLPARAVESGEGGDYHRWNGERRFRQYQGFMDGPAGAKEDWEIFSLMGQRLGADDMDWDGPREIFTEICEEHAGAGGEHSLQGIADAAAANDVTPAEYMETVEDGVQMPTYEEGGEVQGTPRVHAPDGEREVTDHRFHTSTGEAILQRVDWDRVVDPDEGLTIGDVYDRLSPEGDEIWVTNGRLQHLWQNMYTHQRLEYIQKRFKRNVLQLHPVDAEERGIEAGDLVEVVNGDVFDLRGENTEGSFTAVAYVVDEDDAIQGQPVPEGVAYTYWLYPEQVNNDINPAYLDPANPNPGYKYGKGEIRRLGESEVKDEMSFKPMNVAPE

>DMSOR family protein, gi|24473558|ref|NC_003106.2|, [Mo user]; [Sulfolobus tokodaii str. 7 (Archaea/Crenarchaeota/Sulfolobales)]
VIVKLNGNEISLKESNITILDLLRENNIYISHICYNEGLVPIQSCDTCLVEVNGKLVRACSTKVTDGMSIVTHSERAVNARKKAVERILKYHKLYCTVCENNNGDCPLHEAVIKLGINSQQYIEKPYPIDDSGPFYVYNPSQCILCGRCVEACQDFAVNEVIWINWDLNPPRVVWDNGNPIGNSSCVNCGTCVTVCPVNALMEKSMLGEAGYFTWLNPEVKKKIIDSIGKVEDNFNLLMQISEIEAKARSSQIKKTKTVCIYCGVGCSFEVWTKGRKILKVEPKPESPANGILTCVKGKFGWDFVNSPERLTKPLIREGDHFREASWEEAINYIARRLKEIREKYGPDSIGFIASDKMTNEEAYLLQKLARAVIGTNNVDNSARYCQAPATIGLWRTVGIGGDSGTFKDIENADLIVIVGHNTTESHPVAGSKIKRAKKIRGAKLVVIDVRKHEIADWADLFIKPKPGTDAAVLAAVAKYIIDQGWEDKEFISKRVKGFEEFKESIKGFTLDYVESVTGVPRDQIIKLAEMIHSAKSVAILWGMGVTQHLGGGDTSTIISDLLLITGNYGKPGSGAFPMRGHNNVQGVSDFGCLPNYFPGYQKFDDVTFEKFEEAWRVKLNRKPGLQIPQMIEGVLEGKIHALYIVGEDTVMVDCGTPLTKKALEEVDFLVVQDMFLTETAKLADVVLPAAASLEKEGTFVNTERRIQRIYKAFDPLGESKPDWEIIQMIANALGANWNYSSPAEIMEEIRRLCPIFAGVTYDRLEGFKSLVWPVNEDGTDTPLLYVNAFATPDGKAMLYPLEWKPPQLQDDVHKITVNTGRVLEHFHVGNMTRRVEGLRRKVPETFIEISKELAQKYSIKTGDLILVKSKFGGEIKGRALVSERVQGDEIFIPLYASDPSKGVNNLTGNVIDKVTGTPAYKDTPVVIEKISEGNETPLPKDNWRFHINERKRQFGIEVEKKWKREEFKPLTD

>DMSOR family protein, gi|257051090|ref|NC_013158.1|, [Mo user]; [Halorhabdus utahensis DSM 12940 (Archaea/Euryarchaeota/Halobacteriales)]
MSDPTQSDDSTDGVSRRDFLLGAGAAGVVGATGLTVADRALDGLETVDDPIGNYPYRDWEDFYREEWDWDSVARSTHSVNCTGSCSWDVYVKNGQVWREQQANDYPTFDESLPDPNPRGCQKGACYNDYVDAEQRVQYPMRRTGERGAGEWERISWDEALTEIAEHVIEEIQNGRYDAISGFTPIPAMSPVSFASGTRLVNLLGGVSHSFYDWYSDLPPGQPITWGHQTDNAESADWHNAEYIIAWGSNINVTRIPDAKYFLDAGYEGAKRVGVFSDYSQTAIHTDEWIAPDPGTDTALALGMARTIVEEELYDEAHLKEQSDMPLLVRNDTGKFLRASEVPGLSVAADEPEKVMVMQDGEGNLRAAPGSLGEREAKYDDSLSIELDFDPQLAVEDTVGTTDGEVAVTSVWNNLREELANYTPEYVADETGVGKETHQKIAREFADVDRGKIIHGKGVNDWYHNDLGNRAIQLLVTLTGHIGRNGTGVDHYVGQEKIWTFNGWKTLSFPTGSVRGVPTTLWTYYHAGILENTDAETRRKIEEAVEKDWMPVYPEERGDGTRPDPSTMFVWRGNFFNQAKGNVAVEEVLWDKLDLVVDINFRLDSTALYADIVLPAASHYEKHDLNMTDMHTYVHPFTPAVEPLGESKSDWQIFRELAAKIQEIARDRDIDPIDDRKFDRQIDLQSVHDDYVRDWVSDEDGALEEDRAACEAILEHSTETNPDDGGEITFADTVDQPQRFEAAGDHWTSDIEDGTAYAPWKDFVQDKEPWPTLTGRQQYYIDHDWFLDVDEQLPTHKRPVETNDQSEYPLRYNTPHGRWSIHSTWRDSEKMLQLNRGEPVVFIHPEDAKHRGIEDGDTVEIYNDLATIEANAKLYPASEPGTVRHYFAWERYQYPSRNNFNSLIPMYMKPTQLVQYPEDSGEHLHFFPNFWGPTGVNSDVRCDIRPKEGGDD

>DMSOR family protein, gi|675282242|gb|JQJK01000015.1|, [Mo user]; [Methanobacterium veterum MK4 (Archaea/Euryarchaeota/Methanobacteriales)]
LKTVVTACTRDCTGACSIIASAEDGKVTKLCGNKEHDVTAGFLCKNTSRYLKTYFYSPNRVLHPLLKENGKWKKISWNEALDIAASKISEVIGEYGSSAILYYQGFGARTALQAMNWRFFNLLGGVTTTYGTVCGGIGHSAMELDFGTKISHDPLDHLNSDLIIVWGRNPAATDVHLWRILRKAKRNGVKIVVIDPVKTKTAKQADEFVQPAPGSDLYLAMALAKIILETDHVDNEFIANYTKNFDSYKQILDKFSLEYLSNECGVDLDKIRELALEYAQGKPSSIITGWGLHRYVQGHLAFRMIDALAAVTGNIGVSGGGVSQGFEEFEYFDFSSVELNERGKNQRKLPMPKIGEAILDTDNPPIKLIVLASGNPVNLNPDSLKVKEGFDSANFVIMMDHFLNDTSESADLFLPATTYLEEEDLIGSYGHNWISPINRVVSPQGEAKSEFEIFQLLAQRLGIFDEMSGSARDWLKKLAVPVLNRGINFEDLQNTPQRMIKKTEIPFGDRKFKTESGRFEFIEELSIRDTNIEEFPLKLLSTMAEDFIGSVVPESELVDGFLEVHVHPDILGEKNIADGDKALIESPVGSLVVKVKEDNEVRKDYILTYKGGWLKYNKCVNVLTQPLISEIGDGTPYYDTRVRIKGIGNS

>DMSOR family protein, gi|395644481|ref|NZ_CM001555.1|, [Mo user]; [Methanofollis liminatans DSM 4140 (Archaea/Euryarchaeota/Methanomicrobiales)]
MIHRDMICPFCGCLCDDLVITTEGNEVVQVDNACTLGTHKLMGAWKNRLKNPIMRDGGGWRDASYEEAIEYAAGVLLDADRPLLYGWSSTQGEAQGLGVSMAELLGGVIDSTTSVCHGPSILAIQEVGHPGCTLGQVKNRADLVIYWACNPTEAHPRHMSRYTTYADGFFLENAFRDRKLIVVDVRKSETTSIADEFVKVKPGGDYAVFAALRAIVRGRADVVPDTVAGVTKEQLVRIGEMCKEAKFGALFFGVGLTMAPGKYKNIRNAIELVDELNRYTKWTLTPLRGHYNVYGSNEVFTWMTGYPYAVDFSRQIAFYNPGETTAVDILARKECDACLIVASDPGAHFPKACLEHLTKIPTVLIDPMNTVTTPLCRCQIPTAVNGIDAGGTAYRMDGVPIHVKKFMDLGYPSDTEVIGRIFERIQEVKHP

>DMSOR family protein, gi|91772082|ref|NC_007955.1|, [Mo user]; [Methanococcoides burtonii DSM 6242 (Archaea/Euryarchaeota/Methanosarcinales)]
VQRMLSLISIWEVNDMVFKNIMCPVCGASCDDIQVELGDNEITVKNACKMGNAKFQEVVSSHRLKDPLVKKNGKLEKAAWDEALTKAAEMLVNAKRPLFFLGSETSCEAQEVGLHIAEYLGGVADSNATICHGPTVMGIQESGCAGSTAGQVKNRADVNIYWGTNPLASMPRHMSKYAVFPRGYWSKRGRFDRKVITVDPRRTDTAVASDLHIQLKPNSDYELLSALLTILNGKRPHPSVEEITGVPISAMDEMIDVMVNANFGSISVGLGLGSSMGKHRNVELGLNLVKELNNNHGTKFVLGALRGHCNVAGFNQVASYLYGYPFGIDFSRGYPRYNPGETTTVDLLRDKDVDAAFVMCADLVNHIPADAASYLAEIPMTCLDIAPCPTTTASDVVLPGVIDAMENDGTFYRLDNVPMYFKPFTTSPFEFTQSNEDTLKQLFAKIKEIA

>DMSOR family protein, gi|333986242|ref|NC_015574.1|, [Mo user]; [Methanobacterium sp. SWAN-1 (Archaea/Euryarchaeota/Methanobacteriales)]
MQFQHTIKMVYITLYNLVYRKINLLLCGINLAVIMKNIVTACTRDCPGGCSIIARIKKDNNGEKILKLSGNPDHDTTDGFLCPNTSRYLKDVFYSPKRVLHPLKKEDGNWKKISWDEALNIAASKLSETIKRYGSSAILYYQGFGSRTALKILNRRFFNLLGGVSTLQGTICGGIGQAGQDMDFGTRISHDHLDHLNSKVIIVWGRNPAVTDVHLWKILRKAQRKGAKIVVVDPVKTKTARHADLFIQPKPGSDAYLAMAISKLVLMHDLADWDFIENKTQNFDKYLKILEKNDLESLSCKCDVPVEKIEKLALLYALNNPSSIVTGWGVHRYKNGHITFRMMDALAALTGNLGISGGGVSQGFEEFGFFDDSHALDDPKIGRKFLMPTIGEAILKAHDPPVKLIFVTSGNPVNLNPNSLKVKKAFETTDYVIMVDHFLNDTSDVADLFLPATTFLEEEDLVGSYGHNWVSPINPASPPRGEARSELEIFQLLADRLGIKDGMDGTPKGWLQKLALPILKQGISFEDLKEGPMKLVPAYEIPYADGKFGTTSGYFEFIQNFDENEYNPLKEHIHCDDFKKNHRDAYRTHCFDDDDDDDLLRLLAVGPERWINSVVPESEMIEGFLEIKVSGELLAHKGMFDGETAVLRSKAGKLKVKVKESEDVRPDFVLTYRGGWMKYGKNVNVLTDDSVSTAGNGTPYHETWVKLEKLEKVDGSDFK

>DMSOR family protein, gi|448552236|ref|NZ_AOLE01000036.1|, [Mo user]; [Haloferax sp. ATCC BAA-645 (Archaea/Euryarchaeota/Halobacteriales)]
[truncated: 33,026,574 more chars]
